# Supplementary material for: Tropomyosin1 isoforms underlie epithelial to mesenchymal plasticity, metastatic dissemination, and resistance to chemotherapy in high-grade serous ovarian cancer
Source: Cell Death Differ. 2024 Feb 16;31(3):360–77. doi: 10.1038/s41418-024-01267-9 (PMC10923901; doi:10.1038/s41418-024-01267-9)
Supplement: Supplementary file 13 — Supplementary Table1 [file 41418_2024_1267_MOESM13_ESM.xls]

## Sheet: Epcam_low_signature
Supplementary Table S1 List of genes encompassed in the EpCAMlo signature obtained from the OV90 and CAOV3 RNAseq analysis.
ID	GeneName	log2FC_CAVO3	pvalue_CAVO3	log2FC_OV90	pvalue_OV90
ENSG00000005001	PRSS22	-6.08091	4.09907e-10	-2.45629	5.80437e-06
ENSG00000019549	SNAI2	2.25151	0.00699841	2.54878	0.00389366
ENSG00000020181	ADGRA2	2.84697	6.50087e-07	2.7343	0.00072018
ENSG00000026025	VIM	6.62392	2.56101e-103	3.87351	2.3945e-48
ENSG00000039068	CDH1	-5.55248	5.41804e-109	-4.26218	7.33661e-60
ENSG00000040608	RTN4R	-1.64626	2.27899e-06	-1.9927	0.00129048
ENSG00000052344	PRSS8	-5.83131	5.83414e-56	-2.72926	5.53263e-19
ENSG00000052802	MSMO1	-1.82671	1.134e-14	-1.60079	4.88435e-08
ENSG00000053747	LAMA3	-4.07638	6.10981e-88	-3.40208	3.04966e-81
ENSG00000054690	PLEKHH1	-3.24002	3.99272e-33	-1.64717	1.92328e-14
ENSG00000058085	LAMC2	-4.69128	2.92648e-09	-4.5157	1.77112e-57
ENSG00000065618	COL17A1	-6.00242	4.68108e-15	-3.63692	6.81996e-84
ENSG00000066735	KIF26A	-1.78246	1.22676e-08	-3.01323	0.000374746
ENSG00000067798	NAV3	2.31352	5.60963e-07	2.55286	6.71543e-23
ENSG00000073350	LLGL2	-2.18032	1.83047e-21	-2.10471	6.52857e-24
ENSG00000073670	ADAM11	1.86639	5.32289e-07	-1.71092	0.00111126
ENSG00000073756	PTGS2	6.31189	1.61858e-145	2.91262	2.92476e-16
ENSG00000074660	SCARF1	-2.00273	0.000811134	1.78738	2.31541e-07
ENSG00000075461	CACNG4	-1.89529	6.91476e-16	4.2685	0.00181289
ENSG00000079102	RUNX1T1	6.02216	0.000147963	-1.95422	0.00616881
ENSG00000081479	LRP2	-4.88135	6.14327e-57	-3.05654	1.49324e-17
ENSG00000084636	COL16A1	-2.25867	3.56103e-09	2.37226	0.000265705
ENSG00000086967	MYBPC2	-2.11665	0.00666648	2.97527	1.23741e-08
ENSG00000091592	NLRP1	5.70538	5.16456e-09	2.09143	1.40733e-13
ENSG00000091831	ESR1	-4.20235	1.79795e-10	1.55045	0.000699731
ENSG00000099994	SUSD2	-3.12787	4.42137e-21	1.85478	9.52037e-08
ENSG00000100290	BIK	-1.54218	0.00207067	-2.5734	0.00015979
ENSG00000100505	TRIM9	1.62487	0.00328289	2.56113	1.46559e-07
ENSG00000102890	ELMO3	-2.39444	2.11221e-18	-1.70971	7.27715e-11
ENSG00000103089	FA2H	-2.71325	1.50276e-09	-2.97131	3.18388e-13
ENSG00000103196	CRISPLD2	-1.7085	0.00254135	2.40641	4.04189e-19
ENSG00000104413	ESRP1	-4.20886	9.29576e-60	-5.53291	9.08239e-24
ENSG00000105289	TJP3	-4.42688	3.90726e-40	-1.93132	3.11446e-09
ENSG00000105707	HPN	-9.76409	3.61893e-12	-3.15785	2.10016e-15
ENSG00000105825	TFPI2	1.67456	8.1008e-17	1.99285	0.000632565
ENSG00000107165	TYRP1	-5.55571	2.78482e-14	2.0895	0.00364709
ENSG00000107731	UNC5B	-2.69972	9.26399e-18	3.02321	9.42011e-11
ENSG00000108950	FAM20A	3.75877	6.39393e-16	2.17339	6.09617e-08
ENSG00000110042	DTX4	-1.57227	1.59611e-12	-2.72629	1.07797e-33
ENSG00000110921	MVK	-1.83347	1.07462e-08	-1.61538	4.42317e-09
ENSG00000111319	SCNN1A	-5.65787	1.70821e-18	-4.27706	1.02932e-92
ENSG00000111348	ARHGDIB	-8.59008	1.16316e-09	3.84433	4.28834e-14
ENSG00000112183	RBM24	2.68535	2.71325e-11	2.1802	1.84146e-12
ENSG00000112769	LAMA4	-1.94143	0.00463726	3.61413	6.98009e-16
ENSG00000112812	PRSS16	-1.58108	7.63916e-10	-1.62931	0.000629448
ENSG00000113248	PCDHB15	2.95178	3.21778e-08	1.56056	5.13225e-05
ENSG00000113532	ST8SIA4	1.56443	3.33792e-05	3.02059	0.000138243
ENSG00000113645	WWC1	-2.02505	5.34219e-25	-3.37324	3.47381e-59
ENSG00000114638	UPK1B	-2.67799	0.00217497	-1.56499	2.10042e-06
ENSG00000114854	TNNC1	-1.97945	2.746e-05	-3.71106	0.00632448
ENSG00000115112	TFCP2L1	-1.85245	4.8974e-18	-2.70639	4.74407e-19
ENSG00000115221	ITGB6	-7.57988	8.13521e-22	-3.59399	1.67685e-36
ENSG00000115604	IL18R1	1.68899	0.00581453	1.57634	0.000904755
ENSG00000116661	FBXO2	-1.83159	1.37578e-10	-3.19661	2.72549e-10
ENSG00000117595	IRF6	-2.79198	4.92793e-29	-5.08369	9.25437e-59
ENSG00000117600	PLPPR4	1.81204	7.10202e-09	-2.51813	0.00815413
ENSG00000118898	PPL	-3.98115	7.06938e-90	-3.56306	9.83381e-51
ENSG00000119411	BSPRY	-6.63519	3.15855e-33	-5.37659	1.22935e-16
ENSG00000119888	EPCAM	-4.90508	9.74149e-114	-2.90566	6.7921e-67
ENSG00000124813	RUNX2	1.8166	1.25397e-12	1.65882	2.64107e-05
ENSG00000124839	RAB17	-3.81206	1.4274e-29	-5.37471	4.37968e-09
ENSG00000125430	HS3ST3B1	3.62821	7.85159e-33	1.59493	4.13495e-06
ENSG00000125850	OVOL2	-4.6257	9.1173e-21	-5.10197	3.29227e-13
ENSG00000125872	LRRN4	-3.92989	3.77053e-10	-2.13048	2.50918e-23
ENSG00000126460	PRRG2	-3.22816	4.4822e-06	-4.03974	8.29982e-23
ENSG00000128833	MYO5C	-1.87175	1.22831e-16	-2.26239	1.52256e-07
ENSG00000129354	AP1M2	-5.42557	3.98124e-74	-5.08167	1.23328e-35
ENSG00000130545	CRB3	-4.1271	3.1441e-19	-5.17635	5.33674e-30
ENSG00000131016	AKAP12	1.77606	3.24428e-14	1.84592	1.83874e-49
ENSG00000131242	RAB11FIP4	-1.65431	1.20752e-07	-4.08392	4.47828e-62
ENSG00000131746	TNS4	-1.71665	0.00915422	-2.01499	8.47246e-22
ENSG00000132470	ITGB4	-1.65625	1.9603e-14	-1.76995	7.02362e-21
ENSG00000132849	PATJ	-2.32552	2.12552e-26	-2.46035	3.79428e-63
ENSG00000134531	EMP1	2.05974	3.82467e-17	1.63763	3.27944e-14
ENSG00000134709	HOOK1	-1.87259	1.03322e-16	-3.3274	6.53595e-47
ENSG00000135636	DYSF	-1.791	2.22604e-13	1.58569	0.000368789
ENSG00000135925	WNT10A	-4.04145	1.72185e-19	-3.23148	1.09535e-11
ENSG00000136244	IL6	2.72042	4.84456e-24	4.12838	4.67247e-07
ENSG00000137648	TMPRSS4	-6.37169	4.92986e-15	-3.48067	4.44577e-41
ENSG00000139211	AMIGO2	2.09415	5.20559e-16	1.84262	7.39103e-33
ENSG00000140832	MARVELD3	-4.69909	3.09835e-20	-1.78903	2.24987e-15
ENSG00000141506	PIK3R5	-2.05909	0.000629359	-1.90254	4.93839e-06
ENSG00000141622	RNF165	-2.41204	6.64967e-18	-3.09004	0.000179486
ENSG00000141738	GRB7	-2.64732	3.38005e-12	-3.53641	1.56285e-15
ENSG00000142677	IL22RA1	-1.92413	4.76661e-07	2.03499	5.18714e-07
ENSG00000143869	GDF7	3.21412	1.93165e-16	-1.83804	2.52364e-07
ENSG00000144045	DQX1	1.84449	0.00830192	-1.82091	9.92749e-07
ENSG00000145040	UCN2	4.42179	1.31071e-06	3.91927	0.00565743
ENSG00000145113	MUC4	-4.53132	2.74092e-12	-4.6971	4.06124e-15
ENSG00000145555	MYO10	-1.59546	2.28511e-07	1.674	1.05664e-55
ENSG00000146038	DCDC2	-3.14224	2.14978e-18	-2.03557	2.16647e-15
ENSG00000146700	SSC4D	-1.81	4.69706e-11	-1.93035	0.000722463
ENSG00000146904	EPHA1	-4.93362	1.13511e-42	-3.26521	2.3759e-28
ENSG00000148516	ZEB1	5.16621	4.5095e-84	2.51547	9.43795e-59
ENSG00000149294	NCAM1	2.28762	9.45598e-15	1.71157	6.90132e-10
ENSG00000149328	GLB1L2	3.98762	1.09753e-08	-4.17511	8.15846e-44
ENSG00000149418	ST14	-8.6628	2.37458e-120	-4.9903	2.55243e-137
ENSG00000151388	ADAMTS12	1.7921	7.05916e-07	6.53605	7.72683e-10
ENSG00000152580	IGSF10	-2.23081	3.2805e-13	-1.88029	4.95919e-21
ENSG00000152784	PRDM8	2.65943	2.35676e-05	2.18276	4.7643e-09
ENSG00000153823	PID1	1.77621	7.44687e-12	-1.55374	5.08617e-14
ENSG00000154258	ABCA9	5.89265	0.00268347	3.62092	2.18273e-50
ENSG00000156711	MAPK13	-1.74616	3.20749e-14	-1.65841	2.75181e-12
ENSG00000157404	KIT	-2.10641	1.59512e-12	1.92066	0.000164267
ENSG00000157765	SLC34A2	-2.17425	0.000995671	-2.93479	3.29286e-18
ENSG00000157992	KRTCAP3	-2.72646	1.29102e-11	-2.18013	3.39248e-07
ENSG00000158769	F11R	-1.58019	8.61439e-11	-1.66384	1.81331e-23
ENSG00000159166	LAD1	-6.92968	1.50125e-14	-2.5375	4.98976e-15
ENSG00000159167	STC1	1.99454	1.82586e-17	5.00954	1.44673e-07
ENSG00000159173	TNNI1	-6.04632	0.00121741	-2.54454	0.00306345
ENSG00000160654	CD3G	-1.92599	8.38407e-14	-1.65633	5.13777e-13
ENSG00000162069	BICDL2	-7.64254	3.25739e-12	-5.01301	2.12963e-12
ENSG00000162390	ACOT11	-2.85188	3.95748e-21	-1.64181	0.00968175
ENSG00000162931	TRIM17	-1.63921	5.46427e-08	-1.61506	1.49968e-07
ENSG00000162949	CAPN13	-3.90265	2.42738e-05	-5.54894	5.82134e-12
ENSG00000163082	SGPP2	-2.85285	1.31571e-20	-1.7277	2.11772e-09
ENSG00000163624	CDS1	-3.56429	9.92482e-47	-2.24435	1.01214e-26
ENSG00000164078	MST1R	-1.58603	3.05975e-10	-2.49338	7.89731e-30
ENSG00000164176	EDIL3	-1.79716	4.63699e-16	3.07835	2.76786e-22
ENSG00000164181	ELOVL7	-1.81137	2.31707e-12	-4.03441	3.29907e-10
ENSG00000164220	F2RL2	4.03668	0.000860435	2.63727	1.14963e-14
ENSG00000165474	GJB2	-4.47942	2.08427e-15	-1.90953	0.00159787
ENSG00000165899	OTOGL	6.73628	0.000112459	-1.55667	0.000237429
ENSG00000166145	SPINT1	-1.94832	6.03948e-14	-2.46591	1.46174e-65
ENSG00000167157	PRRX2	1.99505	0.00232129	2.32214	0.00990519
ENSG00000167178	ISLR2	4.22518	0.000238501	2.13732	1.86216e-06
ENSG00000167608	TMC4	-3.64122	3.19364e-23	-3.69638	1.13592e-37
ENSG00000167642	SPINT2	-1.90327	4.21606e-16	-3.17435	1.761e-71
ENSG00000168143	FAM83B	-4.66653	5.53091e-52	-2.02163	1.21034e-25
ENSG00000168528	SERINC2	-1.8104	4.14247e-10	-1.58463	1.37686e-11
ENSG00000168685	IL7R	3.29608	5.77094e-17	5.03596	4.29333e-06
ENSG00000168743	NPNT	-3.11557	1.67836e-15	-2.54832	9.13263e-41
ENSG00000169129	AFAP1L2	-2.45966	6.32735e-21	2.27445	1.29092e-18
ENSG00000169554	ZEB2	9.90268	3.58348e-12	1.9384	2.78234e-08
ENSG00000170801	HTRA3	2.35365	0.00346145	3.17708	3.60067e-45
ENSG00000171219	CDC42BPG	-3.92305	2.91586e-62	-4.07836	1.36936e-56
ENSG00000171345	KRT19	-6.21005	3.36901e-88	-1.86983	4.00769e-28
ENSG00000171631	P2RY6	-5.15028	2.28886e-22	-3.70942	9.92133e-09
ENSG00000173156	RHOD	-1.56387	1.89381e-06	-1.5127	0.000170357
ENSG00000173930	SLCO4C1	-1.79295	3.59074e-06	-1.62917	1.19958e-06
ENSG00000175707	KDF1	-6.32137	1.51161e-05	-4.62008	6.95798e-32
ENSG00000175985	PLEKHD1	-2.76917	1.44265e-17	-1.94481	1.98337e-11
ENSG00000176595	KBTBD11	-1.51548	6.06562e-05	-3.76099	3.48677e-45
ENSG00000176658	MYO1D	-3.30328	4.63915e-39	-3.87401	6.86003e-162
ENSG00000176697	BDNF	2.51324	1.64779e-22	1.93659	3.19143e-11
ENSG00000177459	ERICH5	-1.89774	2.14743e-05	-2.19679	1.23668e-09
ENSG00000179178	TMEM125	-4.50966	2.11358e-41	-4.58429	1.9256e-08
ENSG00000179913	B3GNT3	-3.81577	2.10023e-34	-3.61723	2.84435e-47
ENSG00000180596	H2BC4	-2.68173	0.000379295	-1.584	3.01669e-06
ENSG00000181104	F2R	2.96837	4.99327e-09	1.70997	5.49702e-42
ENSG00000181885	CLDN7	-4.62697	7.24631e-45	-1.8817	0.00681921
ENSG00000182732	RGS6	-3.72457	5.48349e-19	2.44028	0.00189544
ENSG00000182795	C1orf116	-7.55901	4.49967e-05	-2.17462	3.40316e-22
ENSG00000183421	RIPK4	-1.68882	7.15192e-08	-2.29547	4.49274e-21
ENSG00000184185	KCNJ12	-1.56843	4.3069e-06	2.24081	9.04146e-07
ENSG00000184363	PKP3	-1.67681	3.22029e-12	-1.55696	1.69632e-14
ENSG00000185156	MFSD6L	-9.65401	1.10922e-10	-2.78904	1.33871e-06
ENSG00000186205	MTARC1	-1.95064	2.10258e-18	-1.98528	3.30946e-15
ENSG00000186212	SOWAHB	-2.19809	5.06361e-15	-2.59773	2.79962e-08
ENSG00000186469	GNG2	2.48705	3.22103e-05	5.36422	0.000561854
ENSG00000186480	INSIG1	-2.34767	4.26256e-17	-1.56708	1.27402e-48
ENSG00000186642	PDE2A	-2.67253	1.74325e-07	1.63862	0.00210753
ENSG00000187800	PEAR1	-1.70363	4.2047e-05	2.17408	0.000123462
ENSG00000188112	C6orf132	-2.04093	4.92977e-16	-4.49727	1.32398e-14
ENSG00000189056	RELN	2.2731	2.22844e-06	3.6892	0.00875779
ENSG00000189120	SP6	-3.22145	1.52549e-09	-3.77394	0.000215521
ENSG00000189334	S100A14	-9.29392	1.29537e-34	-5.40561	9.14135e-07
ENSG00000196218	RYR1	-1.55505	1.84308e-11	1.76246	0.00605081
ENSG00000196639	HRH1	1.72799	1.94715e-11	2.7322	0.000407733
ENSG00000196878	LAMB3	-3.94595	6.82284e-43	-4.32943	3.22861e-86
ENSG00000196932	TMEM26	-2.22215	0.000214391	2.53483	2.98243e-15
ENSG00000197249	SERPINA1	-5.94022	3.12855e-22	3.44397	3.1094e-40
ENSG00000203499	IQANK1	-2.68907	2.41204e-24	-2.00328	1.72401e-09
ENSG00000205744	DENND1C	-2.10897	3.47814e-10	-3.97574	2.56386e-21
ENSG00000206432	TMEM200C	4.50359	1.00978e-10	3.95542	6.82899e-06
ENSG00000213088	ACKR1	4.73491	4.2219e-19	-4.53842	0.00146311
ENSG00000213937	CLDN9	-2.52709	2.06437e-06	-2.79567	0.00187458
ENSG00000215788	TNFRSF25	-2.67077	2.28971e-11	-1.74968	0.00152563
ENSG00000225526	MKRN2OS	-2.75431	3.74549e-05	-1.78008	0.0051828
ENSG00000241484	ARHGAP8	-2.46962	7.31321e-13	-4.3571	1.23199e-15
ENSG00000253313	C1orf210	-10.4794	1.2982e-12	-5.31957	1.79401e-14
ENSG00000259207	ITGB3	2.38202	0.00115897	1.95236	1.53189e-05
ENSG00000261150	EPPK1	-4.42436	9.61388e-59	-1.87787	2.43054e-20
ENSG00000269113	TRABD2B	-4.10652	7.12983e-11	3.767	0.00352476
ENSG00000270885	RASL10B	1.66235	1.22084e-05	-1.93599	1.5622e-07
ENSG00000274588	DGKK	3.56149	2.25504e-08	3.91984	0.00771036
ENSG00000276644	DACH1	2.52168	2.52045e-06	5.5108	8.93802e-17
