# Supplementary material for: Tropomyosin1 isoforms underlie epithelial to mesenchymal plasticity, metastatic dissemination, and resistance to chemotherapy in high-grade serous ovarian cancer
Source: Cell Death Differ. 2024 Feb 16;31(3):360–77. doi: 10.1038/s41418-024-01267-9 (PMC10923901; doi:10.1038/s41418-024-01267-9)
Supplement: Supplementary file 14 — Supplementary Table2 [file 41418_2024_1267_MOESM14_ESM.xls]

## Sheet: OV90_AS_diffpsi0.1_with_event_t
Supplementary Table 2. OV90 isoforms targets with Delta PSI values >0.1
event_id	event	symbol	psi_OV90_CD44highEpCAMhigh_AGTCAA	psi_OV90_CD44highEpCAMhigh_TGACCA	psi_OV90_CD44highEpCAMlow_ATGTCA	psi_OV90_CD44highEpCAMlow_CAGATC	psi_mean_group1	psi_mean_group2	psi_max_group1	psi_max_group2	psi_min_group1	psi_min_group2	change_type
chr10:100167426:100167473:-@chr10:100166807:100166945:-	RI	HPS1	0.85	0.88	0.63	0.79	0.865	0.71	0.88	0.79	0.85	0.63	down
chr10:101363671:101363502|101363163:-@chr10:101362290:101362346:-	A5SS	SLC25A28	0.79	0.87	0.62	0.7	0.83	0.66	0.87	0.7	0.79	0.62	down
chr10:101408892:101409026:-@chr10:101403572:101403652:-@chr10:101363163:101363671:-	SE	SLC25A28	0.25	0.13	0.32	0.26	0.19	0.29	0.25	0.32	0.13	0.26	up
chr10:101497004:101497137:+@chr10:101504276:101504381:+@chr10:101505372:101505931:+	SE	CUTC	0.91	0.85	0.77	0.75	0.88	0.76	0.91	0.77	0.85	0.75	down
chr10:101943136:101943178:-@chr10:101940616:101940715:-	RI	CHUK	0.53	0.31	0.54	0.62	0.42	0.58	0.53	0.62	0.31	0.54	up
chr10:103103781:103103975:+@chr10:103180092:103180199:+@chr10:103211728:103211805:+	SE	BTRC	0.61	0.6	0.15	0.51	0.605	0.33	0.61	0.51	0.6	0.15	down
chr10:103336993:103338003:-@chr10:103332502:103332638:-@chr10:103326080:103330163:-	SE	POLL	0.44	0.45	0.53	0.7	0.445	0.615	0.45	0.7	0.44	0.53	up
chr10:103336993:103338003:-@chr10:103335063:103335225:-@chr10:103334349:103334666:-	SE	POLL	0.69	0.66	0.58	0.57	0.675	0.575	0.69	0.58	0.66	0.57	down
chr10:103336993:103338003:-@chr10:103335609:103335903:-@chr10:103332510:103332638:-@chr10:103326080:103330163:-	MXE	POLL	0.31	0.39	0.45	0.56	0.35	0.505	0.39	0.56	0.31	0.45	up
chr10:103532344:103532225|103532221:-@chr10:103532005:103532098:-	A5SS	NPM3	0.06	0.02	0.29	0.07	0.04	0.18	0.06	0.29	0.02	0.07	up
chr10:103858924:103858782|103858776:-@chr10:103857081:103858070:-	A5SS	LDB1	0.83	0.68	0.59	0.61	0.755	0.6	0.83	0.61	0.68	0.59	down
chr10:103906766:103906821:+@chr10:103906933|103906936:103907075:+	A3SS	NOLC1	0.48	0.5	0.81	0.61	0.49	0.71	0.5	0.81	0.48	0.61	up
chr10:104464266:104464428:+@chr10:104474683:104474743:+@chr10:104476359:104476544:+	SE	SFXN2	0.08	0.04	0.33	0.15	0.06	0.24	0.08	0.33	0.04	0.15	up
chr10:105199846:105199147|105199134:-@chr10:105196526:105197315:-	A5SS	CALHM2	0.35	0.47	0.49	0.58	0.41	0.535	0.47	0.58	0.35	0.49	up
chr10:105757925:105758104:+@chr10:105760564:105760656:+@chr10:105767908:105768037:+	SE	SLK	0.33	0.23	0.18	0.08	0.28	0.13	0.33	0.18	0.23	0.08	down
chr10:111627538:111627615:-@chr10:111625276:111625347:-	RI	XPNPEP1	0.38	0.12	0.52	0.49	0.25	0.505	0.38	0.52	0.12	0.49	up
chr10:111746098:111746194:+@chr10:111813989:111814057:+@chr10:111828988:111829045:+@chr10:111850373:111850596:+	MXE	ADD3	0.09	0.07	0.4	0.12	0.08	0.26	0.09	0.4	0.07	0.12	up
chr10:114196737:114197215:+@chr10:114197528:114197531:+@chr10:114198130:114198237:+	SE	VTI1A	0.3	0.17	0.33	0.51	0.235	0.42	0.3	0.51	0.17	0.33	up
chr10:114701154:114701356:+@chr10:114714305:114714373:+@chr10:114789774:114789879:+	SE	TCF7L2	0.81	0.33	0.31	0.16	0.57	0.235	0.81	0.31	0.33	0.16	down
chr10:114907522:114907818:+@chr10:114908416:114908466:+@chr10:114910368:114910440:+@chr10:114915304:114917427:+	MXE	TCF7L2	0.75	0.72	0.48	0.68	0.735	0.58	0.75	0.68	0.72	0.48	down
chr10:115339415:115339546:-@chr10:115338828|115338831:115338585:-	A3SS	NRAP	0.73	0.62	0.46	0.49	0.675	0.475	0.73	0.49	0.62	0.46	down
chr10:120895855:120895738|120895734:-@chr10:120890405:120890821:-	A5SS	SFXN4	0.14	0.06	0.26	0.15	0.1	0.205	0.14	0.26	0.06	0.15	up
chr10:123268186:123268333:-@chr10:123266823:123266967:-@chr10:123264621:123264823:-	SE	FGFR2	0.71	0.66	0.87	0.86	0.685	0.865	0.71	0.87	0.66	0.86	up
chr10:123343471:123343213|123343209:-@chr10:123313825:123314083:-	A5SS	FGFR2	0.12	0.05	0.62	0.17	0.085	0.395	0.12	0.62	0.05	0.17	up
chr10:123723895:123724315:-@chr10:123723586|123723605:123723509:-	A3SS	NSMCE4A	0.24	0.19	0.46	0.32	0.215	0.39	0.24	0.46	0.19	0.32	up
chr10:124701460:124701532:-@chr10:124698261|124698361:124698155:-	A3SS	C10orf88	0.83	0.9	0.7	0.73	0.865	0.715	0.9	0.73	0.83	0.7	down
chr10:126092991:126092909|126092905:-@chr10:126090532:126090759:-	A5SS	OAT	0.28	0.29	0.45	0.48	0.285	0.465	0.29	0.48	0.28	0.45	up
chr10:126839386:126839620:-@chr10:126838878:126839079:-@chr10:126789524:126789652:-	SE	CTBP2	0.71	0.63	0.32	0.36	0.67	0.34	0.71	0.36	0.63	0.32	down
chr10:127414203:127414463:+@chr10:127416477|127416482:127416548:+	A3SS	EDRF1	0.93	0.93	0.73	0.92	0.93	0.825	0.93	0.92	0.93	0.73	down
chr10:127427645:127428124:+@chr10:127431358:127431473:+@chr10:127432253:127432404:+	SE	EDRF1	0.93	0.96	0.78	0.91	0.945	0.845	0.96	0.91	0.93	0.78	down
chr10:127473439:127473786:-@chr10:127467842:127467997:-@chr10:127467134:127467564:-	SE	UROS	0.09	0.16	0.2	0.29	0.125	0.245	0.16	0.29	0.09	0.2	up
chr10:133831447:133832527:+@chr10:133833350:133833746:+@chr10:133845851:133848308:+	SE	JAKMIP3	0.66	0.65	0.33	0.17	0.655	0.25	0.66	0.33	0.65	0.17	down
chr10:134011478:134011850:+@chr10:134012457:134012551:+@chr10:134015101:134015247:+	SE	LRRC27	0.25	0.22	0.49	0.31	0.235	0.4	0.25	0.49	0.22	0.31	up
chr10:14978851:14979522|14978982:+@chr10:14981544:14981690:+	A5SS	SUV39H2	0.93	0.94	0.81	0.76	0.935	0.785	0.94	0.81	0.93	0.76	down
chr10:16518949:16519052:+@chr10:16549137:16549215:+@chr10:16566342:16566821:+	SE	PTER	0.12	0.13	0.24	0.24	0.125	0.24	0.13	0.24	0.12	0.24	up
chr10:16518949:16519052:+@chr10:16566342:16566821:+@chr10:16568357:16568797:+	SE	PTER	0.93	0.93	0.91	0.7	0.93	0.805	0.93	0.91	0.93	0.7	down
chr10:16519362:16519495:+@chr10:16549137:16549215:+@chr10:16566573:16566821:+@chr10:16568357:16568797:+	MXE	PTER	0.95	0.94	0.84	0.82	0.945	0.83	0.95	0.84	0.94	0.82	down
chr10:16568357:16568622:+@chr10:16587025:16587165:+@chr10:16593051:16596108:+	SE	PTER	0.93	0.92	0.71	0.87	0.925	0.79	0.93	0.87	0.92	0.71	down
chr10:16899320:16899541:-@chr10:16864039:16864089:-@chr10:16846395:16846515:-	SE	RSU1	0.9	0.94	0.48	0.86	0.92	0.67	0.94	0.86	0.9	0.48	down
chr10:17310547:17311990:+@chr10:17312655:17312715:+@chr10:17315592:17315691:+	SE	VIM	0.85	0.9	0.97	0.99	0.875	0.98	0.9	0.99	0.85	0.97	up
chr10:17310547:17311990:+@chr10:17312655:17312719:+@chr10:17315592:17315691:+	SE	VIM	0.81	0.76	0.89	0.96	0.785	0.925	0.81	0.96	0.76	0.89	up
chr10:17315972:17317394:+@chr10:17317851:17317894:+@chr10:17318255:17318384:+@chr10:17319235:17319914:+	MXE	VIM	0.5	0.56	0.78	0.63	0.53	0.705	0.56	0.78	0.5	0.63	up
chr10:17315972:17317394:+@chr10:17317851:17317894:+@chr10:17318299:17318384:+	SE	VIM	0.83	0.81	0.96	0.98	0.82	0.97	0.83	0.98	0.81	0.96	up
chr10:17316698:17316827:+@chr10:17317174:17317394:+@chr10:17318299:17318384:+	SE	VIM	0.69	0.7	0.83	0.92	0.695	0.875	0.7	0.92	0.69	0.83	up
chr10:17316698:17316827|17316823:+@chr10:17317174:17318384:+	A5SS	VIM	0.18	0.12	0.02	0.03	0.15	0.025	0.18	0.03	0.12	0.02	down
chr10:18980064:18982394:-@chr10:18971411:18971490:-@chr10:18945119:18945228:-	SE	NSUN6	0.43	0.53	0.55	0.65	0.48	0.6	0.53	0.65	0.43	0.55	up
chr10:27094153:27094253:-@chr10:27088170|27088173:27087997:-	A3SS	ABI1	0.77	0.73	0.63	0.62	0.75	0.625	0.77	0.63	0.73	0.62	down
chr10:27377736:27377914:-@chr10:27375455|27375458:27375288:-	A3SS	ANKRD26	0.49	0.53	0.61	0.63	0.51	0.62	0.53	0.63	0.49	0.61	up
chr10:27569609:27569814:-@chr10:27569409|27569419:27569254:-	A3SS	ACBD5	0.49	0.76	0.84	0.79	0.625	0.815	0.76	0.84	0.49	0.79	up
chr10:3814406:3813959|3813829:-@chr10:3812298:3812421:-	A5SS	KLF6	0.93	0.87	0.84	0.75	0.9	0.795	0.93	0.84	0.87	0.75	down
chr10:3814406:3813987|3813829:-@chr10:3812298:3812421:-	A5SS	KLF6	0.92	0.87	0.83	0.76	0.895	0.795	0.92	0.83	0.87	0.76	down
chr10:3814406:3813987|3813959:-@chr10:3812298:3812421:-	A5SS	KLF6	0.89	0.84	0.7	0.78	0.865	0.74	0.89	0.78	0.84	0.7	down
chr10:38346225:38346320:+@chr10:38354282:38354345:+@chr10:38363212:38363334:+@chr10:38383309:38389205:+	MXE	ZNF33A	0.27	0.22	0.57	0.32	0.245	0.445	0.27	0.57	0.22	0.32	up
chr10:38346225:38346320:+@chr10:38354282:38354345:+@chr10:38368347:38368426:+@chr10:38383309:38389205:+	MXE	ZNF33A	0.39	0.39	0.55	0.48	0.39	0.515	0.39	0.55	0.39	0.48	up
chr10:38346225:38346320:+@chr10:38363212:38363334:+@chr10:38368347:38368426:+@chr10:38383309:38389205:+	MXE	ZNF33A	0.28	0.23	0.47	0.34	0.255	0.405	0.28	0.47	0.23	0.34	up
chr10:38346225:38346320:+@chr10:38363260:38363334:+@chr10:38383309:38389205:+	SE	ZNF33A	0.17	0.06	0.21	0.24	0.115	0.225	0.17	0.24	0.06	0.21	up
chr10:42429741:42429812:-@chr10:42429342:42429422:-@chr10:42404539:42410153:-	SE	ZNF33B	0.31	0.2	0.39	0.33	0.255	0.36	0.31	0.39	0.2	0.33	up
chr10:42429812:42429741|42429736:-@chr10:42404539:42410153:-	A5SS	ZNF33B	0.66	0.83	0.47	0.65	0.745	0.56	0.83	0.65	0.66	0.47	down
chr10:43389994:43390129:-@chr10:43383349:43383475:-@chr10:43371798:43373625:-	SE	ZNF239	0.35	0.23	0.49	0.65	0.29	0.57	0.35	0.65	0.23	0.49	up
chr10:43389994:43390129:-@chr10:43383353:43383475:-@chr10:43371798:43373625:-	SE	ZNF239	0.64	0.33	0.73	0.89	0.485	0.81	0.64	0.89	0.33	0.73	up
chr10:44785619:44787302:+@chr10:44797975|44797979:44798117:+	A3SS	RASSF4	0.72	0.77	0.62	0.58	0.745	0.6	0.77	0.62	0.72	0.58	down
chr10:45643483:45643534:-@chr10:45642967:45643051:-@chr10:45641047:45642844:-	SE	AGAP4	0.11	0.09	0.3	0.16	0.1	0.23	0.11	0.3	0.09	0.16	up
chr10:47975031:47975148:+@chr10:47975532:47975634:+@chr10:47984829:47984907:+@chr10:47990431:47993874:+	MXE		0.3	0.26	0.52	0.46	0.28	0.49	0.3	0.52	0.26	0.46	up
chr10:47975031:47975148:+@chr10:47979742:47979860:+@chr10:47984829:47984907:+@chr10:47990431:47993874:+	MXE		0.35	0.22	0.37	0.4	0.285	0.385	0.35	0.4	0.22	0.37	up
chr10:51242371:51242498:+@chr10:51249134|51249137:51249288:+	A3SS	TIMM23B	0.84	0.95	0.73	0.46	0.895	0.595	0.95	0.73	0.84	0.46	down
chr10:51527441:51527568:+@chr10:51529744:51529830:+@chr10:51533808:51533909:+	SE	FAM21A	0.61	0.62	0.8	0.71	0.615	0.755	0.62	0.8	0.61	0.71	up
chr10:5791499:5791632:+@chr10:5794363:5794508:+@chr10:5794792:5794887:+	SE	FAM208B	0.81	0.8	0.56	0.71	0.805	0.635	0.81	0.71	0.8	0.56	down
chr10:61485422:61485800:-@chr10:61472520|61472523:61472436:-	A3SS	ANK3	0.9	0.9	0.71	0.87	0.9	0.79	0.9	0.87	0.9	0.71	down
chr10:6305927:6305989:+@chr10:6306118:6306182:+@chr10:6308161:6310978:+	SE	PFKFB3	0.92	0.95	0.85	0.82	0.935	0.835	0.95	0.85	0.92	0.82	down
chr10:6306118:6306182:+@chr10:6308161:6308334:+@chr10:6314864:6317535:+	SE	PFKFB3	0.95	0.97	0.8	0.79	0.96	0.795	0.97	0.8	0.95	0.79	down
chr10:6307917:6308334:+@chr10:6310165:6310187:+@chr10:6314864:6317535:+	SE	PFKFB3	0.1	0.06	0.35	0.11	0.08	0.23	0.1	0.35	0.06	0.11	up
chr10:6310165:6310187:+@chr10:6311078:6311149:+@chr10:6314864:6317535:+	SE	PFKFB3	0.33	0.14	0.47	0.45	0.235	0.46	0.33	0.47	0.14	0.45	up
chr10:6310165:6310187:+@chr10:6313232:6313283:+@chr10:6314864:6317535:+	SE	PFKFB3	0.23	0.22	0.54	0.32	0.225	0.43	0.23	0.54	0.22	0.32	up
chr10:69721892:69722001:-@chr10:69721773:69721802:-@chr10:69716790:69718782:-	SE	PBLD	0.85	0.89	0.64	0.83	0.87	0.735	0.89	0.83	0.85	0.64	down
chr10:69957009:69957789:-@chr10:69946847:69947028:-@chr10:69946514:69946606:-	SE	SLC25A16	0.22	0.26	0.54	0.44	0.24	0.49	0.26	0.54	0.22	0.44	up
chr10:70030744:70030797:+@chr10:70032998:70033047:+@chr10:70074461:70076768:+	SE	TET1	0.26	0.07	0.33	0.61	0.165	0.47	0.26	0.61	0.07	0.33	up
chr10:70166639:70166811:+@chr10:70172139|70172191:70172332:+	A3SS	CCAR1	0.85	0.94	0.73	0.69	0.895	0.71	0.94	0.73	0.85	0.69	down
chr10:70349594:70349743:+@chr10:70363961:70364122:+@chr10:70364561:70364680:+	SE	DDX50	0.92	0.96	0.84	0.82	0.94	0.83	0.96	0.84	0.92	0.82	down
chr10:74055774:74055951:-@chr10:74032572:74032705:-@chr10:74026077:74026174:-@chr10:73996397:73996558:-	MXE	MICU1	0.09	0.1	0.23	0.19	0.095	0.21	0.1	0.23	0.09	0.19	up
chr10:74476689:74476865:-@chr10:74474745:74474815:-@chr10:74473651:74473721:-	SE	P4HA1	0.31	0.23	0.11	0.18	0.27	0.145	0.31	0.18	0.23	0.11	down
chr10:74950672:74950791:-@chr10:74949561:74949756:-@chr10:74946139:74947511:-	SE	USP54	0.94	0.98	0.81	0.84	0.96	0.825	0.98	0.84	0.94	0.81	down
chr10:75176569:75176768:+@chr10:75180872:75181033:+@chr10:75189386:75189558:+	SE	SEC24C	0.93	0.91	0.84	0.72	0.92	0.78	0.93	0.84	0.91	0.72	down
chr10:75290594:75290653:-@chr10:75282956:75283010:-@chr10:75281974:75282083:-	SE	CAMK2G	0.85	0.96	0.68	0.84	0.905	0.76	0.96	0.84	0.85	0.68	down
chr10:75580519:75580834:-@chr10:75568570:75568691:-@chr10:75567871:75568146:-	SE	AP3M1	0.27	0.34	0.44	0.44	0.305	0.44	0.34	0.44	0.27	0.44	up
chr10:76256178:76256549:+@chr10:76268447:76268516:+@chr10:76272364:76273354:+	SE	KAT6B	0.85	0.95	0.75	0.75	0.9	0.75	0.95	0.75	0.85	0.75	down
chr10:76405163:76406094|76405218:+@chr10:76407080:76407201:+	A5SS	KAT6B	0.51	0.42	0.62	0.69	0.465	0.655	0.51	0.69	0.42	0.62	up
chr10:7844426:7844525:-@chr10:7841859:7841959:-@chr10:7836536:7838111:-	SE	KIN	0.84	0.89	0.7	0.83	0.865	0.765	0.89	0.83	0.84	0.7	down
chr10:8140274:8140810:+@chr10:8145965:8146107:+@chr10:8151442:8151933:+	SE	GATA3	0.85	0.91	0.84	0.61	0.88	0.725	0.91	0.84	0.85	0.61	down
chr10:81831881:81831940:+@chr10:81840116:81840167:+@chr10:81840533:81842596:+	SE	TMEM254	0.19	0.16	0.27	0.3	0.175	0.285	0.19	0.3	0.16	0.27	up
chr10:81908836:81908931:-@chr10:81907703:81907761:-@chr10:81900623:81905648:-	SE	ANXA11	0.92	0.96	0.8	0.81	0.94	0.805	0.96	0.81	0.92	0.8	down
chr10:85889165:85889329:+@chr10:85891145|85891281:85891365:+	A3SS	GHITM	0.85	0.92	0.72	0.79	0.885	0.755	0.92	0.79	0.85	0.72	down
chr10:88846671:88846726:+@chr10:88854419:88854699:+@chr10:88891097:88891221:+@chr10:88901087:88902616:+	MXE	FAM35A	0.14	0.21	0.09	0.05	0.175	0.07	0.21	0.09	0.14	0.05	down
chr10:88846671:88846726:+@chr10:88871529:88871644:+@chr10:88891097:88891221:+@chr10:88901087:88902616:+	MXE	FAM35A	0.26	0.18	0.53	0.32	0.22	0.425	0.26	0.53	0.18	0.32	up
chr10:89104357:89104634:+@chr10:89104828:89105162:+@chr10:89105675:89108168:+	SE	NUTM2D	0.9	0.9	0.8	0.76	0.9	0.78	0.9	0.8	0.9	0.76	down
chr10:90965746:90965675|90965670:-@chr10:90963306:90964798:-	A5SS	LIPA	0.17	0.07	0.41	0.23	0.12	0.32	0.17	0.41	0.07	0.23	up
chr10:90977937:90978135:-@chr10:90976741|90976762:90976632:-	A3SS	LIPA	0.06	0.03	0.5	0.18	0.045	0.34	0.06	0.5	0.03	0.18	up
chr10:92972426:92972720:+@chr10:92990221:92990317:+@chr10:92998242:92998297:+	SE	PCGF5	0.89	0.8	0.72	0.73	0.845	0.725	0.89	0.73	0.8	0.72	down
chr10:93673508:93673827:+@chr10:93681119|93681189:93681257:+	A3SS	BTAF1	0.08	0.08	0.37	0.25	0.08	0.31	0.08	0.37	0.08	0.25	up
chr10:95246348:95246670:+@chr10:95249787:95249832:+@chr10:95252860:95253135:+	SE	CEP55	0.74	0.55	0.36	0.52	0.645	0.44	0.74	0.52	0.55	0.36	down
chr10:96326409:96326552:+@chr10:96331073:96331269:+@chr10:96332710:96332806:+	SE	HELLS	0.88	0.92	0.73	0.75	0.9	0.74	0.92	0.75	0.88	0.73	down
chr10:96326409:96326552|96326456:+@chr10:96331073:96331273:+	A5SS	HELLS	0.87	0.95	0.75	0.78	0.91	0.765	0.95	0.78	0.87	0.75	down
chr10:96444664:96444824:+@chr10:96456531:96456707:+@chr10:96470143:96470284:+	SE	CYP2C18,CYP2C19	0.6	0.74	0.86	0.81	0.67	0.835	0.74	0.86	0.6	0.81	up
chr10:96444664:96444824:+@chr10:96456571:96456707:+@chr10:96470143:96470284:+	SE	CYP2C18,CYP2C19	0.49	0.69	0.79	0.79	0.59	0.79	0.69	0.79	0.49	0.79	up
chr10:97088880:97089074:-@chr10:97072493:97072552:-@chr10:97071710:97071768:-	SE	SORBS1	0.04	0.02	0.14	0.14	0.03	0.14	0.04	0.14	0.02	0.14	up
chr10:97806448:97806747:+@chr10:97806868|97806871:97806994:+	A3SS	CCNJ	0.38	0.27	0.49	0.41	0.325	0.45	0.38	0.49	0.27	0.41	up
chr10:99015872:99015826|99015607:-@chr10:99014573:99014653:-	A5SS	ARHGAP19	0.75	0.86	0.56	0.65	0.805	0.605	0.86	0.65	0.75	0.56	down
chr10:99203546:99204546:+@chr10:99205386|99205407:99205530:+	A3SS	ZDHHC16	0.2	0.09	0.31	0.23	0.145	0.27	0.2	0.31	0.09	0.23	up
chr10:99209406:99209488:-@chr10:99209109:99209273:-@chr10:99208970:99209029:-	SE	MMS19	0.81	0.84	0.62	0.72	0.825	0.67	0.84	0.72	0.81	0.62	down
chr10:99226430:99227163:-@chr10:99220581|99220626:99220522:-	A3SS	MMS19	0.76	0.77	0.61	0.64	0.765	0.625	0.77	0.64	0.76	0.61	down
chr10:99436513:99437147:-@chr10:99429660|99429662:99429366:-	A3SS	AVPI1	0.94	0.96	0.8	0.89	0.95	0.845	0.96	0.89	0.94	0.8	down
chr10:99501138:99502624|99501209:+@chr10:99502785:99507058:+	A5SS	ZFYVE27	0.1	0.08	0.25	0.16	0.09	0.205	0.1	0.25	0.08	0.16	up
chr10:99913034:99913144:+@chr10:99936214:99936310:+@chr10:99957848:99959646:+	SE	R3HCC1L	0.26	0.22	0.43	0.4	0.24	0.415	0.26	0.43	0.22	0.4	up
chr11:101722875:101723317:+@chr11:101724539:101724660:+@chr11:101725819:101726690:+	SE	BIRC2	0.76	0.85	0.67	0.52	0.805	0.595	0.85	0.67	0.76	0.52	down
chr11:104320685:104320788:-@chr11:104318803:104318910:-	RI	CASP4	0.33	0.25	0.48	0.5	0.29	0.49	0.33	0.5	0.25	0.48	up
chr11:10738296:10738444:+@chr11:10740070:10740177:+@chr11:10741554:10741661:+	SE	CTR9	0.87	0.93	0.77	0.82	0.9	0.795	0.93	0.82	0.87	0.77	down
chr11:109731049:109731453:+@chr11:109742296:109742469:+@chr11:109757847:109757955:+@chr11:109782178:109783546:+	MXE	LOC105369486	0.59	0.63	0.27	0.58	0.61	0.425	0.63	0.58	0.59	0.27	down
chr11:109731049:109731453:+@chr11:109742296:109742469:+@chr11:109782178:109783546:+	SE	LOC105369486	0.53	0.61	0.45	0.37	0.57	0.41	0.61	0.45	0.53	0.37	down
chr11:113216530:113216689:-@chr11:113210181:113210267:-@chr11:113209352:113209489:-	SE	USP28	0.93	0.93	0.73	0.92	0.93	0.825	0.93	0.92	0.93	0.73	down
chr11:113775822:113776699:+@chr11:113778760:113778847:+@chr11:113781638:113788197:+	SE	RBM7	0.79	0.91	0.51	0.52	0.85	0.515	0.91	0.52	0.79	0.51	down
chr11:116575094:116575358:+@chr11:116575559:116575755:+@chr11:116578928:116579119:+	SE	TAGLN	0.03	0.02	0.16	0.12	0.025	0.14	0.03	0.16	0.02	0.12	up
chr11:116738330:116738464:+@chr11:116739355:116739432:+@chr11:116747006:116747392:+	SE	CEP164	0.81	0.6	0.49	0.47	0.705	0.48	0.81	0.49	0.6	0.47	down
chr11:116784816:116784954|116784930:+@chr11:116785544:116786628:+	A5SS	CEP164	0.8	0.78	0.59	0.45	0.79	0.52	0.8	0.59	0.78	0.45	down
chr11:117581916:117581840|117581807:-@chr11:117576399:117579590:-	A5SS	JAML	0.81	0.84	0.59	0.74	0.825	0.665	0.84	0.74	0.81	0.59	down
chr11:117844700:117844769:+@chr11:117847587|117850104:117850240:+	A3SS	KMT2A	0.87	0.88	0.78	0.66	0.875	0.72	0.88	0.78	0.87	0.66	down
chr11:118393878:118393973:-@chr11:118393282:118393353:-	RI	RPS25	0.67	0.87	0.66	0.5	0.77	0.58	0.87	0.66	0.67	0.5	down
chr11:118405142:118405506:-@chr11:118403792|118404346:118403548:-	A3SS	SLC37A4	0.92	0.96	0.75	0.83	0.94	0.79	0.96	0.83	0.92	0.75	down
chr11:118464175:118464246|118464228:+@chr11:118464555:118465394:+	A5SS	HMBS	0.13	0.11	0.47	0.24	0.12	0.355	0.13	0.47	0.11	0.24	up
chr11:118467320:118467446:+@chr11:118468045:118468083:+@chr11:118468324:118468941:+	SE	HMBS	0.91	0.95	0.69	0.84	0.93	0.765	0.95	0.84	0.91	0.69	down
chr11:118467320:118467446:+@chr11:118468045|118468324:118468443:+	A3SS	HMBS	0.4	0.64	0.67	0.76	0.52	0.715	0.64	0.76	0.4	0.67	up
chr11:118474323:118474407:-@chr11:118473845|118473963:118473775:-	A3SS	DPAGT1	0.85	0.89	0.7	0.82	0.87	0.76	0.89	0.82	0.85	0.7	down
chr11:118487441:118487549:+@chr11:118488248:118488312:+	RI	C2CD2L	0.23	0.11	0.38	0.37	0.17	0.375	0.23	0.38	0.11	0.37	up
chr11:118497497:118497559:+@chr11:118502855:118502913:+@chr11:118506645:118508493:+	SE	HINFP	0.8	0.69	0.42	0.62	0.745	0.52	0.8	0.62	0.69	0.42	down
chr11:123116454:123116311|123116035:-@chr11:123106405:123106903:-	A5SS	ZNF202	0.35	0.27	0.41	0.5	0.31	0.455	0.35	0.5	0.27	0.41	up
chr11:124174977:124175921:-@chr11:124149924|124149937:124149825:-	A3SS	MSANTD2	0.27	0.2	0.49	0.43	0.235	0.46	0.27	0.49	0.2	0.43	up
chr11:124460834:124461124:+@chr11:124461310:124461366:+@chr11:124463225:124465854:+	SE	SLC37A2	0.27	0.07	0.04	0.03	0.17	0.035	0.27	0.04	0.07	0.03	down
chr11:124477238:124477915:-@chr11:124476550:124476627:-@chr11:124476307:124476409:-	SE	TMEM218	0.11	0.15	0.3	0.18	0.13	0.24	0.15	0.3	0.11	0.18	up
chr11:124477743:124477915:-@chr11:124477238:124477423:-	RI	TMEM218	0.39	0.4	0.66	0.6	0.395	0.63	0.4	0.66	0.39	0.6	up
chr11:124477840:124478415:-@chr11:124477238:124477408:-@chr11:124476307:124476409:-	SE	TMEM218	0.77	0.72	0.55	0.65	0.745	0.6	0.77	0.65	0.72	0.55	down
chr11:124477840:124478415:-@chr11:124477238:124477423:-@chr11:124476307:124476409:-	SE	TMEM218	0.81	0.88	0.67	0.64	0.845	0.655	0.88	0.67	0.81	0.64	down
chr11:124477840:124478415:-@chr11:124477238:124477457:-@chr11:124476307:124476409:-	SE	TMEM218	0.82	0.76	0.59	0.68	0.79	0.635	0.82	0.68	0.76	0.59	down
chr11:124947564:124947675:+@chr11:124950357|124950379:124950514:+	A3SS	EI24	0.39	0.63	0.75	0.9	0.51	0.825	0.63	0.9	0.39	0.75	up
chr11:125586520:125586935:+@chr11:125604330:125604398:+@chr11:125610100:125610192:+	SE	FAM118B	0.91	0.96	0.69	0.89	0.935	0.79	0.96	0.89	0.91	0.69	down
chr11:125586520:125586935:+@chr11:125610100:125610192:+@chr11:125615897:125616386:+	SE	FAM118B	0.82	0.93	0.8	0.74	0.875	0.77	0.93	0.8	0.82	0.74	down
chr11:125644094:125644396:+@chr11:125647583:125647787:+@chr11:125648074:125648559:+	SE	FOXRED1	0.13	0.12	0.61	0.18	0.125	0.395	0.13	0.61	0.12	0.18	up
chr11:125648074:125648559:+@chr11:125650032|125650036:125650126:+	A3SS	FOXRED1	0.94	0.93	0.75	0.83	0.935	0.79	0.94	0.83	0.93	0.75	down
chr11:129214658:129214807:+@chr11:129225655:129225709:+@chr11:129227580:129228466:+	SE	TMEM45B	0.26	0.14	0.55	0.27	0.2	0.41	0.26	0.55	0.14	0.27	up
chr11:129306121:129306363:-@chr11:129304515:129304526:-@chr11:129299987:129300334:-	SE	PRDM10	0.05	0.04	0.11	0.22	0.045	0.165	0.05	0.22	0.04	0.11	up
chr11:129612115:129612198:-@chr11:129609261:129609378:-@chr11:129606802:129608487:-	SE	ZBTB44	0.29	0.38	0.44	0.47	0.335	0.455	0.38	0.47	0.29	0.44	up
chr11:133628615:133628813:+@chr11:133633619:133633728:+@chr11:133634112:133635029:+	SE	ACAD8	0.79	0.92	0.38	0.45	0.855	0.415	0.92	0.45	0.79	0.38	down
chr11:14336885:14337305:-@chr11:14334808:14334891:-@chr11:14286329:14286439:-@chr11:14273890:14273977:-	MXE	RRAS2	0.27	0.11	0.52	0.29	0.19	0.405	0.27	0.52	0.11	0.29	up
chr11:17055600:17055561|17055552:-@chr11:17054314:17055369:-	A5SS	RPS13	0.7	0.73	0.37	0.55	0.715	0.46	0.73	0.55	0.7	0.37	down
chr11:17260912:17261066:+@chr11:17269363:17269488:+@chr11:17273447:17273727:+	SE	NUCB2,LOC105376575	0.14	0.12	0.16	0.33	0.13	0.245	0.14	0.33	0.12	0.16	up
chr11:226048:226424:-@chr11:223343:223437:-@chr11:222983:223215:-	SE	SIRT3	0.88	0.91	0.75	0.58	0.895	0.665	0.91	0.75	0.88	0.58	down
chr11:2378294:2378604:+@chr11:2379645:2379953:+@chr11:2380100:2380982:+	SE	TSSC4	0.1	0.12	0.21	0.22	0.11	0.215	0.12	0.22	0.1	0.21	up
chr11:2379645:2379953|2379785:+@chr11:2380100:2380982:+	A5SS	TSSC4	0.28	0.35	0.59	0.52	0.315	0.555	0.35	0.59	0.28	0.52	up
chr11:27019339:27019601:+@chr11:27033516|27033519:27033772:+	A3SS	BBOX1	0.45	0.36	0.47	0.6	0.405	0.535	0.45	0.6	0.36	0.47	up
chr11:31487642:31487768:-@chr11:31455624:31455882:-@chr11:31441295:31441428:-@chr11:31411583:31411693:-	MXE	IMMP1L	0.06	0.12	0.14	0.25	0.09	0.195	0.12	0.25	0.06	0.14	up
chr11:31780828:31782170:-@chr11:31779995:31780036:-@chr11:31778815:31779900:-	SE	PAX6	0.43	0.37	0.55	0.66	0.4	0.605	0.43	0.66	0.37	0.55	up
chr11:32571988:32572009:+@chr11:32573036:32573135:+	RI	EIF3M	0.34	0.54	0.55	0.57	0.44	0.56	0.54	0.57	0.34	0.55	up
chr11:33139421:33139652:-@chr11:33134830:33134925:-@chr11:33122992:33123095:-@chr11:33119470:33120108:-	MXE	CSTF3	0.15	0.12	0.47	0.21	0.135	0.34	0.15	0.47	0.12	0.21	up
chr11:3339549:3339695:-@chr11:3338526:3338594:-@chr11:3335732:3338371:-	SE	ZNF195	0.45	0.36	0.25	0.3	0.405	0.275	0.45	0.3	0.36	0.25	down
chr11:3348781:3348952:-@chr11:3339549:3339695:-@chr11:3335732:3338371:-	SE	ZNF195	0.83	0.73	0.62	0.62	0.78	0.62	0.83	0.62	0.73	0.62	down
chr11:35167785:35168188:+@chr11:35176244:35176369:+@chr11:35179205:35179318:+	SE	CD44	0.37	0.23	0.22	0.13	0.3	0.175	0.37	0.22	0.23	0.13	down
chr11:35167785:35168188:+@chr11:35186228:35186329:+@chr11:35188088:35188177:+	SE	CD44	0.99	0.99	0.97	0.75	0.99	0.86	0.99	0.97	0.99	0.75	down
chr11:35167785:35168188:+@chr11:35188088:35188177:+@chr11:35189369:35190301:+	SE	CD44	0.87	0.89	0.64	0.61	0.88	0.625	0.89	0.64	0.87	0.61	down
chr11:35167958:35168095:+@chr11:35189369:35189572:+@chr11:35192975:35193037:+	SE	CD44	0.86	0.63	0.62	0.37	0.745	0.495	0.86	0.62	0.63	0.37	down
chr11:35179205:35179318:+@chr11:35179791:35179910:+@chr11:35182635:35182782:+	SE	CD44	0.94	0.94	0.75	0.84	0.94	0.795	0.94	0.84	0.94	0.75	down
chr11:35179205:35179318:+@chr11:35179794:35179910:+@chr11:35182635:35182782:+	SE	CD44	0.9	0.93	0.78	0.81	0.915	0.795	0.93	0.81	0.9	0.78	down
chr11:3800715:3800799:+@chr11:3801423:3801546:+@chr11:3801689:3802553:+	SE	PGAP2	0.22	0.18	0.4	0.49	0.2	0.445	0.22	0.49	0.18	0.4	up
chr11:44904801:44904888|44904884:+@chr11:44907258:44910814:+	A5SS	TSPAN18	0.31	0.22	0.52	0.67	0.265	0.595	0.31	0.67	0.22	0.52	up
chr11:45913763:45913882:-@chr11:45913248:45913284:-@chr11:45907446:45912352:-	SE	PHF21A	0.27	0.19	0.12	0.12	0.23	0.12	0.27	0.12	0.19	0.12	down
chr11:45927013:45927073:-@chr11:45923967:45924225:-@chr11:45916284:45916439:-	SE	PHF21A	0.79	0.84	0.54	0.77	0.815	0.655	0.84	0.77	0.79	0.54	down
chr11:46595402:46596016:+@chr11:46596386:46596501:+@chr11:46599186:46599283:+	SE	ATG13	0.52	0.37	0.72	0.62	0.445	0.67	0.52	0.72	0.37	0.62	up
chr11:46595402:46596016:+@chr11:46596386|46596451:46596501:+	A3SS	ATG13	0.57	0.48	0.72	0.62	0.525	0.67	0.57	0.72	0.48	0.62	up
chr11:46595402:46596016:+@chr11:46596451:46596501:+@chr11:46599186:46599283:+	SE	ATG13	0.29	0.21	0.39	0.35	0.25	0.37	0.29	0.39	0.21	0.35	up
chr11:46595402:46596016:+@chr11:46603427:46603543:+@chr11:46608033:46608226:+	SE	ATG13	0.05	0.09	0.34	0.1	0.07	0.22	0.09	0.34	0.05	0.1	up
chr11:46595402:46596016:+@chr11:46603447:46603543:+@chr11:46608033:46608226:+	SE	ATG13	0.08	0.08	0.31	0.11	0.08	0.21	0.08	0.31	0.08	0.11	up
chr11:47227025:47227126:+@chr11:47237918:47238106:+@chr11:47239368:47240145:+	SE	NR1H3	0.56	0.68	0.52	0.52	0.62	0.52	0.68	0.52	0.56	0.52	down
chr11:47236029:47236256:+@chr11:47237228:47237386:+@chr11:47237918:47238106:+	SE	NR1H3	0.37	0.5	0.56	0.61	0.435	0.585	0.5	0.61	0.37	0.56	up
chr11:47390053:47390594:+@chr11:47391527:47391638:+@chr11:47391724:47394620:+	SE	SLC39A13	0.84	0.81	0.69	0.69	0.825	0.69	0.84	0.69	0.81	0.69	down
chr11:47531120:47531367:-@chr11:47484986:47485025:-@chr11:47477581:47477732:-@chr11:47466965:47467152:-	MXE	CELF1	0.36	0.32	0.46	0.45	0.34	0.455	0.36	0.46	0.32	0.45	up
chr11:47557061:47557143:-@chr11:47556152|47556205:47555539:-	A3SS	KBTBD4	0.35	0.27	0.5	0.53	0.31	0.515	0.35	0.53	0.27	0.5	up
chr11:47557397:47557466|47557462:+@chr11:47558653:47559297:+	A5SS	NDUFS3	0.09	0.06	0.17	0.21	0.075	0.19	0.09	0.21	0.06	0.17	up
chr11:47558653:47558731:+@chr11:47558963:47559112:+	RI	NDUFS3	0.73	0.57	0.52	0.3	0.65	0.41	0.73	0.52	0.57	0.3	down
chr11:497113:497300:-@chr11:494824:494996:-@chr11:492062:492249:-	SE	RNH1	0.2	0.19	0.33	0.27	0.195	0.3	0.2	0.33	0.19	0.27	up
chr11:56950637:56950799:-@chr11:56950401|56950438:56950038:-	A3SS	SLC43A3	0.2	0.3	0.42	0.42	0.25	0.42	0.3	0.42	0.2	0.42	up
chr11:57024828:57024904:-@chr11:57020080:57020213:-@chr11:57018000:57018220:-	SE	SLC43A1	0.87	0.95	0.7	0.86	0.91	0.78	0.95	0.86	0.87	0.7	down
chr11:57171016:57173827:-@chr11:57170454|57170843:57170346:-	A3SS	YPEL4	0.71	0.81	0.59	0.69	0.76	0.64	0.81	0.69	0.71	0.59	down
chr11:57171016:57173827:-@chr11:57170800:57170843:-@chr11:57170346:57170454:-	SE	YPEL4	0.32	0.36	0.56	0.47	0.34	0.515	0.36	0.56	0.32	0.47	up
chr11:57285810:57286094:+@chr11:57315433:57315721:+@chr11:57318058:57318129:+	SE	CTNND1	0.47	0.38	0.55	0.54	0.425	0.545	0.47	0.55	0.38	0.54	up
chr11:57285810:57286167:+@chr11:57319625|57319700:57319777:+	A3SS	CTNND1	0.96	0.88	0.72	0.73	0.92	0.725	0.96	0.73	0.88	0.72	down
chr11:58632717:58632761:+@chr11:58633589:58633755:+@chr11:58648228:58651462:+	SE	FAM111B	0.92	0.95	0.75	0.75	0.935	0.75	0.95	0.75	0.92	0.75	down
chr11:58667546:58669905:+@chr11:58672753|58672846:58673002:+	A3SS	FAM111A	0.43	0.48	0.25	0.39	0.455	0.32	0.48	0.39	0.43	0.25	down
chr11:60857259:60858779:+@chr11:60859888:60859985:+@chr11:60860252:60860438:+	SE	TKFC	0.25	0.35	0.44	0.64	0.3	0.54	0.35	0.64	0.25	0.44	up
chr11:60945438:60945656:-@chr11:60945240:60945305:-@chr11:60945102:60945178:-@chr11:60944518:60944621:-	MXE	CPSF7	0.34	0.33	0.3	0.12	0.335	0.21	0.34	0.3	0.33	0.12	down
chr11:61491360:61491864:-@chr11:61489417:61489625:-@chr11:61483780:61483975:-	SE	FTH1	0.92	0.75	0.98	0.98	0.835	0.98	0.92	0.98	0.75	0.98	up
chr11:61669677:61669811|61669799:+@chr11:61670706:61671096:+	A5SS	INCENP	0.3	0.32	0.13	0.11	0.31	0.12	0.32	0.13	0.3	0.11	down
chr11:61861350:61861622:+@chr11:61862015|61862042:61862215:+	A3SS	ASRGL1	0.95	0.95	0.78	0.87	0.95	0.825	0.95	0.87	0.95	0.78	down
chr11:62135135:62135395:-@chr11:62135002|62135040:62134927:-	A3SS	EML3	0.93	0.94	0.72	0.92	0.935	0.82	0.94	0.92	0.93	0.72	down
chr11:62195288:62195588:-@chr11:62194063|62194213:62193930:-	A3SS	LBHD1	0.68	0.59	0.4	0.48	0.635	0.44	0.68	0.48	0.59	0.4	down
chr11:62231157:62231776:-@chr11:62229516:62229665:-@chr11:62226516:62226597:-	SE	HNRNPUL2-BSCL2,BSCL2	0.91	0.95	0.77	0.86	0.93	0.815	0.95	0.86	0.91	0.77	down
chr11:62348613:62348507|62348487:-@chr11:62346717:62348335:-	A5SS	STX5	0.19	0.07	0.3	0.32	0.13	0.31	0.19	0.32	0.07	0.3	up
chr11:62355067:62355760:-@chr11:62354406:62354568:-@chr11:62353853:62353944:-@chr11:62351609:62351679:-	MXE	STX5	0.21	0.15	0.36	0.46	0.18	0.41	0.21	0.46	0.15	0.36	up
chr11:62378567:62378986:-@chr11:62378066:62378112:-@chr11:62377849:62377881:-	SE	SNHG1	0.34	0.25	0.47	0.51	0.295	0.49	0.34	0.51	0.25	0.47	up
chr11:62379181:62379264:-@chr11:62378936:62378986:-	RI	SNHG1	0.77	0.81	0.44	0.71	0.79	0.575	0.81	0.71	0.77	0.44	down
chr11:62379181:62379819:-@chr11:62378112|62378599:62378066:-	A3SS	SNHG1	0.62	0.63	0.77	0.83	0.625	0.8	0.63	0.83	0.62	0.77	up
chr11:62379181:62379819:-@chr11:62378567:62378599:-@chr11:62377849:62378112:-	SE	SNHG1	0.24	0.29	0.69	0.64	0.265	0.665	0.29	0.69	0.24	0.64	up
chr11:63520578:63520728|63520696:+@chr11:63521119:63521292:+	A5SS	OTUB1	0.26	0.2	0.41	0.48	0.23	0.445	0.26	0.48	0.2	0.41	up
chr11:63749547:63749628:-@chr11:63748849:63749018:-	RI	TRPT1	0.32	0.12	0.46	0.45	0.22	0.455	0.32	0.46	0.12	0.45	up
chr11:63750098:63750301:-@chr11:63749018|63749628:63748849:-	A3SS	TRPT1	0.5	0.39	0.59	0.7	0.445	0.645	0.5	0.7	0.39	0.59	up
chr11:63750098:63750301:-@chr11:63749834:63749917:-@chr11:63748591:63749628:-	SE	TRPT1	0.69	0.7	0.38	0.62	0.695	0.5	0.7	0.62	0.69	0.38	down
chr11:63754480:63754988:+@chr11:63755919:63756012:+@chr11:63757942:63758329:+	SE	DNAJC4,NUDT22	0.64	0.77	0.82	0.86	0.705	0.84	0.77	0.86	0.64	0.82	up
chr11:63759861:63760057:+@chr11:63760302:63760375:+@chr11:63761235:63761270:+	SE	VEGFB	0.93	0.96	0.74	0.87	0.945	0.805	0.96	0.87	0.93	0.74	down
chr11:63885690:63885793:+@chr11:63885900|63885955:63886050:+	A3SS	RPS6KA4	0.87	0.92	0.74	0.85	0.895	0.795	0.92	0.85	0.87	0.74	down
chr11:63892174:63892308:+@chr11:63892516|63892534:63892649:+	A3SS	RPS6KA4	0.85	0.85	0.66	0.8	0.85	0.73	0.85	0.8	0.85	0.66	down
chr11:63892174:63892308:+@chr11:63892516|63892537:63892649:+	A3SS	RPS6KA4	0.83	0.81	0.53	0.54	0.82	0.535	0.83	0.54	0.81	0.53	down
chr11:64564952:64565914:+@chr11:64567073:64567212:+@chr11:64568273:64569352:+	SE	SAC3D1	0.16	0.15	0.33	0.22	0.155	0.275	0.16	0.33	0.15	0.22	up
chr11:6457778:6458229:-@chr11:6457016|6457064:6456946:-	A3SS	ARFIP2	0.93	0.96	0.78	0.87	0.945	0.825	0.96	0.87	0.93	0.78	down
chr11:6457778:6458229:-@chr11:6457039|6457064:6456946:-	A3SS	ARFIP2	0.85	0.95	0.72	0.84	0.9	0.78	0.95	0.84	0.85	0.72	down
chr11:64636563:64636759:+@chr11:64636859:64636942:+@chr11:64637268:64637462:+	SE	TM7SF2	0.54	0.59	0.77	0.69	0.565	0.73	0.59	0.77	0.54	0.69	up
chr11:64636859:64637462:+@chr11:64637539|64637572:64637642:+	A3SS	TM7SF2	0.86	0.97	0.75	0.85	0.915	0.8	0.97	0.85	0.86	0.75	down
chr11:64653963:64653777|64653775:-@chr11:64652611:64652762:-	A5SS	SYVN1,MIR6751	0.07	0.03	0.23	0.1	0.05	0.165	0.07	0.23	0.03	0.1	up
chr11:64657517:64657665:-@chr11:64657254|64657299:64657207:-	A3SS	SYVN1,MIR6751	0.91	0.96	0.65	0.9	0.935	0.775	0.96	0.9	0.91	0.65	down
chr11:64869977:64870105:+@chr11:64872897:64872978:+	RI	DPF2	0.46	0.44	0.41	0.17	0.45	0.29	0.46	0.41	0.44	0.17	down
chr11:64911084:64911168:+@chr11:64913408:64913575:+@chr11:64917620:64917802:+	SE	FRMD8	0.91	0.96	0.8	0.83	0.935	0.815	0.96	0.83	0.91	0.8	down
chr11:64911084:64911168:+@chr11:64913432:64913575:+@chr11:64917620:64917802:+	SE	FRMD8	0.87	0.96	0.66	0.78	0.915	0.72	0.96	0.78	0.87	0.66	down
chr11:65062014:65062229:+@chr11:65062317:65062371:+@chr11:65062489:65062758:+	SE	SCYL1	0.92	0.9	0.84	0.77	0.91	0.805	0.92	0.84	0.9	0.77	down
chr11:65095438:65097007:+@chr11:65097400|65097449:65098237:+	A3SS	FAM89B,SSSCA1	0.87	0.9	0.76	0.73	0.885	0.745	0.9	0.76	0.87	0.73	down
chr11:65186135:65185984|65185734:-@chr11:65183713:65183844:-	A5SS	RELA	0.84	0.73	0.6	0.7	0.785	0.65	0.84	0.7	0.73	0.6	down
chr11:65237821:65237895:+@chr11:65238542|65238707:65238790:+	A3SS	KAT5	0.86	0.92	0.7	0.85	0.89	0.775	0.92	0.85	0.86	0.7	down
chr11:65420856:65421053:-@chr11:65418061:65418163:-@chr11:65414730:65417343:-	SE	FOSL1	0.82	0.69	0.89	0.85	0.755	0.87	0.82	0.89	0.69	0.85	up
chr11:65424288:65424573:-@chr11:65418061:65418168:-@chr11:65414730:65417343:-	SE	FOSL1	0.74	0.8	0.88	0.94	0.77	0.91	0.8	0.94	0.74	0.88	up
chr11:65525685:65526560:+@chr11:65526891:65527117:+@chr11:65527282:65527420:+	SE	BANF1	0.07	0.06	0.12	0.22	0.065	0.17	0.07	0.22	0.06	0.12	up
chr11:65525957:65526677:-@chr11:65524523|65524528:65524350:-	A3SS	EIF1AD	0.74	0.84	0.62	0.71	0.79	0.665	0.84	0.71	0.74	0.62	down
chr11:65781750:65781918:+@chr11:65782594|65782631:65782869:+	A3SS	KLC2	0.18	0.16	0.33	0.4	0.17	0.365	0.18	0.4	0.16	0.33	up
chr11:65790480:65790537:+@chr11:65790920:65791906:+	RI	KLC2	0.32	0.19	0.09	0.15	0.255	0.12	0.32	0.15	0.19	0.09	down
chr11:65813002:65813214:-@chr11:65811859:65811963:-@chr11:65811188:65811723:-	SE	YIF1A	0.93	0.96	0.73	0.91	0.945	0.82	0.96	0.91	0.93	0.73	down
chr11:6581530:6581628:+@chr11:6581986|6582054:6582166:+	A3SS	ILK	0.87	0.94	0.77	0.84	0.905	0.805	0.94	0.84	0.87	0.77	down
chr11:6587319:6587450|6587446:+@chr11:6587531:6587652:+	A5SS	ILK	0.09	0.03	0.22	0.13	0.06	0.175	0.09	0.22	0.03	0.13	up
chr11:65892584:65893579:-@chr11:65891916|65891933:65891819:-	A3SS	SLC29A2	0.12	0.04	0.52	0.16	0.08	0.34	0.12	0.52	0.04	0.16	up
chr11:65893107:65893246:-@chr11:65892584:65892718:-@chr11:65891819:65891916:-	SE	SLC29A2	0.9	0.93	0.72	0.76	0.915	0.74	0.93	0.76	0.9	0.72	down
chr11:65893579:65893416|65893107:-@chr11:65892584:65892718:-	A5SS	SLC29A2	0.64	0.71	0.72	0.87	0.675	0.795	0.71	0.87	0.64	0.72	up
chr11:65895610:65896312:-@chr11:65895291:65895372:-@chr11:65892584:65893579:-	SE	SLC29A2	0.97	0.92	0.85	0.74	0.945	0.795	0.97	0.85	0.92	0.74	down
chr11:66019253:66019536|66019315:+@chr11:66019677:66019797:+	A5SS	DPP3	0.91	0.94	0.79	0.85	0.925	0.82	0.94	0.85	0.91	0.79	down
chr11:66192662:66193338:-@chr11:66190319:66190540:-@chr11:66189046:66189625:-	SE	RBM4B	0.09	0.15	0.41	0.23	0.12	0.32	0.15	0.41	0.09	0.23	up
chr11:66368916:66369087|66369083:+@chr11:66369213:66370578:+	A5SS	RCE1	0.1	0.11	0.28	0.18	0.105	0.23	0.11	0.28	0.1	0.18	up
chr11:66739903:66739996:+@chr11:66741778|66741803:66741931:+	A3SS	KDM2A	0.9	0.97	0.73	0.88	0.935	0.805	0.97	0.88	0.9	0.73	down
chr11:66805869:66805999:+@chr11:66806318|66806482:66806589:+	A3SS	GRK2	0.53	0.76	0.8	0.78	0.645	0.79	0.76	0.8	0.53	0.78	up
chr11:66805869:66805999:+@chr11:66806482:66806589:+	RI	GRK2	0.11	0.27	0.3	0.31	0.19	0.305	0.27	0.31	0.11	0.3	up
chr11:66814125:66814260:+@chr11:66814369:66814493:+	RI	ANKRD13D	0.24	0.12	0.4	0.32	0.18	0.36	0.24	0.4	0.12	0.32	up
chr11:66915445:66917657:+@chr11:66917738|66917770:66917837:+	A3SS	RAD9A	0.74	0.71	0.48	0.58	0.725	0.53	0.74	0.58	0.71	0.48	down
chr11:66925775:66925978:-@chr11:66925241|66925279:66925115:-	A3SS	PPP1CA	0.88	0.82	0.74	0.62	0.85	0.68	0.88	0.74	0.82	0.62	down
chr11:66943644:66943491|66943455:-@chr11:66924641:66925246:-	A5SS	PPP1CA	0.07	0.03	0.3	0.11	0.05	0.205	0.07	0.3	0.03	0.11	up
chr11:67130899:67131123:+@chr11:67132443:67132504:+@chr11:67132599:67132769:+	SE	NDUFV1	0.75	0.84	0.52	0.67	0.795	0.595	0.84	0.67	0.75	0.52	down
chr11:67134428:67135254:+@chr11:67135524|67135569:67135616:+	A3SS	NDUFV1	0.89	0.74	0.63	0.25	0.815	0.44	0.89	0.63	0.74	0.25	down
chr11:67523565:67523726:-@chr11:67523351|67523421:67523219:-	A3SS	UNC93B1	0.15	0.13	0.3	0.27	0.14	0.285	0.15	0.3	0.13	0.27	up
chr11:67566989:67567074:+@chr11:67567414:67567540:+	RI	TCIRG1	0.49	0.45	0.75	0.54	0.47	0.645	0.49	0.75	0.45	0.54	up
chr11:67571690:67571847:+@chr11:67571925:67572015:+	RI	TCIRG1	0.17	0.13	0.33	0.23	0.15	0.28	0.17	0.33	0.13	0.23	up
chr11:67574180:67574297:+@chr11:67574530:67574707:+@chr11:67574784:67574975:+	SE	TCIRG1	0.88	0.9	0.75	0.81	0.89	0.78	0.9	0.81	0.88	0.75	down
chr11:67785891:67786962:-@chr11:67785538:67785769:-	RI	C11orf24	0.69	0.83	0.9	0.87	0.76	0.885	0.83	0.9	0.69	0.87	up
chr11:68100002:68100087:+@chr11:68107087:68107173:+@chr11:68111971:68112068:+	SE	PPP6R3	0.9	0.93	0.77	0.85	0.915	0.81	0.93	0.85	0.9	0.77	down
chr11:68430113:68430286|68430282:+@chr11:68432189:68432381:+	A5SS	IGHMBP2	0.12	0.03	0.45	0.15	0.075	0.3	0.12	0.45	0.03	0.15	up
chr11:68432189:68432385|68432381:+@chr11:68432578:68432845:+	A5SS	IGHMBP2	0.11	0.06	0.28	0.22	0.085	0.25	0.11	0.28	0.06	0.22	up
chr11:68578077:68578141:+@chr11:68578765:68578841:+@chr11:68579219:68579396:+	SE	TPCN2	0.9	0.92	0.74	0.86	0.91	0.8	0.92	0.86	0.9	0.74	down
chr11:68602936:68603064:+@chr11:68603878:68603927:+@chr11:68605444:68605543:+	SE	TPCN2	0.88	0.86	0.74	0.79	0.87	0.765	0.88	0.79	0.86	0.74	down
chr11:68818160:68818619:+@chr11:68819278|68819444:68819538:+	A3SS	MYEOV	0.52	0.64	0.68	0.7	0.58	0.69	0.64	0.7	0.52	0.68	up
chr11:70836984:70837128:-@chr11:70836420|70836428:70836304:-	A3SS	DHCR7	0.95	0.99	0.78	0.91	0.97	0.845	0.99	0.91	0.95	0.78	down
chr11:71349444:71349585:+@chr11:71350846:71350983:+@chr11:71366780:71366929:+@chr11:71371455:71371931:+	MXE	RNF121	0.19	0.2	0.58	0.47	0.195	0.525	0.2	0.58	0.19	0.47	up
chr11:71390099:71390246|71390118:+@chr11:71390478:71391498:+	A5SS	IL18BP	0.52	0.63	0.18	0.35	0.575	0.265	0.63	0.35	0.52	0.18	down
chr11:72147223:72147326:-@chr11:72146460:72146577:-@chr11:72144394:72144446:-	SE	ARAP1,STARD10	0.93	0.93	0.65	0.75	0.93	0.7	0.93	0.75	0.93	0.65	down
chr11:72169987:72169806|72169755:-@chr11:72147636:72148074:-	A5SS	ARAP1,STARD10	0.97	0.99	0.63	0.96	0.98	0.795	0.99	0.96	0.97	0.63	down
chr11:72181568:72182861:-@chr11:72179030:72179083:-@chr11:72169339:72169987:-	SE	ARAP1,STARD10	0.1	0.08	0.26	0.29	0.09	0.275	0.1	0.29	0.08	0.26	up
chr11:72211171:72213535:+@chr11:72213995|72214042:72214100:+	A3SS	ATG16L2	0.67	0.66	0.45	0.34	0.665	0.395	0.67	0.45	0.66	0.34	down
chr11:72404502:72404578:-@chr11:72389683:72389827:-@chr11:72377657:72377790:-	SE	FCHSD2	0.85	0.91	0.72	0.82	0.88	0.77	0.91	0.82	0.85	0.72	down
chr11:73416980:73417091:-@chr11:73405292:73405494:-@chr11:73401407:73402218:-	SE	C2CD3	0.13	0.08	0.15	0.27	0.105	0.21	0.13	0.27	0.08	0.15	up
chr11:74294932:74295149:-@chr11:74251674:74251714:-@chr11:74239781:74239896:-@chr11:74235753:74237155:-	MXE	XRRA1	0.17	0.63	0.79	0.68	0.4	0.735	0.63	0.79	0.17	0.68	up
chr11:74789386:74789516:+@chr11:74790332:74791138:+@chr11:74792712:74792899:+	SE	RPS3	0.56	0.59	0.75	0.7	0.575	0.725	0.59	0.75	0.56	0.7	up
chr11:74790332:74790425:+@chr11:74791098:74791138:+	RI	RPS3	0.08	0.48	0.55	0.59	0.28	0.57	0.48	0.59	0.08	0.55	up
chr11:76862245:76862992:-@chr11:76844574:76844630:-@chr11:76796847:76796925:-@chr11:76781024:76781234:-	MXE	PAK1	0.12	0.1	0.32	0.22	0.11	0.27	0.12	0.32	0.1	0.22	up
chr11:77379802:77379993:-@chr11:77376298:77376392:-@chr11:77370153:77370270:-	SE	INTS4	0.13	0.13	0.34	0.19	0.13	0.265	0.13	0.34	0.13	0.19	up
chr11:77503086:77502960|77502956:-@chr11:77502580:77502683:-	A5SS	ALG8	0.08	0.03	0.35	0.11	0.055	0.23	0.08	0.35	0.03	0.11	up
chr11:77806340:77806516:-@chr11:77706837:77706913:-@chr11:77669154:77669595:-	SE	GAB2	0.09	0.04	0.18	0.16	0.065	0.17	0.09	0.18	0.04	0.16	up
chr11:77806340:77806516:-@chr11:77752710:77752797:-@chr11:77669154:77669595:-	SE	GAB2	0.15	0.12	0.37	0.24	0.135	0.305	0.15	0.37	0.12	0.24	up
chr11:77917536:77917630:-@chr11:77881757:77881889:-@chr11:77867279:77867377:-	SE	NARS2	0.8	0.93	0.76	0.66	0.865	0.71	0.93	0.76	0.8	0.66	down
chr11:82303402:82303541:+@chr11:82317467:82317628:+@chr11:82320422:82323349:+	SE	DDIAS	0.63	0.78	0.45	0.45	0.705	0.45	0.78	0.45	0.63	0.45	down
chr11:82674564:82675025:-@chr11:82673818:82673902:-@chr11:82668832:82668951:-	SE	CCDC90B	0.12	0.05	0.25	0.14	0.085	0.195	0.12	0.25	0.05	0.14	up
chr11:85051081:85051149:-@chr11:85050329:85050441:-@chr11:85048840:85049289:-	SE	CREBZF	0.25	0.36	0.57	0.52	0.305	0.545	0.36	0.57	0.25	0.52	up
chr11:85694935:85695172:+@chr11:85707626:85707749:+@chr11:85715203:85715366:+@chr11:85726069:85726220:+	MXE	HIKESHI	0.28	0.24	0.38	0.42	0.26	0.4	0.28	0.42	0.24	0.38	up
chr11:87700928:87701012:-@chr11:87700745:87700832:-@chr11:87693629:87699259:-	SE	CTSC	0.12	0.11	0.33	0.13	0.115	0.23	0.12	0.33	0.11	0.13	up
chr11:9120063:9120231:-@chr11:9118312:9118371:-@chr11:9116948:9117977:-	SE	DENND5A	0.19	0.08	0.28	0.23	0.135	0.255	0.19	0.28	0.08	0.23	up
chr11:93075274:93075451:+@chr11:93075590:93075733:+@chr11:93079559:93079711:+	SE	CEP295	0.59	0.63	0.32	0.58	0.61	0.45	0.63	0.58	0.59	0.32	down
chr11:93094126:93094226:+@chr11:93094768:93094864:+@chr11:93095855:93096103:+	SE	SCARNA9,SCARNA9L,,CEP295	0.85	0.86	0.65	0.77	0.855	0.71	0.86	0.77	0.85	0.65	down
chr11:93107439:93108066:-@chr11:93106211|93106233:93106164:-	A3SS	SNORA18,SNORA40,TAF1D,MIR1304	0.19	0.11	0.42	0.32	0.15	0.37	0.19	0.42	0.11	0.32	up
chr11:93114415:93114542:+@chr11:93120116:93120262:+@chr11:93123160:93123258:+	SE	C11orf54	0.83	0.9	0.7	0.82	0.865	0.76	0.9	0.82	0.83	0.7	down
chr11:93858898:93858742|93858738:-@chr11:93852488:93852575:-	A5SS	MRE11A	0.9	0.91	0.7	0.89	0.905	0.795	0.91	0.89	0.9	0.7	down
chr11:93869418:93869642:+@chr11:93870885:93872397:+	RI	ANKRD49	0.56	0.6	0.71	0.75	0.58	0.73	0.6	0.75	0.56	0.71	up
chr11:93869418:93869870:+@chr11:93870885:93872397:+	RI	ANKRD49	0.39	0.44	0.51	0.62	0.415	0.565	0.44	0.62	0.39	0.51	up
chr11:93869418:93869891:+@chr11:93870885:93872397:+	RI	ANKRD49	0.39	0.42	0.47	0.66	0.405	0.565	0.42	0.66	0.39	0.47	up
chr11:93869418:93869932:+@chr11:93870885:93872397:+	RI	ANKRD49	0.32	0.38	0.4	0.58	0.35	0.49	0.38	0.58	0.32	0.4	up
chr11:93869418:93869932|93869891:+@chr11:93870885:93872774:+	A5SS	ANKRD49	0.68	0.58	0.72	0.77	0.63	0.745	0.68	0.77	0.58	0.72	up
chr11:94141120:94141374:+@chr11:94167825:94167974:+@chr11:94172204:94173125:+	SE	AMOTL1	0.6	0.67	0.8	0.69	0.635	0.745	0.67	0.8	0.6	0.69	up
chr11:95191639:95191716:+@chr11:95194683:95194790:+@chr11:95200598:95200839:+	SE	CEP57	0.55	0.37	0.2	0.29	0.46	0.245	0.55	0.29	0.37	0.2	down
chr12:101041422:101041949:+@chr12:101045055:101045207:+@chr12:101055045:101055152:+@chr12:101066138:101066914:+	MXE	PARPBP	0.09	0.12	0.22	0.2	0.105	0.21	0.12	0.22	0.09	0.2	up
chr12:101041422:101041949:+@chr12:101066143:101066371:+@chr12:101071777:101071897:+	SE	PARPBP	0.93	0.93	0.82	0.84	0.93	0.83	0.93	0.84	0.93	0.82	down
chr12:10256670:10257085:+@chr12:10257702:10257840:+@chr12:10258535:10258645:+@chr12:10261929:10262007:+	MXE	GABARAPL1	0.4	0.54	0.28	0.29	0.47	0.285	0.54	0.29	0.4	0.28	down
chr12:102874656:102874558|102874539:-@chr12:102868110:102869538:-	A5SS	C12orf73	0.79	0.74	0.65	0.57	0.765	0.61	0.79	0.65	0.74	0.57	down
chr12:103046332:103046519:-@chr12:103044017:103044152:-@chr12:103041134:103041331:-	SE	NFYB	0.92	0.87	0.75	0.8	0.895	0.775	0.92	0.8	0.87	0.75	down
chr12:104248539:104248845:+@chr12:104266510:104266534:+@chr12:104284525:104284604:+	SE	C12orf75	0.96	0.95	0.8	0.9	0.955	0.85	0.96	0.9	0.95	0.8	down
chr12:105788731:105788850:+@chr12:105790940:105791082:+@chr12:105792389:105792475:+@chr12:105803812:105807224:+	MXE	RIC8B	0.27	0.19	0.43	0.29	0.23	0.36	0.27	0.43	0.19	0.29	up
chr12:105788731:105788850:+@chr12:105790940:105791082:+@chr12:105803812:105807224:+	SE	RIC8B	0.1	0.07	0.25	0.14	0.085	0.195	0.1	0.25	0.07	0.14	up
chr12:105873436:105873973:+@chr12:105874990:105875057:+@chr12:105885019:105885088:+	SE	TMEM263	0.61	0.56	0.75	0.74	0.585	0.745	0.61	0.75	0.56	0.74	up
chr12:107247902:107248114:-@chr12:107211496:107211571:-@chr12:107205952:107210866:-	SE	CMKLR1	0.77	0.61	0.86	0.91	0.69	0.885	0.77	0.91	0.61	0.86	up
chr12:107741163:107741266:-@chr12:107736154:107736218:-@chr12:107734943:107735064:-	SE	SSH1	0.86	0.93	0.71	0.82	0.895	0.765	0.93	0.82	0.86	0.71	down
chr12:108014695:108015673:-@chr12:108012197:108012395:-@chr12:108010376:108010700:-	SE	ALKBH2	0.85	0.84	0.66	0.74	0.845	0.7	0.85	0.74	0.84	0.66	down
chr12:108382824:108382993:-@chr12:108380180:108380372:-@chr12:108379818:108379870:-	SE	KCTD10	0.86	0.86	0.63	0.81	0.86	0.72	0.86	0.81	0.86	0.63	down
chr12:108382824:108382993:-@chr12:108380236|108380372:108380180:-	A3SS	KCTD10	0.84	0.71	0.45	0.58	0.775	0.515	0.84	0.58	0.71	0.45	down
chr12:108382824:108382993:-@chr12:108380266|108380269:108380180:-	A3SS	KCTD10	0.3	0.22	0.38	0.36	0.26	0.37	0.3	0.38	0.22	0.36	up
chr12:10892238:10893344:-@chr12:10891001|10891163:10890911:-	A3SS	PRR4	0.85	0.91	0.55	0.84	0.88	0.695	0.91	0.84	0.85	0.55	down
chr12:108952833:108952946:+@chr12:108955985:108956145:+@chr12:108958449:108958516:+	SE	ANKRD13A	0.88	0.95	0.76	0.82	0.915	0.79	0.95	0.82	0.88	0.76	down
chr12:108970551:108971058:-@chr12:108966608:108966721:-@chr12:108963227:108964647:-	SE	C12orf76	0.29	0.34	0.45	0.43	0.315	0.44	0.34	0.45	0.29	0.43	up
chr12:109267653:109268509:+@chr12:109269581:109269641:+@chr12:109272480:109273280:+	SE	ATP2A2	0.21	0.09	0.39	0.36	0.15	0.375	0.21	0.39	0.09	0.36	up
chr12:109358745:109358871:-@chr12:109358389|109358417:109358298:-	A3SS	ARPC3	0.55	0.46	0.8	0.75	0.505	0.775	0.55	0.8	0.46	0.75	up
chr12:109424237:109424314:-@chr12:109418282|109418391:109418200:-	A3SS	VPS29	0.92	0.97	0.81	0.86	0.945	0.835	0.97	0.86	0.92	0.81	down
chr12:109548550:109548680:+@chr12:109550118:109550412:+@chr12:109550955:109552451:+	SE	TCTN1	0.28	0.11	0.33	0.41	0.195	0.37	0.28	0.41	0.11	0.33	up
chr12:110407900:110408052:-@chr12:110407458:110407518:-@chr12:110392745:110392929:-	SE	ATXN2	0.93	0.85	0.81	0.73	0.89	0.77	0.93	0.81	0.85	0.73	down
chr12:110763514:110765192:-@chr12:110762190|110762664:110761955:-	A3SS	MAPKAPK5-AS1	0.38	0.3	0.5	0.51	0.34	0.505	0.38	0.51	0.3	0.5	up
chr12:110763514:110765192:-@chr12:110762520:110762664:-@chr12:110761955:110762190:-	SE	MAPKAPK5-AS1	0.63	0.33	0.68	0.72	0.48	0.7	0.63	0.72	0.33	0.68	up
chr12:112242769:112242874:-@chr12:112242519:112242686:-@chr12:112241152:112241259:-	SE	SLC8B1	0.84	0.86	0.77	0.71	0.85	0.74	0.86	0.77	0.84	0.71	down
chr12:112257181:112257313:-@chr12:112257023|112257026:112256631:-	A3SS	SLC8B1	0.77	0.73	0.52	0.34	0.75	0.43	0.77	0.52	0.73	0.34	down
chr12:115867552:115867716:+@chr12:115871806:115871894:+@chr12:115886885:115887042:+	SE	FBXW8	0.92	0.82	0.73	0.7	0.87	0.715	0.92	0.73	0.82	0.7	down
chr12:117025781:117026193:-@chr12:117025177:117025358:-@chr12:117017721:117018002:-	SE	VSIG10	0.3	0.29	0.45	0.37	0.295	0.41	0.3	0.45	0.29	0.37	up
chr12:117188843:117188947:-@chr12:117183685:117183861:-@chr12:117177636:117177843:-	SE	TAOK3	0.2	0.08	0.43	0.24	0.14	0.335	0.2	0.43	0.08	0.24	up
chr12:118619847:118620564:-@chr12:118612639|118612642:118612339:-	A3SS	CIT,MIR1178	0.68	0.61	0.56	0.44	0.645	0.5	0.68	0.56	0.61	0.44	down
chr12:118707252:118707147|118706376:-@chr12:118704343:118706238:-	A5SS	CIT,MIR1178	0.11	0.05	0.19	0.19	0.08	0.19	0.11	0.19	0.05	0.19	up
chr12:119012138:119012258:+@chr12:119013098:119013206:+@chr12:119015187:119016682:+	SE	BICDL1	0.15	0.07	0.38	0.36	0.11	0.37	0.15	0.38	0.07	0.36	up
chr12:119038786:119039688:-@chr12:119030779:119030890:-@chr12:119030604:119030654:-	SE	RAB35	0.08	0.02	0.27	0.13	0.05	0.2	0.08	0.27	0.02	0.13	up
chr12:119132025:119132120:+@chr12:119133116:119133292:+@chr12:119134561:119135577:+	SE	PXN-AS1	0.28	0.36	0.52	0.73	0.32	0.625	0.36	0.73	0.28	0.52	up
chr12:119485533:119485815|119485809:+@chr12:119486002:119486129:+	A5SS	RNF10	0.58	0.51	0.19	0.16	0.545	0.175	0.58	0.19	0.51	0.16	down
chr12:120132042:120132484:+@chr12:120132860:120132868:+@chr12:120139141:120139188:+@chr12:120139320:120139467:+	MXE	P2RX4	0.32	0.38	0.47	0.7	0.35	0.585	0.38	0.7	0.32	0.47	up
chr12:120218824:120218938:-@chr12:120196250:120196771:-@chr12:120193084:120193131:-	SE	CAMKK2	0.84	0.9	0.64	0.78	0.87	0.71	0.9	0.78	0.84	0.64	down
chr12:120352655:120352479|120352459:-@chr12:120351280:120352349:-	A5SS	KDM2B,MIR7107	0.87	0.95	0.69	0.86	0.91	0.775	0.95	0.86	0.87	0.69	down
chr12:120811014:120811283:+@chr12:120817028:120817130:+@chr12:120825295:120825396:+	SE	PSMD9	0.91	0.97	0.85	0.75	0.94	0.8	0.97	0.85	0.91	0.75	down
chr12:120824337:120825396:+@chr12:120838145|120838148:120838233:+	A3SS	PSMD9	0.73	0.94	0.7	0.7	0.835	0.7	0.94	0.7	0.73	0.7	down
chr12:12095997:12096048:+@chr12:12112330:12112423:+@chr12:12121907:12122179:+@chr12:12123500:12123939:+	MXE	BCL2L14	0.08	0.1	0.3	0.15	0.09	0.225	0.1	0.3	0.08	0.15	up
chr12:12095997:12096048:+@chr12:12112330:12112423:+@chr12:12123500:12123939:+	SE	BCL2L14	0.09	0.05	0.53	0.17	0.07	0.35	0.09	0.53	0.05	0.17	up
chr12:12095997:12096048:+@chr12:12116426:12116700:+@chr12:12121907:12122179:+@chr12:12123500:12123939:+	MXE	BCL2L14	0.86	0.88	0.84	0.68	0.87	0.76	0.88	0.84	0.86	0.68	down
chr12:12095997:12096048:+@chr12:12121907:12122179:+@chr12:12123500:12123939:+	SE	BCL2L14	0.03	0.05	0.27	0.08	0.04	0.175	0.05	0.27	0.03	0.08	up
chr12:12112330:12112423:+@chr12:12115663:12115856:+@chr12:12123500:12123939:+	SE	BCL2L14	0.04	0.11	0.4	0.21	0.075	0.305	0.11	0.4	0.04	0.21	up
chr12:121473021:121473128:-@chr12:121467827:121467963:-@chr12:121450632:121450743:-@chr12:121430868:121431058:-	MXE	CLIP1	0.47	0.59	0.38	0.41	0.53	0.395	0.59	0.41	0.47	0.38	down
chr12:122025215:122025720:-@chr12:122023543:122023658:-@chr12:122010135:122010822:-	SE	ABCB9	0.18	0.08	0.33	0.28	0.13	0.305	0.18	0.33	0.08	0.28	up
chr12:122026311:122027267|122026367:+@chr12:122027371:122029069:+	A5SS	OGFOD2	0.91	0.88	0.71	0.78	0.895	0.745	0.91	0.78	0.88	0.71	down
chr12:122027371:122027470:+@chr12:122028978:122029069:+	RI	OGFOD2	0.66	0.68	0.33	0.64	0.67	0.485	0.68	0.64	0.66	0.33	down
chr12:122027371:122027666:+@chr12:122028825:122029069:+	RI	OGFOD2	0.77	0.84	0.66	0.64	0.805	0.65	0.84	0.66	0.77	0.64	down
chr12:122031222:122031799:+@chr12:122032071|122032095:122032379:+	A3SS	ARL6IP4	0.23	0.29	0.36	0.38	0.26	0.37	0.29	0.38	0.23	0.36	up
chr12:122031629:122031799|122031766:+@chr12:122032071:122032390:+	A5SS	ARL6IP4	0.59	0.48	0.45	0.39	0.535	0.42	0.59	0.45	0.48	0.39	down
chr12:122031828:122032309:+@chr12:122032531|122032546:122032574:+	A3SS	ARL6IP4	0.38	0.22	0.4	0.5	0.3	0.45	0.38	0.5	0.22	0.4	up
chr12:122042999:122043208:-@chr12:122042255:122042398:-@chr12:122041045:122041209:-	SE	PITPNM2	0.51	0.47	0.73	0.6	0.49	0.665	0.51	0.73	0.47	0.6	up
chr12:122280761:122281022:-@chr12:122278072|122278116:122277963:-	A3SS	MPHOSPH9	0.91	0.87	0.61	0.62	0.89	0.615	0.91	0.62	0.87	0.61	down
chr12:122283416:122284031:+@chr12:122304147:122304699:+@chr12:122307313:122308459:+	SE	C12orf65	0.96	0.97	0.86	0.86	0.965	0.86	0.97	0.86	0.96	0.86	down
chr12:122283416:122284031:+@chr12:122304147:122305533:+@chr12:122307313:122308459:+	SE	C12orf65	0.83	0.87	0.77	0.67	0.85	0.72	0.87	0.77	0.83	0.67	down
chr12:122534680:122534772:-@chr12:122526163:122526250:-@chr12:122521590:122523182:-	SE	RILPL1	0.22	0.12	0.33	0.24	0.17	0.285	0.22	0.33	0.12	0.24	up
chr12:122652544:122652756:+@chr12:122656431:122656659:+@chr12:122657932:122659329:+	SE	DDX55	0.91	0.94	0.64	0.88	0.925	0.76	0.94	0.88	0.91	0.64	down
chr12:122656528:122656659:+@chr12:122657932:122658162:+@chr12:122659180:122659329:+	SE	DDX55	0.91	0.93	0.76	0.8	0.92	0.78	0.93	0.8	0.91	0.76	down
chr12:122656528:122656659:+@chr12:122657932|122659180:122659329:+	A3SS	DDX55	0.81	0.82	0.64	0.61	0.815	0.625	0.82	0.64	0.81	0.61	down
chr12:123023029:123023485:-@chr12:122994772:122994864:-@chr12:122993292:122993993:-	SE	CCDC92	0.92	0.91	0.82	0.8	0.915	0.81	0.92	0.82	0.91	0.8	down
chr12:123378132:123378046|123377908:-@chr12:123375798:123376869:-	A5SS	NCOR2	0.93	0.87	0.76	0.73	0.9	0.745	0.93	0.76	0.87	0.73	down
chr12:123392322:123392573:-@chr12:123391101:123391193:-@chr12:123390704:123390942:-	SE	NCOR2	0.62	0.65	0.83	0.74	0.635	0.785	0.65	0.83	0.62	0.74	up
chr12:123414178:123414298:-@chr12:123412793|123412796:123412625:-	A3SS	NCOR2	0.61	0.63	0.37	0.56	0.62	0.465	0.63	0.56	0.61	0.37	down
chr12:123481114:123481286:-@chr12:123480202|123480205:123480112:-	A3SS	NCOR2	0.84	0.91	0.61	0.83	0.875	0.72	0.91	0.83	0.84	0.61	down
chr12:12401287:12401710:+@chr12:12405407:12405550:+@chr12:12479829:12480086:+	SE	BORCS5	0.9	0.9	0.83	0.76	0.9	0.795	0.9	0.83	0.9	0.76	down
chr12:124164921:124165056:+@chr12:124169140:124169264:+@chr12:124184502:124184571:+	SE	AACS	0.81	0.92	0.67	0.77	0.865	0.72	0.92	0.77	0.81	0.67	down
chr12:129846618:129846493|129846489:-@chr12:129840098:129842475:-	A5SS	STX2	0.1	0.05	0.23	0.18	0.075	0.205	0.1	0.23	0.05	0.18	up
chr12:129922377:129922624:+@chr12:129923082|129923334:129923418:+	A3SS	RAN	0.92	0.92	0.8	0.79	0.92	0.795	0.92	0.8	0.92	0.79	down
chr12:130764569:130764738|130764691:+@chr12:130765320:130765451:+	A5SS	SFSWAP	0.94	0.95	0.78	0.78	0.945	0.78	0.95	0.78	0.94	0.78	down
chr12:131030192:131030291:+@chr12:131031987:131032094:+@chr12:131032591:131033467:+	SE	EP400	0.62	0.59	0.33	0.42	0.605	0.375	0.62	0.42	0.59	0.33	down
chr12:131141148:131141441:+@chr12:131141893:131142014:+@chr12:131154495:131155802:+	SE	EP400NL	0.11	0.14	0.18	0.35	0.125	0.265	0.14	0.35	0.11	0.18	up
chr12:131154495:131154668:+@chr12:131154873|131155065:131155802:+	A3SS	EP400NL	0.8	0.88	0.79	0.63	0.84	0.71	0.88	0.79	0.8	0.63	down
chr12:131154495:131154668:+@chr12:131154876|131155065:131155802:+	A3SS	EP400NL	0.81	0.89	0.8	0.64	0.85	0.72	0.89	0.8	0.81	0.64	down
chr12:131776922:131777035:+@chr12:131782543:131782709:+@chr12:131787909:131788457:+	SE	PXMP2	0.87	0.96	0.76	0.82	0.915	0.79	0.96	0.82	0.87	0.76	down
chr12:132019694:132019814:-@chr12:132019372:132019464:-@chr12:132008115:132013821:-	SE	ZNF605	0.18	0.31	0.56	0.45	0.245	0.505	0.31	0.56	0.18	0.45	up
chr12:132073008:132073532:+@chr12:132092785:132092918:+@chr12:132093701:132093827:+	SE	ZNF26	0.11	0.16	0.4	0.2	0.135	0.3	0.16	0.4	0.11	0.2	up
chr12:132123946:132124204:+@chr12:132125534:132125706:+@chr12:132127759:132128141:+	SE	ZNF84	0.07	0.24	0.5	0.35	0.155	0.425	0.24	0.5	0.07	0.35	up
chr12:132125534:132125706:+@chr12:132127759|132127937:132128141:+	A3SS	ZNF84	0.9	0.69	0.56	0.48	0.795	0.52	0.9	0.56	0.69	0.48	down
chr12:16001131:16001234:+@chr12:16002389:16002536:+@chr12:16004030:16004125:+	SE	DERA	0.88	0.94	0.74	0.87	0.91	0.805	0.94	0.87	0.88	0.74	down
chr12:16006953:16007148:+@chr12:16026509:16026643:+@chr12:16076743:16076855:+	SE	DERA	0.93	0.94	0.76	0.87	0.935	0.815	0.94	0.87	0.93	0.76	down
chr12:1670451:1670618:+@chr12:1682313:1682409:+@chr12:1723949:1724041:+@chr12:1733685:1733941:+	MXE	ADIPOR2	0.73	0.52	0.39	0.35	0.625	0.37	0.73	0.39	0.52	0.35	down
chr12:1670451:1670618:+@chr12:1704143:1704262:+@chr12:1723949:1724041:+@chr12:1733685:1733941:+	MXE	ADIPOR2	0.1	0.05	0.33	0.19	0.075	0.26	0.1	0.33	0.05	0.19	up
chr12:21545614:21545870:-@chr12:21545371:21545416:-@chr12:21543602:21543816:-	SE	RECQL	0.75	0.83	0.91	0.93	0.79	0.92	0.83	0.93	0.75	0.91	up
chr12:27708562:27708646|27708637:+@chr12:27711366:27711520:+	A5SS	PPFIBP1	0.35	0.67	0.7	0.73	0.51	0.715	0.67	0.73	0.35	0.7	up
chr12:27835908:27836101:+@chr12:27841447:27841549:+@chr12:27841915:27847241:+	SE	KLHL42	0.37	0.35	0.4	0.69	0.36	0.545	0.37	0.69	0.35	0.4	up
chr12:2938514:2938908:+@chr12:2939375:2939623:+@chr12:2974165:2974419:+	SE	TEAD4	0.81	0.67	0.58	0.57	0.74	0.575	0.81	0.58	0.67	0.57	down
chr12:30760709:30760877:-@chr12:30759282|30759342:30759160:-	A3SS	CAPRIN2	0.84	0.73	0.68	0.68	0.785	0.68	0.84	0.68	0.73	0.68	down
chr12:30760709:30760877:-@chr12:30759282|30759345:30759160:-	A3SS	CAPRIN2	0.77	0.72	0.65	0.63	0.745	0.64	0.77	0.65	0.72	0.63	down
chr12:31133604:31133691|31133686:+@chr12:31134087:31134295:+	A5SS	DDX11	0.91	0.91	0.65	0.83	0.91	0.74	0.91	0.83	0.91	0.65	down
chr12:31147137:31147221:+@chr12:31147518:31147596:+@chr12:31147778:31148992:+	SE	DDX11	0.93	0.96	0.65	0.74	0.945	0.695	0.96	0.74	0.93	0.65	down
chr12:31147137:31147221:+@chr12:31147523:31147596:+@chr12:31147778:31148992:+	SE	DDX11	0.88	0.93	0.64	0.74	0.905	0.69	0.93	0.74	0.88	0.64	down
chr12:31147778:31147932:+@chr12:31148008:31148992:+	RI	DDX11	0.29	0.29	0.51	0.43	0.29	0.47	0.29	0.51	0.29	0.43	up
chr12:31349324:31349187|31349183:-@chr12:31342278:31342425:-	A5SS	FAM60A	0.81	0.93	0.77	0.68	0.87	0.725	0.93	0.77	0.81	0.68	down
chr12:32004978:32005072:+@chr12:32031440:32031523:+@chr12:32036579:32037969:+	SE	KIAA1551	0.8	0.84	0.72	0.68	0.82	0.7	0.84	0.72	0.8	0.68	down
chr12:41054932:41055143:+@chr12:41065009:41065065:+@chr12:41067525:41067604:+	SE	PPHLN1	0.75	0.84	0.89	0.9	0.795	0.895	0.84	0.9	0.75	0.89	up
chr12:41122710:41122810:+@chr12:41125116|41126042:41126359:+	A3SS	PPHLN1	0.4	0.45	0.5	0.6	0.425	0.55	0.45	0.6	0.4	0.5	up
chr12:41122710:41122810:+@chr12:41125116|41126135:41126359:+	A3SS	PPHLN1	0.62	0.59	0.72	0.79	0.605	0.755	0.62	0.79	0.59	0.72	up
chr12:43895990:43896094:-@chr12:43870844:43871011:-@chr12:43855861:43856483:-	SE	PLEKHA8P1	0.79	0.81	0.68	0.63	0.8	0.655	0.81	0.68	0.79	0.63	down
chr12:45759512:45760001:-@chr12:45759192:45759298:-@chr12:45755757:45759115:-	SE	AMIGO2	0.4	0.47	0.5	0.71	0.435	0.605	0.47	0.71	0.4	0.5	up
chr12:45759512:45760001:-@chr12:45759197:45759298:-@chr12:45755757:45759115:-	SE	AMIGO2	0.39	0.34	0.41	0.6	0.365	0.505	0.39	0.6	0.34	0.41	up
chr12:45895987:45896739:+@chr12:45903578:45903722:+@chr12:45915057:45916712:+	SE	PCED1B	0.75	0.67	0.39	0.32	0.71	0.355	0.75	0.39	0.67	0.32	down
chr12:45903551:45903722:+@chr12:45903974:45904089:+@chr12:45915057:45916712:+	SE	PCED1B	0.28	0.32	0.68	0.41	0.3	0.545	0.32	0.68	0.28	0.41	up
chr12:46645332:46645395:+@chr12:46646139:46646279:+@chr12:46646733:46647905:+	SE	TMEM106C	0.9	0.96	0.6	0.87	0.93	0.735	0.96	0.87	0.9	0.6	down
chr12:46646139:46646279|46646219:+@chr12:46646733:46647905:+	A5SS	TMEM106C	0.92	0.97	0.65	0.82	0.945	0.735	0.97	0.82	0.92	0.65	down
chr12:46646139:46646279|46646222:+@chr12:46646733:46647905:+	A5SS	TMEM106C	0.84	0.94	0.73	0.66	0.89	0.695	0.94	0.73	0.84	0.66	down
chr12:46831715:46831660|46831615:-@chr12:46828733:46831355:-	A5SS	ASB8	0.29	0.17	0.34	0.33	0.23	0.335	0.29	0.34	0.17	0.33	up
chr12:46833418:46833975:-@chr12:46831660:46831715:-@chr12:46828733:46831355:-	SE	ASB8	0.1	0.03	0.21	0.14	0.065	0.175	0.1	0.21	0.03	0.14	up
chr12:47334987:47335110:-@chr12:47334219|47334225:47333466:-	A3SS	SNORA2C,KANSL2	0.76	0.81	0.67	0.52	0.785	0.595	0.81	0.67	0.76	0.52	down
chr12:47678417:47678740:+@chr12:47689359:47689439:+@chr12:47698286:47699847:+	SE	LOC105369758	0.37	0.4	0.56	0.47	0.385	0.515	0.4	0.56	0.37	0.47	up
chr12:47790534:47791037:-@chr12:47787011:47787112:-@chr12:47785974:47786007:-	SE	LMBR1L	0.77	0.72	0.49	0.61	0.745	0.55	0.77	0.61	0.72	0.49	down
chr12:47866661:47866883:-@chr12:47866494:47866508:-@chr12:47864829:47866040:-	SE	TUBA1A	0.06	0.05	0.16	0.18	0.055	0.17	0.06	0.18	0.05	0.16	up
chr12:48003654:48003802:+@chr12:48005551:48005708:+@chr12:48005797:48005934:+	SE	TROAP	0.89	0.93	0.67	0.83	0.91	0.75	0.93	0.83	0.89	0.67	down
chr12:48326936:48327059:-@chr12:48326689:48326803:-@chr12:48317981:48325953:-	SE	FMNL3	0.6	0.4	0.68	0.83	0.5	0.755	0.6	0.83	0.4	0.68	up
chr12:48792031:48792351:+@chr12:48792882:48792953:+@chr12:48798543:48798602:+@chr12:48800086:48800508:+	MXE	COX14	0.24	0.19	0.5	0.28	0.215	0.39	0.24	0.5	0.19	0.28	up
chr12:48847151:48847554:-@chr12:48824819:48825019:-@chr12:48824253:48824414:-	SE	CERS5	0.3	0.2	0.58	0.48	0.25	0.53	0.3	0.58	0.2	0.48	up
chr12:48847151:48847554:-@chr12:48825019|48825111:48824819:-	A3SS	CERS5	0.11	0.08	0.27	0.19	0.095	0.23	0.11	0.27	0.08	0.19	up
chr12:48847151:48847554:-@chr12:48828522:48828638:-@chr12:48827376:48827453:-@chr12:48824002:48824107:-	MXE	CERS5	0.11	0.05	0.24	0.19	0.08	0.215	0.11	0.24	0.05	0.19	up
chr12:48847151:48847554:-@chr12:48833879:48834001:-@chr12:48827376:48827453:-@chr12:48824002:48824107:-	MXE	CERS5	0.08	0.07	0.17	0.23	0.075	0.2	0.08	0.23	0.07	0.17	up
chr12:48847151:48847554:-@chr12:48833879:48834001:-@chr12:48828522:48828638:-@chr12:48824002:48824107:-	MXE	CERS5	0.4	0.19	0.5	0.57	0.295	0.535	0.4	0.57	0.19	0.5	up
chr12:48847151:48847554:-@chr12:48834278:48834370:-@chr12:48828522:48828638:-@chr12:48824002:48824107:-	MXE	CERS5	0.15	0.08	0.24	0.28	0.115	0.26	0.15	0.28	0.08	0.24	up
chr12:48847151:48847554:-@chr12:48834278:48834370:-@chr12:48833879:48834001:-@chr12:48824002:48824107:-	MXE	CERS5	0.11	0.08	0.31	0.24	0.095	0.275	0.11	0.31	0.08	0.24	up
chr12:48847151:48847554:-@chr12:48845872:48845993:-@chr12:48827376:48827453:-@chr12:48824002:48824107:-	MXE	CERS5	0.11	0.06	0.3	0.14	0.085	0.22	0.11	0.3	0.06	0.14	up
chr12:48847151:48847554:-@chr12:48845872:48845993:-@chr12:48828522:48828638:-@chr12:48824002:48824107:-	MXE	CERS5	0.31	0.16	0.57	0.36	0.235	0.465	0.31	0.57	0.16	0.36	up
chr12:48847151:48847554:-@chr12:48845872:48845993:-@chr12:48833879:48834001:-@chr12:48824002:48824107:-	MXE	CERS5	0.49	0.65	0.47	0.47	0.57	0.47	0.65	0.47	0.49	0.47	down
chr12:48847151:48847554:-@chr12:48845872:48845993:-@chr12:48834278:48834370:-@chr12:48824002:48824107:-	MXE	CERS5	0.1	0.09	0.25	0.28	0.095	0.265	0.1	0.28	0.09	0.25	up
chr12:48963470:48963620:-@chr12:48929733:48929836:-@chr12:48928683:48928824:-	SE	LIMA1	0.05	0.02	0.18	0.25	0.035	0.215	0.05	0.25	0.02	0.18	up
chr12:49706365:49706465:-@chr12:49690745:49690816:-@chr12:49687614:49688674:-	SE	SLC11A2	0.93	0.96	0.82	0.87	0.945	0.845	0.96	0.87	0.93	0.82	down
chr12:49728347:49729235:+@chr12:49732138:49732257:+@chr12:49733828:49733911:+	SE	LETMD1	0.47	0.29	0.24	0.28	0.38	0.26	0.47	0.28	0.29	0.24	down
chr12:49728347:49729235:+@chr12:49732142:49732296:+@chr12:49733828:49733911:+	SE	LETMD1	0.6	0.35	0.32	0.34	0.475	0.33	0.6	0.34	0.35	0.32	down
chr12:49728347:49729235:+@chr12:49733862:49733910:+@chr12:49735885:49736552:+	SE	LETMD1	0.85	0.78	0.67	0.72	0.815	0.695	0.85	0.72	0.78	0.67	down
chr12:49728347:49729235:+@chr12:49736194:49736295:+@chr12:49736400:49736579:+	SE	LETMD1	0.68	0.57	0.4	0.38	0.625	0.39	0.68	0.4	0.57	0.38	down
chr12:49728351:49728528:+@chr12:49729063:49729235:+@chr12:49735885:49736552:+	SE	LETMD1	0.64	0.89	0.57	0.38	0.765	0.475	0.89	0.57	0.64	0.38	down
chr12:49728351:49728528:+@chr12:49729084:49729235:+@chr12:49735885:49736552:+	SE	LETMD1	0.86	0.94	0.62	0.79	0.9	0.705	0.94	0.79	0.86	0.62	down
chr12:49735885:49736552:+@chr12:49738074|49738125:49738178:+	A3SS	LETMD1	0.44	0.33	0.67	0.45	0.385	0.56	0.44	0.67	0.33	0.45	up
chr12:50733250:50737310:+@chr12:50737403:50737581:+@chr12:50738739:50739558:+	SE	NR4A1	0.92	0.96	0.78	0.78	0.94	0.78	0.96	0.78	0.92	0.78	down
chr12:50733250:50737310:+@chr12:50737403:50737585:+@chr12:50738739:50739558:+	SE	NR4A1	0.91	0.95	0.74	0.8	0.93	0.77	0.95	0.8	0.91	0.74	down
chr12:51995145:51995477:-@chr12:51994492|51994900:51994349:-	A3SS	AAAS	0.86	0.87	0.38	0.75	0.865	0.565	0.87	0.75	0.86	0.38	down
chr12:52180972:52181512:+@chr12:52183078:52183263:+@chr12:52183764:52184446:+	SE	TARBP2	0.76	0.76	0.5	0.63	0.76	0.565	0.76	0.63	0.76	0.5	down
chr12:52962141:52962355|52962347:+@chr12:52962445:52963272:+	A5SS	HNRNPA1	0.95	0.95	0.87	0.8	0.95	0.835	0.95	0.87	0.95	0.8	down
chr12:54497960:54498163:+@chr12:54499050|54499142:54499224:+	A3SS	ORMDL2	0.94	0.97	0.72	0.93	0.955	0.825	0.97	0.93	0.94	0.72	down
chr12:54510894:54511400:+@chr12:54513010|54513498:54513592:+	A3SS	TMEM198B	0.83	0.83	0.4	0.8	0.83	0.6	0.83	0.8	0.83	0.4	down
chr12:54512897:54513592:+@chr12:54514336:54514415:+@chr12:54514661:54514777:+@chr12:54514902:54516309:+	MXE	TMEM198B	0.31	0.25	0.42	0.39	0.28	0.405	0.31	0.42	0.25	0.39	up
chr12:54512897:54513592:+@chr12:54514336:54514415:+@chr12:54514902:54516309:+	SE	TMEM198B	0.09	0.07	0.21	0.18	0.08	0.195	0.09	0.21	0.07	0.18	up
chr12:54514902:54515666:+@chr12:54516177:54516295:+	RI	TMEM198B	0.46	0.47	0.65	0.72	0.465	0.685	0.47	0.72	0.46	0.65	up
chr12:54654063:54654190:+@chr12:54659423:54659525:+@chr12:54666920:54667174:+	SE	RAB5B	0.08	0.03	0.19	0.15	0.055	0.17	0.08	0.19	0.03	0.15	up
chr12:54677215:54677390:+@chr12:54682263:54682322:+@chr12:54683669:54685578:+	SE	SUOX	0.44	0.45	0.22	0.21	0.445	0.215	0.45	0.22	0.44	0.21	down
chr12:54835470:54835643|54835544:+@chr12:54837519:54837596:+	A5SS	MYL6B	0.82	0.9	0.58	0.74	0.86	0.66	0.9	0.74	0.82	0.58	down
chr12:54835470:54835652|54835643:+@chr12:54837519:54837596:+	A5SS	MYL6B	0.08	0.07	0.18	0.19	0.075	0.185	0.08	0.19	0.07	0.18	up
chr12:54840294:54840371:+@chr12:54840677:54840721:+@chr12:54841438:54841633:+	SE	MYL6	0.21	0.2	0.31	0.32	0.205	0.315	0.21	0.32	0.2	0.31	up
chr12:54841832:54842382:+@chr12:54842614:54842690:+@chr12:54842906:54844280:+	SE	MYL6	0.19	0.06	0.3	0.23	0.125	0.265	0.19	0.3	0.06	0.23	up
chr12:54963843:54963908:-@chr12:54962958|54963042:54962911:-	A3SS	CS	0.82	0.92	0.71	0.8	0.87	0.755	0.92	0.8	0.82	0.71	down
chr12:55036492:55036632:-@chr12:55036332|55036336:55036183:-	A3SS	STAT2	0.87	0.93	0.65	0.86	0.9	0.755	0.93	0.86	0.87	0.65	down
chr12:55316233:55316431:-@chr12:55310827:55310916:-@chr12:55297446:55297583:-	SE	BAZ2A	0.45	0.44	0.27	0.32	0.445	0.295	0.45	0.32	0.44	0.27	down
chr12:55368049:55368433:-@chr12:55352791:55352997:-@chr12:55351800:55351898:-	SE	PTGES3	0.26	0.23	0.43	0.32	0.245	0.375	0.26	0.43	0.23	0.32	up
chr12:55431089:55431246:-@chr12:55426832:55426905:-@chr12:55426084:55426232:-	SE	PRIM1	0.77	0.93	0.69	0.68	0.85	0.685	0.93	0.69	0.77	0.68	down
chr12:55750943:55750870|55750724:-@chr12:55749284:55749356:-	A5SS	NEMP1	0.73	0.85	0.66	0.6	0.79	0.63	0.85	0.66	0.73	0.6	down
chr12:55911763:55911862|55911856:+@chr12:55912261:55912625:+	A5SS	SHMT2	0.88	0.9	0.76	0.45	0.89	0.605	0.9	0.76	0.88	0.45	down
chr12:56197756:56200612:-@chr12:56197509|56197645:56197319:-	A3SS	MIR616,DDIT3	0.7	0.77	0.68	0.54	0.735	0.61	0.77	0.68	0.7	0.54	down
chr12:56197756:56200612:-@chr12:56197592|56197645:56197319:-	A3SS	MIR616,DDIT3	0.68	0.65	0.46	0.55	0.665	0.505	0.68	0.55	0.65	0.46	down
chr12:56202875:56203061:+@chr12:56204079:56204142:+@chr12:56204330:56204466:+	SE	MBD6	0.92	0.98	0.77	0.89	0.95	0.83	0.98	0.89	0.92	0.77	down
chr12:56432225:56432509:-@chr12:56431709|56431802:56431550:-	A3SS	CDK4	0.93	0.83	0.73	0.78	0.88	0.755	0.93	0.78	0.83	0.73	down
chr12:56432225:56432509:-@chr12:56431742|56431802:56431550:-	A3SS	CDK4	0.74	0.69	0.58	0.6	0.715	0.59	0.74	0.6	0.69	0.58	down
chr12:56432225:56432509:-@chr12:56431746|56431802:56431550:-	A3SS	CDK4	0.72	0.67	0.55	0.6	0.695	0.575	0.72	0.6	0.67	0.55	down
chr12:56453003:56453123:+@chr12:56454679:56454817:+@chr12:56460305:56462591:+	SE	METTL21B	0.17	0.2	0.55	0.33	0.185	0.44	0.2	0.55	0.17	0.33	up
chr12:61005920:61005981:+@chr12:61029269:61029355:+@chr12:61035379:61035523:+	SE	USP15,MIR6125	0.79	0.58	0.47	0.57	0.685	0.52	0.79	0.57	0.58	0.47	down
chr12:6364449:6364578:+@chr12:6364654:6364806:+	RI	LTBR	0.34	0.27	0.06	0.26	0.305	0.16	0.34	0.26	0.27	0.06	down
chr12:64818816:64818771|64818767:-@chr12:64815893:64818213:-	A5SS	TMBIM4,TMBIM4	0.12	0.07	0.21	0.21	0.095	0.21	0.12	0.21	0.07	0.21	up
chr12:64825888:64826005:-@chr12:64818771:64818781:-@chr12:64815893:64818213:-	SE	TMBIM4,TMBIM4	0.86	0.79	0.64	0.77	0.825	0.705	0.86	0.77	0.79	0.64	down
chr12:6490537:6490679:+@chr12:6493692|6493891:6494014:+	A3SS	NCAPD2	0.82	0.91	0.72	0.69	0.865	0.705	0.91	0.72	0.82	0.69	down
chr12:66996125:66996978:-@chr12:66995268|66995312:66994995:-	A3SS	MDM1	0.9	0.93	0.81	0.73	0.915	0.77	0.93	0.81	0.9	0.73	down
chr12:6703714:6704245:+@chr12:6705075:6705184:+@chr12:6705292:6705386:+	SE	COPS7A	0.23	0.19	0.4	0.42	0.21	0.41	0.23	0.42	0.19	0.4	up
chr12:6731103:6731068|6731064:-@chr12:6729604:6730193:-	A5SS	MLF2	0.35	0.27	0.45	0.42	0.31	0.435	0.35	0.45	0.27	0.42	up
chr12:67414755:67414884|67414880:+@chr12:67415278:67415391:+	A5SS	NUP107	0.12	0.13	0.42	0.14	0.125	0.28	0.13	0.42	0.12	0.14	up
chr12:6828990:6829283:-@chr12:6828838|6828854:6828748:-	A3SS	CDCA3	0.91	0.98	0.87	0.77	0.945	0.82	0.98	0.87	0.91	0.77	down
chr12:68480256:68480384:+@chr12:68481656:68481768:+@chr12:68492825:68493080:+	SE	RAB3IP	0.93	0.95	0.7	0.83	0.94	0.765	0.95	0.83	0.93	0.7	down
chr12:68958175:68958321:+@chr12:68965447:68965633:+@chr12:68974118:68974341:+@chr12:68990942:68991064:+	MXE	CNOT2	0.08	0.2	0.26	0.23	0.14	0.245	0.2	0.26	0.08	0.23	up
chr12:6925888:6926163:+@chr12:6931033:6931159:+@chr12:6931407:6931648:+	SE	PTPN6	0.51	0.62	0.66	0.7	0.565	0.68	0.62	0.7	0.51	0.66	up
chr12:6930865:6931155:+@chr12:6931336:6931601:+@chr12:6934229:6934418:+	SE	PTPN6	0.87	0.97	0.73	0.84	0.92	0.785	0.97	0.84	0.87	0.73	down
chr12:6930865:6931155:+@chr12:6931441:6931601:+@chr12:6934229:6934418:+	SE	PTPN6	0.9	0.97	0.8	0.82	0.935	0.81	0.97	0.82	0.9	0.8	down
chr12:69425865:69426133:-@chr12:69381184:69381370:-@chr12:69378312:69378396:-	SE	PTPRR	0.84	0.94	0.7	0.8	0.89	0.75	0.94	0.8	0.84	0.7	down
chr12:6945839:6945924:-@chr12:6945130|6945136:6944782:-	A3SS	PHB2	0.72	0.92	0.71	0.71	0.82	0.71	0.92	0.71	0.72	0.71	down
chr12:6945924:6945848|6945839:-@chr12:6944771:6945136:-	A5SS	PHB2	0.84	0.89	0.63	0.41	0.865	0.52	0.89	0.63	0.84	0.41	down
chr12:78725137:78725266:-@chr12:78723503:78723679:-@chr12:78716405:78716495:-	SE	PPP1R12A	0.94	0.96	0.85	0.83	0.95	0.84	0.96	0.85	0.94	0.83	down
chr12:78725137:78725266:-@chr12:78724077:78724208:-@chr12:78723503:78723679:-	SE	PPP1R12A	0.29	0.36	0.52	0.4	0.325	0.46	0.36	0.52	0.29	0.4	up
chr12:78725137:78725266:-@chr12:78724077:78724244:-@chr12:78723503:78723679:-	SE	PPP1R12A	0.4	0.48	0.66	0.51	0.44	0.585	0.48	0.66	0.4	0.51	up
chr12:895771:896247:-@chr12:893956|893959:893858:-	A3SS	RAD52	0.77	0.8	0.62	0.4	0.785	0.51	0.8	0.62	0.77	0.4	down
chr12:92385401:92385461:+@chr12:92387096|92387099:92387262:+	A3SS	MRPL42	0.41	0.32	0.44	0.51	0.365	0.475	0.41	0.51	0.32	0.44	up
chr12:93377464:93377895:-@chr12:93353182:93353234:-@chr12:93329869:93330498:-	SE	CEP83	0.3	0.42	0.54	0.45	0.36	0.495	0.42	0.54	0.3	0.45	up
chr12:93976213:93976396:-@chr12:93975638:93975785:-	RI	NR2C1	0.42	0.46	0.5	0.82	0.44	0.66	0.46	0.82	0.42	0.5	up
chr12:93976217:93976396:-@chr12:93975638:93975785:-	RI	NR2C1	0.21	0.2	0.29	0.49	0.205	0.39	0.21	0.49	0.2	0.29	up
chr12:94135653:94135793:+@chr12:94161848:94161916:+@chr12:94169847:94170347:+	SE	VEZT	0.06	0.05	0.25	0.07	0.055	0.16	0.06	0.25	0.05	0.07	up
chr12:9699736:9699842:+@chr12:9700431:9700512:+@chr12:9700784:9702285:+	SE	LOC374443,CLEC2D	0.7	0.46	0.41	0.31	0.58	0.36	0.7	0.41	0.46	0.31	down
chr12:9699736:9699842:+@chr12:9700431:9700560:+@chr12:9700784:9702285:+	SE	LOC374443,CLEC2D	0.47	0.5	0.26	0.18	0.485	0.22	0.5	0.26	0.47	0.18	down
chr12:9700431:9700560|9700512:+@chr12:9700784:9702285:+	A5SS	LOC374443,CLEC2D	0.46	0.53	0.4	0.32	0.495	0.36	0.53	0.4	0.46	0.32	down
chr12:97516431:97516616|97516610:+@chr12:97517864:97518036:+	A5SS	SNORA53,SLC25A3	0.6	0.58	0.89	0.78	0.59	0.835	0.6	0.89	0.58	0.78	up
chr12:97617317:97617478:+@chr12:97621280:97621408:+@chr12:97624394:97624519:+	SE	APAF1	0.89	0.71	0.36	0.68	0.8	0.52	0.89	0.68	0.71	0.36	down
chr13:100113219:100113435:-@chr13:100106636:100106723:-@chr13:100092466:100092566:-	SE	TMTC4	0.88	0.9	0.71	0.84	0.89	0.775	0.9	0.84	0.88	0.71	down
chr13:100114476:100114591:-@chr13:100113219:100113435:-@chr13:100106636:100106723:-	SE	TMTC4	0.88	0.93	0.7	0.84	0.905	0.77	0.93	0.84	0.88	0.7	down
chr13:102224033:102224162:-@chr13:102220363:102220437:-@chr13:102219662:102219892:-	SE	TEX30	0.92	0.82	0.72	0.62	0.87	0.67	0.92	0.72	0.82	0.62	down
chr13:102248920:102249872:+@chr13:102255409:102255590:+@chr13:102257497:102258096:+	SE	BIVM	0.25	0.15	0.27	0.42	0.2	0.345	0.25	0.42	0.15	0.27	up
chr13:102248920:102249872:+@chr13:102255658:102255741:+@chr13:102256628:102256701:+	SE	BIVM	0.33	0.24	0.45	0.39	0.285	0.42	0.33	0.45	0.24	0.39	up
chr13:102248920:102249872:+@chr13:102256628:102256701:+@chr13:102257497:102258096:+	SE	BIVM	0.15	0.09	0.35	0.26	0.12	0.305	0.15	0.35	0.09	0.26	up
chr13:110065809:110065995:+@chr13:110074582:110074631:+@chr13:110084893:110085483:+	SE	NAXD	0.08	0.07	0.17	0.25	0.075	0.21	0.08	0.25	0.07	0.17	up
chr13:110356381:110356472:-@chr13:110353824:110353887:-@chr13:110351369:110351425:-@chr13:110343040:110343611:-	MXE	ANKRD10	0.7	0.51	0.36	0.46	0.605	0.41	0.7	0.46	0.51	0.36	down
chr13:112910339:112910971:-@chr13:112902696:112902831:-@chr13:112900506:112900579:-	SE	PCID2	0.53	0.49	0.39	0.36	0.51	0.375	0.53	0.39	0.49	0.36	down
chr13:113066078:113066397:-@chr13:113057639:113057797:-@chr13:113053165:113053289:-	SE	GRTP1	0.91	0.94	0.82	0.8	0.925	0.81	0.94	0.82	0.91	0.8	down
chr13:113562733:113564443:+@chr13:113571120:113571242:+@chr13:113572779:113572901:+	SE	GAS6	0.98	0.99	0.77	0.84	0.985	0.805	0.99	0.84	0.98	0.77	down
chr13:113577229:113578336:+@chr13:113578482:113578671:+@chr13:113582259:113582423:+	SE	GAS6	0.99	0.99	0.78	0.8	0.99	0.79	0.99	0.8	0.99	0.78	down
chr13:113587420:113587595:+@chr13:113588784:113589012:+@chr13:113589952:113591333:+	SE	GAS6	0.98	0.99	0.82	0.93	0.985	0.875	0.99	0.93	0.98	0.82	down
chr13:114039833:114042975:+@chr13:114045464:114045529:+@chr13:114046456:114046591:+	SE	CDC16	0.89	0.97	0.52	0.85	0.93	0.685	0.97	0.85	0.89	0.52	down
chr13:114069558:114070206:+@chr13:114075182|114075211:114075369:+	A3SS	UPF3A	0.41	0.25	0.56	0.73	0.33	0.645	0.41	0.73	0.25	0.56	up
chr13:19149864:19151251:-@chr13:19147124|19147793:19146896:-	A3SS	PSPC1	0.8	0.92	0.75	0.72	0.86	0.735	0.92	0.75	0.8	0.72	down
chr13:19323495:19324330:-@chr13:19311042:19311125:-@chr13:19309524:19309961:-	SE	ZMYM5	0.36	0.35	0.45	0.55	0.355	0.5	0.36	0.55	0.35	0.45	up
chr13:19432098:19432166|19432143:+@chr13:19465203:19466059:+	A5SS	ZMYM2	0.92	0.82	0.71	0.72	0.87	0.715	0.92	0.72	0.82	0.71	down
chr13:20340735:20340848:-@chr13:20335108:20335262:-@chr13:20334606:20334997:-	SE	XPO4	0.27	0.24	0.38	0.46	0.255	0.42	0.27	0.46	0.24	0.38	up
chr13:22837305:22837416:-@chr13:22830474:22830620:-@chr13:22826658:22828146:-	SE	SACS	0.55	0.67	0.78	0.73	0.61	0.755	0.67	0.78	0.55	0.73	up
chr13:24773223:24774018:+@chr13:24775065:24775146:+@chr13:24775240:24775293:+	SE	NUP58	0.4	0.39	0.55	0.69	0.395	0.62	0.4	0.69	0.39	0.55	up
chr13:26917225:26917293:-@chr13:26913154:26913214:-@chr13:26911748:26912586:-	SE	MTIF3	0.17	0.21	0.3	0.48	0.19	0.39	0.21	0.48	0.17	0.3	up
chr13:36475071:36475144:+@chr13:36476614:36476698:+	RI	EXOSC8	0.65	0.74	0.52	0.58	0.695	0.55	0.74	0.58	0.65	0.52	down
chr13:36498341:36498373:-@chr13:36497457:36497574:-@chr13:36496477:36496579:-	SE	SUPT20H	0.82	0.87	0.68	0.8	0.845	0.74	0.87	0.8	0.82	0.68	down
chr13:38511701:38511848:+@chr13:38514242:38514442:+@chr13:38516227:38516447:+	SE	NHLRC3	0.87	0.78	0.69	0.68	0.825	0.685	0.87	0.69	0.78	0.68	down
chr13:40733961:40733827|40733719:-@chr13:40732629:40733051:-	A5SS	MTRF1	0.14	0.3	0.07	0.11	0.22	0.09	0.3	0.11	0.14	0.07	down
chr13:40734547:40734617:-@chr13:40733827:40733961:-@chr13:40732629:40733051:-	SE	MTRF1	0.43	0.17	0.55	0.64	0.3	0.595	0.43	0.64	0.17	0.55	up
chr13:40735621:40735717:-@chr13:40734547:40734617:-@chr13:40734351:40734471:-@chr13:40732629:40733961:-	MXE	MTRF1	0.35	0.38	0.44	0.61	0.365	0.525	0.38	0.61	0.35	0.44	up
chr13:41691822:41691930:+@chr13:41693298:41693530:+@chr13:41701235:41701891:+	SE	DGKH	0.23	0.5	0.16	0.21	0.365	0.185	0.5	0.21	0.23	0.16	down
chr13:44847070:44849350:+@chr13:44851330|44851992:44852136:+	A3SS		0.67	0.69	0.7	0.92	0.68	0.81	0.69	0.92	0.67	0.7	up
chr13:44859720:44861955:+@chr13:44862849:44863037:+@chr13:44863167:44864637:+	SE		0.92	0.89	0.77	0.84	0.905	0.805	0.92	0.84	0.89	0.77	down
chr13:45524540:45524896:-@chr13:45524068:45524125:-@chr13:45517527:45517652:-	SE	ZC3H13	0.23	0.31	0.49	0.7	0.27	0.595	0.31	0.7	0.23	0.49	up
chr13:45606263:45607239:-@chr13:45602950:45603074:-@chr13:45598053:45599859:-	SE	LCP1	0.98	0.99	0.81	0.89	0.985	0.85	0.99	0.89	0.98	0.81	down
chr13:45614428:45614561:-@chr13:45606263:45606386:-@chr13:45602950:45603074:-	SE	LCP1	0.94	0.98	0.67	0.82	0.96	0.745	0.98	0.82	0.94	0.67	down
chr13:49163391:49163733:-@chr13:49140634:49140706:-@chr13:49135194:49135332:-	SE	EBPL	0.06	0.08	0.25	0.18	0.07	0.215	0.08	0.25	0.06	0.18	up
chr13:49521721:49521828:-@chr13:49517243:49517369:-@chr13:49515270:49516905:-	SE	MIR16-1,DLEU2,MIR15A	0.16	0.13	0.28	0.44	0.145	0.36	0.16	0.44	0.13	0.28	up
chr13:49521721:49521828:-@chr13:49517255:49517369:-@chr13:49515270:49516905:-	SE	MIR16-1,DLEU2,MIR15A	0.18	0.13	0.24	0.48	0.155	0.36	0.18	0.48	0.13	0.24	up
chr13:49554306:49554694:+@chr13:49555279:49555331:+@chr13:49576841:49579355:+	SE	DLEU1	0.62	0.78	0.89	0.85	0.7	0.87	0.78	0.89	0.62	0.85	up
chr13:50381815:50382277:+@chr13:50385132:50385268:+@chr13:50399544:50399615:+	SE	RNASEH2B	0.02	0.03	0.3	0.05	0.025	0.175	0.03	0.3	0.02	0.05	up
chr13:66697538:66700708:-@chr13:66375637:66375738:-@chr13:66103343:66103544:-	SE	PCDH9	0.45	0.36	0.23	0.23	0.405	0.23	0.45	0.23	0.36	0.23	down
chr13:76611332:76611472:-@chr13:76598454:76598621:-@chr13:76597458:76597604:-	SE	MYCBP2	0.7	0.75	0.86	0.89	0.725	0.875	0.75	0.89	0.7	0.86	up
chr13:76715195:76715296:-@chr13:76705292:76705399:-@chr13:76697571:76697690:-	SE	MYCBP2	0.91	0.92	0.77	0.83	0.915	0.8	0.92	0.83	0.91	0.77	down
chr13:78809238:78809438:-@chr13:78806480:78806624:-	RI	RBM26	0.24	0.21	0.6	0.25	0.225	0.425	0.24	0.6	0.21	0.25	up
chr13:94062445:94062645:+@chr13:94069405:94069585:+@chr13:94069723:94069772:+	SE	GPR180	0.76	0.94	0.64	0.49	0.85	0.565	0.94	0.64	0.76	0.49	down
chr14:101675929:101676262:+@chr14:101729553:101729565:+@chr14:101744693:101746620:+	SE	WDR20	0.12	0.14	0.44	0.34	0.13	0.39	0.14	0.44	0.12	0.34	up
chr14:101768625:101769879:-@chr14:101761185:101762498:-@chr14:101760590:101760884:-	SE	MOK	0.81	0.76	0.58	0.66	0.785	0.62	0.81	0.66	0.76	0.58	down
chr14:101768625:101769879:-@chr14:101767797:101767911:-@chr14:101764927:101765747:-	SE	MOK	0.43	0.36	0.51	0.57	0.395	0.54	0.43	0.57	0.36	0.51	up
chr14:101774408:101774549:-@chr14:101771255:101771358:-@chr14:101768625:101769879:-	SE	MOK	0.53	0.45	0.37	0.29	0.49	0.33	0.53	0.37	0.45	0.29	down
chr14:103025487:103028124:+@chr14:103034592:103034618:+@chr14:103036246:103036290:+	SE	MARK3	0.56	0.64	0.9	0.76	0.6	0.83	0.64	0.9	0.56	0.76	up
chr14:103215498:103215635|103215608:+@chr14:103223171:103223301:+	A5SS	KLC1	0.85	0.68	0.56	0.34	0.765	0.45	0.85	0.56	0.68	0.34	down
chr14:103274769:103274902:-@chr14:103273784:103273950:-@chr14:103272093:103272292:-	SE	PPP1R13B	0.9	0.92	0.73	0.58	0.91	0.655	0.92	0.73	0.9	0.58	down
chr14:103282463:103282643:-@chr14:103278744:103278913:-@chr14:103277880:103278381:-	SE	PPP1R13B	0.95	0.89	0.84	0.79	0.92	0.815	0.95	0.84	0.89	0.79	down
chr14:103457560:103457656:-@chr14:103457030:103457298:-@chr14:103450818:103451279:-	SE	C14orf2	0.06	0.05	0.25	0.07	0.055	0.16	0.06	0.25	0.05	0.07	up
chr14:18719977:18720126:+@chr14:18726089:18726224:+@chr14:18750595:18753340:+	SE	DUXAP10	0.55	0.76	0.36	0.54	0.655	0.45	0.76	0.54	0.55	0.36	down
chr14:18750595:18750685:+@chr14:18760487:18760609:+@chr14:18761355:18765309:+	SE	DUXAP10	0.43	0.49	0.59	0.59	0.46	0.59	0.49	0.59	0.43	0.59	up
chr14:19993130:19993337:+@chr14:19993734:19993772:+@chr14:19993913:19994100:+	SE	APEX1	0.18	0.24	0.46	0.25	0.21	0.355	0.24	0.46	0.18	0.25	up
chr14:20527974:20528597:+@chr14:20530091|20530123:20530204:+	A3SS	METTL17	0.42	0.38	0.33	0.15	0.4	0.24	0.42	0.33	0.38	0.15	down
chr14:20528229:20528382:+@chr14:20528463:20528597:+	RI	METTL17	0.09	0.12	0.21	0.23	0.105	0.22	0.12	0.23	0.09	0.21	up
chr14:20528229:20528386:+@chr14:20528463:20528597:+	RI	METTL17	0.27	0.26	0.35	0.68	0.265	0.515	0.27	0.68	0.26	0.35	up
chr14:20531117:20531190:+@chr14:20531968:20532062:+	RI	METTL17	0.15	0.16	0.6	0.32	0.155	0.46	0.16	0.6	0.15	0.32	up
chr14:20534526:20534710:+@chr14:20534784|20534811:20535029:+	A3SS	METTL17	0.9	0.91	0.57	0.72	0.905	0.645	0.91	0.72	0.9	0.57	down
chr14:20636810:20637013:-@chr14:20635327:20635411:-@chr14:20630668:20631673:-	SE	ZNF219	0.1	0.06	0.37	0.15	0.08	0.26	0.1	0.37	0.06	0.15	up
chr14:20751116:20750961|20750955:-@chr14:20749809:20749922:-	A5SS	HNRNPC	0.84	0.92	0.7	0.74	0.88	0.72	0.92	0.74	0.84	0.7	down
chr14:21038895:21039111:-@chr14:21038477:21038664:-@chr14:21037748:21037786:-	SE	METTL3	0.91	0.91	0.86	0.69	0.91	0.775	0.91	0.86	0.91	0.69	down
chr14:22369236:22369303:+@chr14:22372467:22372538:+@chr14:22373221:22374093:+	SE	MRPL52	0.91	0.9	0.68	0.78	0.905	0.73	0.91	0.78	0.9	0.68	down
chr14:22448532:22448644:-@chr14:22447382:22447448:-@chr14:22443578:22445417:-	SE	RBM23	0.26	0.27	0.53	0.37	0.265	0.45	0.27	0.53	0.26	0.37	up
chr14:22491377:22491508:-@chr14:22490604:22490738:-@chr14:22489268:22489459:-	SE	HAUS4,MIR4707	0.92	0.93	0.75	0.86	0.925	0.805	0.93	0.86	0.92	0.75	down
chr14:22538103:22538451:-@chr14:22537476:22537790:-	RI	C14orf93	0.91	0.92	0.86	0.68	0.915	0.77	0.92	0.86	0.91	0.68	down
chr14:22540008:22540109:-@chr14:22539006:22539166:-@chr14:22538442:22538451:-@chr14:22537476:22538205:-	MXE	C14orf93	0.24	0.06	0.3	0.25	0.15	0.275	0.24	0.3	0.06	0.25	up
chr14:22605015:22606390:-@chr14:22603534|22603537:22603404:-	A3SS	ACIN1	0.61	0.73	0.75	0.87	0.67	0.81	0.73	0.87	0.61	0.75	up
chr14:22610476:22610616:-@chr14:22610174:22610235:-@chr14:22606391:22608666:-	SE	ACIN1	0.5	0.42	0.59	0.68	0.46	0.635	0.5	0.68	0.42	0.59	up
chr14:23095038:23095392:+@chr14:23095792:23096083:+@chr14:23097744:23100010:+	SE	THTPA	0.51	0.62	0.28	0.4	0.565	0.34	0.62	0.4	0.51	0.28	down
chr14:23095038:23095392:+@chr14:23095792:23096088:+@chr14:23097744:23100010:+	SE	THTPA	0.54	0.59	0.29	0.47	0.565	0.38	0.59	0.47	0.54	0.29	down
chr14:23102765:23103270:-@chr14:23102658|23102687:23102633:-	A3SS	AP1G2	0.88	0.96	0.58	0.86	0.92	0.72	0.96	0.86	0.88	0.58	down
chr14:23103095:23103270:-@chr14:23102765:23102905:-	RI	AP1G2	0.5	0.31	0.78	0.55	0.405	0.665	0.5	0.78	0.31	0.55	up
chr14:23106368:23106286|23106160:-@chr14:23105327:23105468:-	A5SS	AP1G2	0.84	0.9	0.72	0.79	0.87	0.755	0.9	0.79	0.84	0.72	down
chr14:23540433:23540566:+@chr14:23543386:23543441:+@chr14:23544935:23545459:+	SE	DHRS4L2	0.18	0.21	0.35	0.26	0.195	0.305	0.21	0.35	0.18	0.26	up
chr14:23653193:23653973:+@chr14:23654253:23654342:+@chr14:23654431:23654798:+	SE	DCAF11	0.47	0.6	0.78	0.71	0.535	0.745	0.6	0.78	0.47	0.71	up
chr14:23653193:23653973:+@chr14:23654255:23654342:+@chr14:23654431:23654798:+	SE	DCAF11	0.44	0.62	0.79	0.72	0.53	0.755	0.62	0.79	0.44	0.72	up
chr14:23653193:23653973:+@chr14:23654431:23654441:+@chr14:23654564:23654798:+	SE	DCAF11	0.37	0.19	0.46	0.39	0.28	0.425	0.37	0.46	0.19	0.39	up
chr14:23654334:23654798:+@chr14:23656021:23656093:+@chr14:23656315:23656458:+	SE	DCAF11	0.69	0.83	0.49	0.61	0.76	0.55	0.83	0.61	0.69	0.49	down
chr14:23654334:23654798:+@chr14:23656037:23656093:+@chr14:23656315:23656458:+	SE	DCAF11	0.64	0.75	0.57	0.51	0.695	0.54	0.75	0.57	0.64	0.51	down
chr14:23677394:23677448|23677445:+@chr14:23677523:23678022:+	A5SS	PSME1	0.93	0.94	0.72	0.92	0.935	0.82	0.94	0.92	0.93	0.72	down
chr14:23684107:23684204:-@chr14:23683449:23683517:-	RI	PSME2,MIR7703	0.04	0.03	0.31	0.09	0.035	0.2	0.04	0.31	0.03	0.09	up
chr14:23757261:23757117|23757105:-@chr14:23755897:23756269:-	A5SS	NEDD8-MDP1,NEDD8	0.27	0.43	0.53	0.51	0.35	0.52	0.43	0.53	0.27	0.51	up
chr14:23781187:23782072:-@chr14:23780936:23781040:-@chr14:23780066:23780822:-	SE	TINF2	0.97	0.98	0.79	0.92	0.975	0.855	0.98	0.92	0.97	0.79	down
chr14:23831230:23831830:-@chr14:23830265|23830671:23830185:-	A3SS	DHRS1	0.71	0.78	0.55	0.67	0.745	0.61	0.78	0.67	0.71	0.55	down
chr14:23849695:23851084:-@chr14:23849453:23849594:-@chr14:23847525:23847876:-	SE	CIDEB	0.19	0.14	0.41	0.3	0.165	0.355	0.19	0.41	0.14	0.3	up
chr14:23981306:23981155|23981144:-@chr14:23978812:23979972:-	A5SS	SDR39U1	0.36	0.31	0.39	0.53	0.335	0.46	0.36	0.53	0.31	0.39	up
chr14:23981306:23981224|23981144:-@chr14:23978812:23979972:-	A5SS	SDR39U1	0.07	0.05	0.19	0.15	0.06	0.17	0.07	0.19	0.05	0.15	up
chr14:30098080:30098229:+@chr14:30120033:30120073:+@chr14:30125675:30125772:+	SE	G2E3	0.88	0.91	0.8	0.73	0.895	0.765	0.91	0.8	0.88	0.73	down
chr14:30428212:30428100|30428077:-@chr14:30424316:30425283:-	A5SS	LOC100506071	0.08	0.05	0.25	0.14	0.065	0.195	0.08	0.25	0.05	0.14	up
chr14:30843862:30844134:-@chr14:30841252:30841476:-@chr14:30834866:30835020:-	SE	HEATR5A	0.96	0.95	0.78	0.85	0.955	0.815	0.96	0.85	0.95	0.78	down
chr14:34252518:34252465|34252211:-@chr14:34252017:34252093:-	A5SS	CFL2	0.81	0.9	0.71	0.78	0.855	0.745	0.9	0.78	0.81	0.71	down
chr14:34660859:34661841:-@chr14:34649586|34649607:34649482:-	A3SS	PPP2R3C	0.38	0.29	0.26	0.16	0.335	0.21	0.38	0.26	0.29	0.16	down
chr14:35365144:35365615:+@chr14:35368752:35368864:+@chr14:35370367:35370457:+	SE	BRMS1L	0.07	0.03	0.26	0.08	0.05	0.17	0.07	0.26	0.03	0.08	up
chr14:38697240:38698505:-@chr14:38693166:38693249:-@chr14:38690701:38690794:-	SE	TRAPPC6B	0.82	0.78	0.92	0.91	0.8	0.915	0.82	0.92	0.78	0.91	up
chr14:38708970:38709794:-@chr14:38707046:38707168:-@chr14:38702201:38702316:-@chr14:38697240:38698505:-	MXE	TRAPPC6B	0.61	0.55	0.29	0.33	0.58	0.31	0.61	0.33	0.55	0.29	down
chr14:44745123:44745036|44745032:-@chr14:44742659:44743406:-	A5SS	MIS18BP1	0.21	0.19	0.55	0.27	0.2	0.41	0.21	0.55	0.19	0.27	up
chr14:49216193:49216268:-@chr14:49210818:49210895:-@chr14:49210591:49210684:-	SE	POLE2	0.8	0.92	0.75	0.77	0.86	0.76	0.92	0.77	0.8	0.75	down
chr14:49650753:49650872:-@chr14:49649838:49649980:-@chr14:49645092:49646181:-	SE	VCPKMT	0.18	0.28	0.3	0.37	0.23	0.335	0.28	0.37	0.18	0.3	up
chr14:52590906:52591097:-@chr14:52588312:52588395:-@chr14:52577425:52583417:-	SE	DDHD1	0.74	0.7	0.59	0.45	0.72	0.52	0.74	0.59	0.7	0.45	down
chr14:53489744:53489927:-@chr14:53488644|53488697:53488321:-	A3SS	BMP4	0.88	0.93	0.73	0.62	0.905	0.675	0.93	0.73	0.88	0.62	down
chr14:54382236:54382320:-@chr14:54380250:54380337:-@chr14:54378473:54379522:-	SE	GCH1	0.14	0.13	0.47	0.21	0.135	0.34	0.14	0.47	0.13	0.21	up
chr14:54563587:54563939:+@chr14:54568331:54568459:+@chr14:54579423:54585960:+	SE	SOCS4	0.5	0.49	0.29	0.41	0.495	0.35	0.5	0.41	0.49	0.29	down
chr14:54563587:54563939:+@chr14:54568331|54568357:54568459:+	A3SS	SOCS4	0.88	0.82	0.73	0.54	0.85	0.635	0.88	0.73	0.82	0.54	down
chr14:57736551:57736765:+@chr14:57739326:57739498:+@chr14:57744407:57744489:+@chr14:57745470:57745753:+	MXE	ACTR10	0.35	0.53	0.32	0.34	0.44	0.33	0.53	0.34	0.35	0.32	down
chr14:57834426:57834610:-@chr14:57830237:57832282:-@chr14:57829785:57830015:-@chr14:57828106:57828178:-	MXE	PSMA3-AS1,C14orf37	0.5	0.7	0.81	0.72	0.6	0.765	0.7	0.81	0.5	0.72	up
chr14:57834426:57834610:-@chr14:57830397|57832282:57830237:-	A3SS	PSMA3-AS1,C14orf37	0.44	0.35	0.65	0.69	0.395	0.67	0.44	0.69	0.35	0.65	up
chr14:61273360:61273580:+@chr14:61276976|61277014:61277098:+	A3SS	HIF1A	0.45	0.42	0.26	0.11	0.435	0.185	0.45	0.26	0.42	0.11	down
chr14:63161399:63161506:-@chr14:63158167:63158200:-@chr14:63140387:63140532:-@chr14:63133015:63136444:-	MXE	WDR89	0.17	0.13	0.43	0.22	0.15	0.325	0.17	0.43	0.13	0.22	up
chr14:63994685:63994782|63994778:+@chr14:63996230:63996504:+	A5SS	MTHFD1	0.07	0.04	0.24	0.12	0.055	0.18	0.07	0.24	0.04	0.12	up
chr14:64613899:64613815|64613799:-@chr14:64611593:64613134:-	A5SS	MAX	0.32	0.36	0.58	0.42	0.34	0.5	0.36	0.58	0.32	0.42	up
chr14:64613899:64613831|64613815:-@chr14:64611593:64613134:-	A5SS	MAX	0.41	0.28	0.65	0.56	0.345	0.605	0.41	0.65	0.28	0.56	up
chr14:64638775:64639167:-@chr14:64635321:64635334:-@chr14:64629969:64630286:-	SE	MAX	0.09	0.08	0.18	0.21	0.085	0.195	0.09	0.21	0.08	0.18	up
chr14:67130213:67130422:-@chr14:67129105:67129185:-@chr14:67124865:67126642:-	SE	PIGH	0.93	0.88	0.81	0.62	0.905	0.715	0.93	0.81	0.88	0.62	down
chr14:67341924:67342088:-@chr14:67341687:67341775:-@chr14:67340571:67340734:-	SE	ZFYVE26	0.9	0.89	0.62	0.85	0.895	0.735	0.9	0.85	0.89	0.62	down
chr14:69304608:69305144:+@chr14:69305268|69305652:69307010:+	A3SS	SRSF5	0.68	0.59	0.45	0.38	0.635	0.415	0.68	0.45	0.59	0.38	down
chr14:69953370:69953560:-@chr14:69924940:69925076:-@chr14:69912146:69912241:-	SE	SYNJ2BP-COX16,SYNJ2BP	0.85	0.88	0.79	0.72	0.865	0.755	0.88	0.79	0.85	0.72	down
chr14:70270856:70270968:-@chr14:70270227:70270268:-@chr14:70269009:70269812:-	SE	MAP3K9	0.15	0.07	0.24	0.24	0.11	0.24	0.15	0.24	0.07	0.24	up
chr14:71238186:71238975:+@chr14:71241191:71241253:+@chr14:71241692:71241810:+	SE	SIPA1L1	0.24	0.09	0.43	0.31	0.165	0.37	0.24	0.43	0.09	0.31	up
chr14:72594898:72595166:+@chr14:72601433:72601554:+@chr14:72606314:72606381:+@chr14:72608088:72608208:+	MXE	RBM25	0.19	0.32	0.38	0.39	0.255	0.385	0.32	0.39	0.19	0.38	up
chr14:72818820:72818966:-@chr14:72815742:72815885:-@chr14:72811568:72813754:-	SE	NUMB,LOC101928143	0.59	0.59	0.42	0.48	0.59	0.45	0.59	0.48	0.59	0.42	down
chr14:73410479:73410670:+@chr14:73413454|73416511:73416632:+	A3SS	PTGR2	0.45	0.22	0.66	0.65	0.335	0.655	0.45	0.66	0.22	0.65	up
chr14:73489891:73490025:+@chr14:73491907:73491965:+@chr14:73492261:73493044:+	SE	COQ6	0.94	0.96	0.84	0.85	0.95	0.845	0.96	0.85	0.94	0.84	down
chr14:73634250:73634316:+@chr14:73637611:73637694:+@chr14:73735378:73737690:+	SE	LIN52	0.86	0.93	0.68	0.81	0.895	0.745	0.93	0.81	0.86	0.68	down
chr14:73839331:73839520:-@chr14:73836606:73836724:-@chr14:73835627:73836131:-	SE	ABCD4	0.84	0.89	0.78	0.53	0.865	0.655	0.89	0.78	0.84	0.53	down
chr14:74429290:74429542|74429526:+@chr14:74430768:74430865:+	A5SS	DLST	0.23	0.14	0.35	0.26	0.185	0.305	0.23	0.35	0.14	0.26	up
chr14:74600410:74600504:-@chr14:74599926:74600017:-@chr14:74589677:74590115:-	SE	ACYP1	0.86	0.95	0.8	0.72	0.905	0.76	0.95	0.8	0.86	0.72	down
chr14:75418781:75418998:+@chr14:75438238:75438324:+@chr14:75490520:75491180:+	SE	TTLL5,IFT43	0.86	0.87	0.72	0.77	0.865	0.745	0.87	0.77	0.86	0.72	down
chr14:90825202:90825440:-@chr14:90821492:90821933:-@chr14:90819426:90819614:-	SE	CCDC88C	0.22	0.38	0.48	0.41	0.3	0.445	0.38	0.48	0.22	0.41	up
chr14:91006934:91007092:-@chr14:91002358:91002513:-@chr14:91001347:91001516:-	SE	PPP4R3A	0.18	0.08	0.28	0.19	0.13	0.235	0.18	0.28	0.08	0.19	up
chr14:91012063:91011947|91011908:-@chr14:91009336:91009467:-	A5SS	PPP4R3A	0.52	0.53	0.31	0.45	0.525	0.38	0.53	0.45	0.52	0.31	down
chr14:91333882:91333998:-@chr14:91328464:91328655:-@chr14:91323610:91323724:-	SE	TC2N	0.89	0.87	0.78	0.76	0.88	0.77	0.89	0.78	0.87	0.76	down
chr14:91334396:91334496:-@chr14:91333882:91333998:-@chr14:91328451:91328655:-	SE	TC2N	0.87	0.9	0.66	0.78	0.885	0.72	0.9	0.78	0.87	0.66	down
chr14:92284587:92284799:-@chr14:92272569:92272686:-@chr14:92269780:92269908:-@chr14:92268494:92268913:-	MXE	LGMN	0.08	0.06	0.34	0.11	0.07	0.225	0.08	0.34	0.06	0.11	up
chr14:92284587:92284799:-@chr14:92277160:92277277:-@chr14:92272569:92272686:-@chr14:92268494:92268913:-	MXE	LGMN	0.84	0.87	0.75	0.61	0.855	0.68	0.87	0.75	0.84	0.61	down
chr14:92612693:92612717:-@chr14:92552774:92552899:-@chr14:92529978:92530095:-	SE	ITPK1	0.9	0.93	0.79	0.84	0.915	0.815	0.93	0.84	0.9	0.79	down
chr14:92651870:92652454:-@chr14:92651315|92651403:92651167:-	A3SS	ITPK1	0.91	0.94	0.8	0.84	0.925	0.82	0.94	0.84	0.91	0.8	down
chr14:93596672:93596712:-@chr14:93596197:93596232:-	RI	DDX24	0.45	0.39	0.54	0.64	0.42	0.59	0.45	0.64	0.39	0.54	up
chr14:93919331:93918682|93918677:-@chr14:93916741:93917231:-	A5SS	SERPINA1	0.34	0.08	0.04	0.06	0.21	0.05	0.34	0.06	0.08	0.04	down
chr14:96412120:96412210:+@chr14:96413592:96413663:+@chr14:96417267:96417704:+	SE	VRK1	0.12	0.06	0.23	0.18	0.09	0.205	0.12	0.23	0.06	0.18	up
chr14:99912586:99912794:+@chr14:99917000:99917836:+@chr14:100004111:100004258:+	SE	WDR25	0.84	0.83	0.69	0.72	0.835	0.705	0.84	0.72	0.83	0.69	down
chr14:99917000:99917836:+@chr14:100004111:100004258:+@chr14:100020084:100020214:+	SE	WDR25	0.88	0.88	0.66	0.72	0.88	0.69	0.88	0.72	0.88	0.66	down
chr15:100331631:100331828|100331810:+@chr15:100331921:100334293:+	A5SS		0.77	0.81	0.69	0.69	0.79	0.69	0.81	0.69	0.77	0.69	down
chr15:100331631:100331832|100331828:+@chr15:100331921:100334293:+	A5SS		0.29	0.17	0.64	0.38	0.23	0.51	0.29	0.64	0.17	0.38	up
chr15:18970658:18970760:-@chr15:18948670:18948784:-@chr15:18931462:18931637:-	SE	HERC2P3	0.92	0.82	0.8	0.71	0.87	0.755	0.92	0.8	0.82	0.71	down
chr15:20444104:20444222:+@chr15:20477223:20477340:+@chr15:20477417:20477506:+	SE		0.86	0.94	0.64	0.85	0.9	0.745	0.94	0.85	0.86	0.64	down
chr15:20860005:20860148:-@chr15:20858175:20858232:-@chr15:20854621:20855388:-	SE		0.76	0.65	0.87	0.78	0.705	0.825	0.76	0.87	0.65	0.78	up
chr15:27783801:27783718|27783658:-@chr15:27778863:27781185:-	A5SS	TJP1	0.65	0.67	0.46	0.53	0.66	0.495	0.67	0.53	0.65	0.46	down
chr15:32415903:32417552:-@chr15:32354838:32354882:-@chr15:32340419:32340513:-	SE	SLC12A6	0.74	0.66	0.46	0.61	0.7	0.535	0.74	0.61	0.66	0.46	down
chr15:32416825:32417554:-@chr15:32416094|32416245:32415903:-	A3SS	SLC12A6	0.44	0.7	0.43	0.37	0.57	0.4	0.7	0.43	0.44	0.37	down
chr15:38462470:38462815:+@chr15:38463950:38464012:+@chr15:38465855:38466651:+	SE	KNSTRN	0.12	0.14	0.3	0.19	0.13	0.245	0.14	0.3	0.12	0.19	up
chr15:38462470:38462815:+@chr15:38465855|38465898:38465987:+	A3SS	KNSTRN	0.88	0.86	0.68	0.84	0.87	0.76	0.88	0.84	0.86	0.68	down
chr15:38469301:38469422:+@chr15:38470986:38471047:+@chr15:38471442:38471516:+	SE	KNSTRN	0.87	0.94	0.64	0.86	0.905	0.75	0.94	0.86	0.87	0.64	down
chr15:38780554:38780691:+@chr15:38785667:38785784:+@chr15:38788515:38788606:+	SE	RAD51	0.85	0.92	0.69	0.78	0.885	0.735	0.92	0.78	0.85	0.69	down
chr15:38886566:38887358:+@chr15:38888609|38888646:38888730:+	A3SS	ZFYVE19	0.89	0.86	0.53	0.8	0.875	0.665	0.89	0.8	0.86	0.53	down
chr15:38932614:38932741:+@chr15:38932979|38932981:38933117:+	A3SS	SPINT1	0.98	1	0.81	0.88	0.99	0.845	1	0.88	0.98	0.81	down
chr15:38932614:38932741:+@chr15:38932979|38933039:38933117:+	A3SS	SPINT1	0.98	0.98	0.83	0.88	0.98	0.855	0.98	0.88	0.98	0.83	down
chr15:38932614:38932741:+@chr15:38932981|38933039:38933117:+	A3SS	SPINT1	0.97	0.93	0.71	0.83	0.95	0.77	0.97	0.83	0.93	0.71	down
chr15:38933201:38933419|38933371:+@chr15:38933550:38933576:+	A5SS	SPINT1	0.68	0.63	0.52	0.42	0.655	0.47	0.68	0.52	0.63	0.42	down
chr15:39892006:39893271|39892591:+@chr15:39894749:39895289:+	A5SS	MAPKBP1	0.3	0.29	0.63	0.55	0.295	0.59	0.3	0.63	0.29	0.55	up
chr15:39902937:39903551:+@chr15:39903974|39903980:39904059:+	A3SS	MAPKBP1	0.91	0.94	0.7	0.84	0.925	0.77	0.94	0.84	0.91	0.7	down
chr15:39907575:39907678:+@chr15:39907884:39907991:+@chr15:39908594:39908782:+@chr15:39914230:39914713:+	MXE	JMJD7-PLA2G4B,JMJD7	0.28	0.2	0.46	0.33	0.24	0.395	0.28	0.46	0.2	0.33	up
chr15:39907575:39907678:+@chr15:39907884:39907991:+@chr15:39914230:39914713:+	SE	JMJD7-PLA2G4B,JMJD7	0.1	0.03	0.16	0.25	0.065	0.205	0.1	0.25	0.03	0.16	up
chr15:39916558:39916864:+@chr15:39919515:39919720:+	RI	JMJD7-PLA2G4B,JMJD7,PLA2G4B	0.86	0.87	0.85	0.54	0.865	0.695	0.87	0.85	0.86	0.54	down
chr15:40592445:40592486:+@chr15:40592889:40592937:+	RI	SNAP23	0.25	0.42	0.57	0.52	0.335	0.545	0.42	0.57	0.25	0.52	up
chr15:41265310:41265723|41265369:+@chr15:41268689:41269888:+	A5SS	CCNDBP1	0.87	0.96	0.7	0.83	0.915	0.765	0.96	0.83	0.87	0.7	down
chr15:41273571:41273951|41273627:+@chr15:41274217:41275215:+	A5SS	CCNDBP1	0.87	0.78	0.62	0.66	0.825	0.64	0.87	0.66	0.78	0.62	down
chr15:43666614:43667015:+@chr15:43671625:43671766:+@chr15:43677370:43679052:+	SE	BLOC1S6	0.8	0.81	0.58	0.71	0.805	0.645	0.81	0.71	0.8	0.58	down
chr15:43666614:43667015:+@chr15:43677370:43677486:+@chr15:43682590:43682677:+	SE	BLOC1S6	0.36	0.24	0.63	0.54	0.3	0.585	0.36	0.63	0.24	0.54	up
chr15:45846066:45846166:+@chr15:45848070:45848104:+@chr15:45849986:45853724:+	SE	SEMA6D	0.24	0.23	0.47	0.44	0.235	0.455	0.24	0.47	0.23	0.44	up
chr15:45846066:45846166:+@chr15:45848070:45848237:+@chr15:45849986:45853724:+	SE	SEMA6D	0.5	0.56	0.58	0.69	0.53	0.635	0.56	0.69	0.5	0.58	up
chr15:46410913:46411284:+@chr15:46411757|46411759:46411895:+	A3SS	DUT	0.87	0.87	0.59	0.56	0.87	0.575	0.87	0.59	0.87	0.56	down
chr15:47235247:47235505:+@chr15:47241253:47241350:+@chr15:47280651:47280739:+	SE	GALK2	0.23	0.14	0.35	0.34	0.185	0.345	0.23	0.35	0.14	0.34	up
chr15:47235247:47235505:+@chr15:47241258:47241350:+@chr15:47280651:47280739:+	SE	GALK2	0.2	0.1	0.29	0.24	0.15	0.265	0.2	0.29	0.1	0.24	up
chr15:55455996:55456057:+@chr15:55482151:55482204:+@chr15:55500626:55500740:+@chr15:55517475:55519091:+	MXE	CGNL1	0.07	0.06	0.26	0.22	0.065	0.24	0.07	0.26	0.06	0.22	up
chr15:55625566:55625729:+@chr15:55626842|55626845:55629364:+	A3SS	CGNL1	0.23	0.26	0.31	0.41	0.245	0.36	0.26	0.41	0.23	0.31	up
chr15:55718930:55719035:+@chr15:55725627:55726159:+@chr15:55740940:55741023:+	SE	POLR2M,MYZAP,GCOM1,MYZAP	0.48	0.28	0.57	0.63	0.38	0.6	0.48	0.63	0.28	0.57	up
chr15:57146255:57146574:+@chr15:57155445|57155448:57155706:+	A3SS	RNF111	0.74	0.78	0.85	0.92	0.76	0.885	0.78	0.92	0.74	0.85	up
chr15:57736897:57737029:-@chr15:57736306:57736524:-@chr15:57732370:57732466:-@chr15:57731002:57731817:-	MXE	GTF2A2	0.06	0.05	0.2	0.13	0.055	0.165	0.06	0.2	0.05	0.13	up
chr15:58475918:58475771|58475507:-@chr15:58474065:58474186:-	A5SS	ANXA2	0.77	0.9	0.59	0.7	0.835	0.645	0.9	0.7	0.77	0.59	down
chr15:58475918:58475771|58475642:-@chr15:58464350:58465577:-	A5SS	ANXA2	0.89	0.97	0.84	0.77	0.93	0.805	0.97	0.84	0.89	0.77	down
chr15:58476749:58476829:-@chr15:58475864:58475918:-@chr15:58469704:58469808:-@chr15:58464350:58465577:-	MXE	ANXA2	0.82	0.55	0.42	0.49	0.685	0.455	0.82	0.49	0.55	0.42	down
chr15:58558494:58558653:-@chr15:58558059:58558141:-@chr15:58557428:58557560:-	SE	ICE2	0.06	0.04	0.25	0.07	0.05	0.16	0.06	0.25	0.04	0.07	up
chr15:61121443:61122195:+@chr15:61122721|61122958:61123083:+	A3SS	TPM1	0.52	0.15	0.59	0.62	0.335	0.605	0.52	0.62	0.15	0.59	up
chr15:61122721:61123083:+@chr15:61123309:61123404:+@chr15:61136237:61136370:+	SE	TPM1	0.97	0.97	0.8	0.93	0.97	0.865	0.97	0.93	0.97	0.8	down
chr15:61122958:61123404|61123083:+@chr15:61136237:61136370:+	A5SS	TPM1	0.9	0.86	0.7	0.59	0.88	0.645	0.9	0.7	0.86	0.59	down
chr15:61140450:61140525:+@chr15:61140965:61141040:+@chr15:61141467:61151122:+	SE	TPM1	0.08	0.07	0.35	0.14	0.075	0.245	0.08	0.35	0.07	0.14	up
chr15:61141828:61141897:+@chr15:61143316:61143394:+@chr15:61145148:61151164:+	SE	TPM1	0.13	0.08	0.32	0.21	0.105	0.265	0.13	0.32	0.08	0.21	up
chr15:61673947:61674038:-@chr15:61673001:61673129:-@chr15:61666720:61668352:-	SE	USP3-AS1	0.54	0.37	0.29	0.21	0.455	0.25	0.54	0.29	0.37	0.21	down
chr15:61913074:61913169:-@chr15:61859714:61859804:-@chr15:61853946:61854901:-	SE	HERC1	0.18	0.04	0.19	0.26	0.11	0.225	0.18	0.26	0.04	0.19	up
chr15:62900234:62900533:-@chr15:62899099:62899238:-@chr15:62898289:62898475:-	SE	PIF1	0.71	0.91	0.62	0.67	0.81	0.645	0.91	0.67	0.71	0.62	down
chr15:62900234:62900533:-@chr15:62899099:62899271:-@chr15:62898289:62898475:-	SE	PIF1	0.69	0.88	0.51	0.6	0.785	0.555	0.88	0.6	0.69	0.51	down
chr15:62900234:62900533:-@chr15:62899238|62899271:62899099:-	A3SS	PIF1	0.6	0.39	0.24	0.38	0.495	0.31	0.6	0.38	0.39	0.24	down
chr15:63106222:63106505:-@chr15:63103063:63103185:-@chr15:63100905:63101007:-	SE	MTFMT	0.93	0.92	0.86	0.75	0.925	0.805	0.93	0.86	0.92	0.75	down
chr15:63340276:63340417:-@chr15:63338933|63338936:63337490:-	A3SS	PARP16	0.24	0.3	0.47	0.38	0.27	0.425	0.3	0.47	0.24	0.38	up
chr15:64374380:64374533:+@chr15:64386154:64386344:+@chr15:64388101:64388236:+	SE	DIS3L	0.86	0.83	0.81	0.67	0.845	0.74	0.86	0.81	0.83	0.67	down
chr15:64374380:64374533:+@chr15:64386289:64386344:+@chr15:64388101:64388236:+	SE	DIS3L	0.87	0.93	0.67	0.67	0.9	0.67	0.93	0.67	0.87	0.67	down
chr15:66293682:66293780:-@chr15:66291041:66291255:-@chr15:66290655:66290710:-	SE	CLN6	0.87	0.94	0.73	0.86	0.905	0.795	0.94	0.86	0.87	0.73	down
chr15:68137684:68137552|68137543:-@chr15:68136852:68137051:-	A5SS	TLE3	0.21	0.2	0.42	0.22	0.205	0.32	0.21	0.42	0.2	0.22	up
chr15:70197075:70197493:-@chr15:70125119:70126029:-@chr15:70111889:70111983:-	SE	MYO9A	0.78	0.9	0.76	0.72	0.84	0.74	0.9	0.76	0.78	0.72	down
chr15:72112550:72112816|72112808:+@chr15:72113872:72115789:+	A5SS	PML	0.07	0.15	0.26	0.26	0.11	0.26	0.15	0.26	0.07	0.26	up
chr15:72528580:72528747:-@chr15:72527952|72527994:72527872:-	A3SS	UBL7	0.88	0.9	0.59	0.77	0.89	0.68	0.9	0.77	0.88	0.59	down
chr15:72984106:72984058|72984054:-@chr15:72979380:72982177:-	A5SS	FAM219B	0.23	0.09	0.39	0.38	0.16	0.385	0.23	0.39	0.09	0.38	up
chr15:73278261:73278555:+@chr15:73281355:73281453:+@chr15:73285393:73288218:+	SE	C15orf39	0.67	0.77	0.53	0.59	0.72	0.56	0.77	0.59	0.67	0.53	down
chr15:73417456:73417527:+@chr15:73417749:73417814:+@chr15:73418040:73419272:+	SE	COMMD4	0.9	0.93	0.77	0.81	0.915	0.79	0.93	0.81	0.9	0.77	down
chr15:73417456:73417814|73417527:+@chr15:73418040:73419272:+	A5SS	COMMD4	0.74	0.73	0.72	0.33	0.735	0.525	0.74	0.72	0.73	0.33	down
chr15:73417749:73417814|73417781:+@chr15:73418040:73419272:+	A5SS	COMMD4	0.61	0.38	0.67	0.71	0.495	0.69	0.61	0.71	0.38	0.67	up
chr15:73418040:73418079:+@chr15:73418379:73419272:+	RI	COMMD4	0.46	0.36	0.35	0.16	0.41	0.255	0.46	0.35	0.36	0.16	down
chr15:73418379:73419272|73418738:+@chr15:73419359:73419671:+	A5SS	COMMD4	0.81	0.88	0.75	0.69	0.845	0.72	0.88	0.75	0.81	0.69	down
chr15:73447877:73448005:-@chr15:73447463:73447592:-@chr15:73446905:73447028:-	SE	MAN2C1,MIR631	0.52	0.69	0.71	0.73	0.605	0.72	0.69	0.73	0.52	0.71	up
chr15:73447877:73448005:-@chr15:73447553|73447592:73447467:-	A3SS	MAN2C1,MIR631	0.88	0.9	0.56	0.6	0.89	0.58	0.9	0.6	0.88	0.56	down
chr15:73983254:73983499:+@chr15:73983887:73984025:+@chr15:73992599:73992686:+	SE	FBXO22	0.8	0.73	0.55	0.67	0.765	0.61	0.8	0.67	0.73	0.55	down
chr15:73983254:73983499:+@chr15:73983887:73984029:+@chr15:73992599:73992686:+	SE	FBXO22	0.74	0.68	0.47	0.62	0.71	0.545	0.74	0.62	0.68	0.47	down
chr15:74088596:74088689:-@chr15:74048525:74048620:-@chr15:74041224:74041370:-	SE	NRG4	0.7	0.66	0.87	0.82	0.68	0.845	0.7	0.87	0.66	0.82	up
chr15:76519192:76519278|76519273:+@chr15:76542319:76542484:+	A5SS	IREB2	0.93	0.96	0.64	0.9	0.945	0.77	0.96	0.9	0.93	0.64	down
chr15:76620954:76621327:+@chr15:76621574|76621880:76622042:+	A3SS	PSMA4	0.54	0.33	0.65	0.63	0.435	0.64	0.54	0.65	0.33	0.63	up
chr15:78002849:78003159:-@chr15:77987081|77987103:77987026:-	A3SS	ST20,ST20-MTHFS	0.17	0.12	0.35	0.19	0.145	0.27	0.17	0.35	0.12	0.19	up
chr15:78202097:78202233|78202197:+@chr15:78210577:78210914:+	A5SS	ZFAND6	0.11	0.03	0.29	0.12	0.07	0.205	0.11	0.29	0.03	0.12	up
chr15:82664182:82664272:-@chr15:82663933:82664087:-@chr15:82659730:82662776:-	SE	GOLGA2P7	0.39	0.44	0.67	0.77	0.415	0.72	0.44	0.77	0.39	0.67	up
chr15:82948055:82948565|82948435:+@chr15:82964837:82967953:+	A5SS	ZSCAN2	0.87	0.91	0.79	0.77	0.89	0.78	0.91	0.79	0.87	0.77	down
chr15:86816471:86816960:+@chr15:86819345|86819407:86819474:+	A3SS	MRPS11	0.95	0.97	0.83	0.86	0.96	0.845	0.97	0.86	0.95	0.83	down
chr15:86888846:86888929:-@chr15:86888048:86888153:-@chr15:86874858:86875950:-	SE	DET1	0.14	0.07	0.3	0.17	0.105	0.235	0.14	0.3	0.07	0.17	up
chr15:87662776:87662984:-@chr15:87662174:87662272:-@chr15:87661611:87661771:-	SE	POLG	0.28	0.25	0.53	0.39	0.265	0.46	0.28	0.53	0.25	0.39	up
chr15:88030781:88030672|88030666:-@chr15:88025766:88028183:-	A5SS	PEX11A	0.81	0.89	0.73	0.72	0.85	0.725	0.89	0.73	0.81	0.72	down
chr15:88034812:88035016:-@chr15:88030672:88030781:-@chr15:88025766:88028183:-	SE	PEX11A	0.82	0.79	0.6	0.66	0.805	0.63	0.82	0.66	0.79	0.6	down
chr15:89284540:89284707:+@chr15:89286671|89287146:89287316:+	A3SS	UNC45A	0.67	0.65	0.86	0.78	0.66	0.82	0.67	0.86	0.65	0.78	up
chr15:89299104:89299182:+@chr15:89300034:89300117:+@chr15:89300846:89301737:+	SE	RCCD1	0.29	0.34	0.5	0.38	0.315	0.44	0.34	0.5	0.29	0.38	up
chr15:89313758:89313857:-@chr15:89313313:89313354:-@chr15:89310272:89311436:-	SE	PRC1	0.36	0.39	0.66	0.46	0.375	0.56	0.39	0.66	0.36	0.46	up
chr15:89326215:89325982|89325733:-@chr15:89325118:89325267:-	A5SS	PRC1	0.85	0.8	0.65	0.69	0.825	0.67	0.85	0.69	0.8	0.65	down
chr15:98091073:98091293:-@chr15:98078512:98078694:-@chr15:98072547:98075550:-	SE	LYSMD4	0.29	0.07	0.3	0.3	0.18	0.3	0.29	0.3	0.07	0.3	up
chr15:98091073:98091293:-@chr15:98089283:98089735:-@chr15:98085055:98087459:-	SE	LYSMD4	0.9	0.91	0.74	0.84	0.905	0.79	0.91	0.84	0.9	0.74	down
chr15:99644636:99644738:-@chr15:99643942:99644021:-@chr15:99643454:99643529:-	SE	SNRPA1	0.91	0.95	0.8	0.83	0.93	0.815	0.95	0.83	0.91	0.8	down
chr15:99652825:99653133:-@chr15:99645384:99645430:-@chr15:99643454:99644738:-	SE	SNRPA1	0.88	0.93	0.73	0.87	0.905	0.8	0.93	0.87	0.88	0.73	down
chr16:10388736:10388852:+@chr16:10430226:10430374:+@chr16:10431969:10432813:+	SE	ATF7IP2	0.58	0.69	0.48	0.57	0.635	0.525	0.69	0.57	0.58	0.48	down
chr16:10430226:10430374:+@chr16:10430730:10431003:+@chr16:10431969:10432813:+	SE	ATF7IP2	0.07	0.05	0.18	0.23	0.06	0.205	0.07	0.23	0.05	0.18	up
chr16:109125:109254:-@chr16:107300:107374:-@chr16:102621:102774:-	SE	NPRL3	0.81	0.84	0.77	0.56	0.825	0.665	0.84	0.77	0.81	0.56	down
chr16:1302349:1302669|1302560:+@chr16:1304022:1304098:+	A5SS	UBE2I	0.81	0.89	0.4	0.77	0.85	0.585	0.89	0.77	0.81	0.4	down
chr16:1352827:1352912|1352908:+@chr16:1352999:1354558:+	A5SS	GNPTG	0.15	0.08	0.24	0.2	0.115	0.22	0.15	0.24	0.08	0.2	up
chr16:1440495:1440668:-@chr16:1439278:1439329:-	RI	CLCN7	0.75	0.57	0.55	0.24	0.66	0.395	0.75	0.55	0.57	0.24	down
chr16:14645632:14645967:+@chr16:14656424:14656568:+@chr16:14663250:14663423:+	SE	BFAR	0.47	0.61	0.65	0.77	0.54	0.71	0.61	0.77	0.47	0.65	up
chr16:1492315:1492406:+@chr16:1492647:1492763:+@chr16:1492933:1493880:+	SE	TELO2	0.93	0.97	0.8	0.86	0.95	0.83	0.97	0.86	0.93	0.8	down
chr16:14930609:14930779:+@chr16:14930878:14931071:+@chr16:14931524:14931680:+	SE	NPIPA1,LOC102724993	0.8	0.8	0.88	0.93	0.8	0.905	0.8	0.93	0.8	0.88	up
chr16:14976334:14976578:+@chr16:14999111|14999115:14999184:+	A3SS	PDXDC1,LOC102724985	0.95	0.99	0.8	0.91	0.97	0.855	0.99	0.91	0.95	0.8	down
chr16:15601786:15603220:-@chr16:15600382|15600475:15600212:-	A3SS	KIAA0430,MIR6506	0.41	0.27	0.1	0.16	0.34	0.13	0.41	0.16	0.27	0.1	down
chr16:15631690:15631862:-@chr16:15626730:15627158:-@chr16:15626374:15626531:-	SE	KIAA0430,MIR6506	0.89	0.79	0.68	0.73	0.84	0.705	0.89	0.73	0.79	0.68	down
chr16:16335005:16335121:+@chr16:16337219:16337495:+@chr16:16341664:16341792:+	SE	NPIPA3,NPIPA2,NPIPA5,NPIPA7,NPIPA8,LOC102724993	0.75	0.81	0.7	0.65	0.78	0.675	0.81	0.7	0.75	0.65	down
chr16:1645879:1645938:+@chr16:1646651:1646994:+	RI	CRAMP1	0.92	0.94	0.76	0.83	0.93	0.795	0.94	0.83	0.92	0.76	down
chr16:1772895:1773038:+@chr16:1773879:1774068:+@chr16:1775641:1775904:+@chr16:1776539:1777833:+	MXE	NUBP2	0.83	0.77	0.71	0.57	0.8	0.64	0.83	0.71	0.77	0.57	down
chr16:1776539:1776657:+@chr16:1776740:1776957:+@chr16:1777679:1777833:+	SE	NUBP2	0.71	0.57	0.54	0.33	0.64	0.435	0.71	0.54	0.57	0.33	down
chr16:1776539:1776657:+@chr16:1776740|1776759:1776957:+	A3SS	NUBP2	0.11	0.07	0.3	0.16	0.09	0.23	0.11	0.3	0.07	0.16	up
chr16:1776539:1776657:+@chr16:1776759:1776957:+	RI	NUBP2	0.14	0.09	0.24	0.22	0.115	0.23	0.14	0.24	0.09	0.22	up
chr16:1776539:1776657:+@chr16:1776759:1776957:+@chr16:1777679:1777833:+	SE	NUBP2	0.83	0.67	0.65	0.41	0.75	0.53	0.83	0.65	0.67	0.41	down
chr16:1776539:1776957|1776657:+@chr16:1777679:1777833:+	A5SS	NUBP2	0.67	0.53	0.52	0.31	0.6	0.415	0.67	0.52	0.53	0.31	down
chr16:1776759:1776963|1776957:+@chr16:1777679:1777833:+	A5SS	NUBP2	0.08	0.07	0.46	0.21	0.075	0.335	0.08	0.46	0.07	0.21	up
chr16:1951499:1951613:+@chr16:1951799:1951977:+	RI	NDUFB10	0.28	0.44	0.54	0.53	0.36	0.535	0.44	0.54	0.28	0.53	up
chr16:1952911:1952738|1952730:-@chr16:1952499:1952651:-	A5SS	RPS2	0.24	0.24	0.62	0.42	0.24	0.52	0.24	0.62	0.24	0.42	up
chr16:1953151:1954833:-@chr16:1952912|1952945:1952738:-	A3SS	SNORA64,,RPS2	0.07	0.11	0.16	0.25	0.09	0.205	0.11	0.25	0.07	0.16	up
chr16:19632941:19633860:-@chr16:19630195:19630263:-@chr16:19629083:19629409:-	SE	KNOP1	0.92	0.93	0.83	0.82	0.925	0.825	0.93	0.83	0.92	0.82	down
chr16:20819488:20819712:+@chr16:20821309:20821540:+@chr16:20834379:20834885:+	SE	LYRM1	0.49	0.43	0.62	0.74	0.46	0.68	0.49	0.74	0.43	0.62	up
chr16:2083546:2083740:-@chr16:2082956:2083095:-@chr16:2082482:2082594:-	SE	PKD1,MIR6511B1	0.66	0.76	0.82	0.84	0.71	0.83	0.76	0.84	0.66	0.82	up
chr16:21329756:21329956:-@chr16:21326697:21326798:-@chr16:21326311:21326379:-@chr16:21325476:21325681:-	MXE		0.34	0.16	0.56	0.41	0.25	0.485	0.34	0.56	0.16	0.41	up
chr16:219279:219478:-@chr16:217336|218402:217242:-	A3SS	LUC7L	0.4	0.34	0.68	0.63	0.37	0.655	0.4	0.68	0.34	0.63	up
chr16:219279:219478:-@chr16:218333:218402:-@chr16:217242:217336:-	SE	LUC7L	0.35	0.28	0.46	0.56	0.315	0.51	0.35	0.56	0.28	0.46	up
chr16:2196360:2196411:+@chr16:2196499:2196661:+	RI	MLST8	0.14	0.12	0.41	0.2	0.13	0.305	0.14	0.41	0.12	0.2	up
chr16:22216189:22216359:+@chr16:22221753:22221826:+@chr16:22223978:22224028:+	SE	POLR3E,LOC101060521	0.89	0.88	0.83	0.73	0.885	0.78	0.89	0.83	0.88	0.73	down
chr16:2223013:2223185:+@chr16:2223440:2223649:+@chr16:2223887:2223992:+	SE	E4F1	0.81	0.95	0.69	0.77	0.88	0.73	0.95	0.77	0.81	0.69	down
chr16:2223013:2223185:+@chr16:2223440:2223653:+@chr16:2223887:2223992:+	SE	E4F1	0.85	0.95	0.68	0.73	0.9	0.705	0.95	0.73	0.85	0.68	down
chr16:2223013:2223649:+@chr16:2223884|2223887:2223992:+	A3SS	E4F1	0.85	0.83	0.64	0.53	0.84	0.585	0.85	0.64	0.83	0.53	down
chr16:2223440:2223653|2223649:+@chr16:2223887:2223992:+	A5SS	E4F1	0.5	0.35	0.34	0.11	0.425	0.225	0.5	0.34	0.35	0.11	down
chr16:22430096:22432743:+@chr16:22437960:22438236:+@chr16:22442642:22442770:+	SE	NPIPB5	0.65	0.65	0.51	0.55	0.65	0.53	0.65	0.55	0.65	0.51	down
chr16:2450087:2450172:+@chr16:2450285:2450383:+@chr16:2450625:2451054:+	SE	C16orf59	0.87	0.66	0.34	0.38	0.765	0.36	0.87	0.38	0.66	0.34	down
chr16:2510349:2510543:+@chr16:2510771|2510986:2511125:+	A3SS	AMDHD2	0.53	0.58	0.35	0.48	0.555	0.415	0.58	0.48	0.53	0.35	down
chr16:27622718:27622820:+@chr16:27627527|27627536:27627742:+	A3SS	KIAA0556	0.85	0.95	0.66	0.83	0.9	0.745	0.95	0.83	0.85	0.66	down
chr16:28302303:28301936|28301934:-@chr16:28299290:28299613:-	A5SS	EIF3CL	0.17	0.06	0.27	0.32	0.115	0.295	0.17	0.32	0.06	0.27	up
chr16:28406278:28406363:-@chr16:28405396:28405472:-@chr16:28405169:28405312:-	SE	CLN3,CLN3	0.89	0.87	0.31	0.86	0.88	0.585	0.89	0.86	0.87	0.31	down
chr16:28410657:28410536|28410304:-@chr16:28408111:28408208:-	A5SS	CLN3,CLN3	0.65	0.46	0.23	0.38	0.555	0.305	0.65	0.38	0.46	0.23	down
chr16:28754755:28754998|28754944:+@chr16:28755550:28756059:+	A5SS	ATXN2L	0.21	0.29	0.41	0.5	0.25	0.455	0.29	0.5	0.21	0.41	up
chr16:28754755:28754998|28754944:+@chr16:28755573:28756059:+	A5SS	ATXN2L	0.35	0.54	0.65	0.62	0.445	0.635	0.54	0.65	0.35	0.62	up
chr16:28791356:28791527:+@chr16:28791992:28792091:+@chr16:28792269:28793035:+	SE	SH2B1	0.94	0.97	0.82	0.81	0.955	0.815	0.97	0.82	0.94	0.81	down
chr16:28833058:28833408:-@chr16:28829906:28830001:-@chr16:28829125:28829808:-	SE	RABEP2	0.91	0.97	0.88	0.78	0.94	0.83	0.97	0.88	0.91	0.78	down
chr16:2919615:2920012:+@chr16:2920412|2920415:2920882:+	A3SS	FLYWCH1	0.83	0.78	0.63	0.67	0.805	0.65	0.83	0.67	0.78	0.63	down
chr16:29372838:29372935:-@chr16:29370931:29371028:-	RI	BOLA2,BOLA2-SMG1P6,SMG1P6	0.68	0.63	0.51	0.45	0.655	0.48	0.68	0.51	0.63	0.45	down
chr16:29378695:29378807:+@chr16:29380173|29380204:29380355:+	A3SS	SULT1A4,LOC105369243,SLX1B-SULT1A4	0.06	0.04	0.2	0.11	0.05	0.155	0.06	0.2	0.04	0.11	up
chr16:29722820:29722929|29722887:+@chr16:29723636:29723848:+	A5SS	KIF22	0.06	0.05	0.53	0.07	0.055	0.3	0.06	0.53	0.05	0.07	up
chr16:29913925:29914285:-@chr16:29913470:29913665:-@chr16:29912289:29912630:-	SE	HIRIP3	0.77	0.7	0.35	0.57	0.735	0.46	0.77	0.57	0.7	0.35	down
chr16:29914363:29914934:-@chr16:29913925:29914285:-@chr16:29912728:29913665:-	SE	HIRIP3	0.83	0.94	0.3	0.77	0.885	0.535	0.94	0.77	0.83	0.3	down
chr16:29919751:29919862:+@chr16:29920034:29920352:+@chr16:29924043:29925105:+	SE	INO80E	0.31	0.39	0.4	0.68	0.35	0.54	0.39	0.68	0.31	0.4	up
chr16:29919751:29919862:+@chr16:29920287:29920352:+@chr16:29924043:29925105:+	SE	INO80E	0.33	0.35	0.59	0.72	0.34	0.655	0.35	0.72	0.33	0.59	up
chr16:29994846:29995297:+@chr16:30000022:30000132:+@chr16:30001306:30001367:+	SE	PPP4C	0.78	0.9	0.74	0.64	0.84	0.69	0.9	0.74	0.78	0.64	down
chr16:30035458:30035825:-@chr16:30034417:30034467:-@chr16:30031480:30033530:-	SE	GDPD3,MAPK3	0.21	0.09	0.42	0.28	0.15	0.35	0.21	0.42	0.09	0.28	up
chr16:30036985:30036921|30036869:-@chr16:30036492:30036606:-	A5SS	MAPK3	0.92	0.96	0.65	0.9	0.94	0.775	0.96	0.9	0.92	0.65	down
chr16:3010314:3010493:+@chr16:3011191:3011321:+@chr16:3011557:3011691:+	SE	TNFRSF12A	0.77	0.7	0.58	0.64	0.735	0.61	0.77	0.64	0.7	0.58	down
chr16:3013849:3014288:-@chr16:3013476:3013532:-@chr16:3012738:3013363:-	SE	HCFC1R1	0.85	0.8	0.47	0.66	0.825	0.565	0.85	0.66	0.8	0.47	down
chr16:30573451:30574036:+@chr16:30574173|30574190:30574242:+	A3SS	PRR14	0.86	0.9	0.7	0.81	0.88	0.755	0.9	0.81	0.86	0.7	down
chr16:30669928:30670425:+@chr16:30672007|30672054:30672119:+	A3SS	PHKG2	0.1	0.08	0.25	0.15	0.09	0.2	0.1	0.25	0.08	0.15	up
chr16:30669928:30670425|30670081:+@chr16:30672054:30672119:+	A5SS	PHKG2	0.8	0.87	0.7	0.73	0.835	0.715	0.87	0.73	0.8	0.7	down
chr16:30672216:30672379:+@chr16:30675189:30675342:+@chr16:30675412:30675537:+	SE	PHKG2	0.82	0.9	0.71	0.79	0.86	0.75	0.9	0.79	0.82	0.71	down
chr16:30847289:30847450|30847321:+@chr16:30848895:30849406:+	A5SS	FBXL19	0.5	0.4	0.32	0.3	0.45	0.31	0.5	0.32	0.4	0.3	down
chr16:30847289:30847452|30847450:+@chr16:30848895:30849406:+	A5SS	FBXL19	0.13	0.04	0.36	0.21	0.085	0.285	0.13	0.36	0.04	0.21	up
chr16:30992481:30993141:-@chr16:30983394:30983507:-@chr16:30982635:30983303:-	SE	ZNF668	0.07	0.1	0.19	0.22	0.085	0.205	0.1	0.22	0.07	0.19	up
chr16:31013379:31013820:-@chr16:31012134:31012304:-@chr16:31009589:31010164:-	SE	VKORC1	0.79	0.73	0.67	0.62	0.76	0.645	0.79	0.67	0.73	0.62	down
chr16:31103761:31104001:+@chr16:31107147:31107179:+	RI	FUS	0.46	0.32	0.59	0.72	0.39	0.655	0.46	0.72	0.32	0.59	up
chr16:31103761:31104033:+@chr16:31107147:31107179:+	RI	FUS	0.5	0.39	0.7	0.86	0.445	0.78	0.5	0.86	0.39	0.7	up
chr16:3122105:3122021|3121749:-@chr16:3118284:3119655:-	A5SS		0.83	0.94	0.82	0.73	0.885	0.775	0.94	0.82	0.83	0.73	down
chr16:3124632:3124878:-@chr16:3122852:3122944:-@chr16:3121670:3122105:-	SE		0.35	0.09	0.37	0.41	0.22	0.39	0.35	0.41	0.09	0.37	up
chr16:31411800:31412609:-@chr16:31411019:31411073:-@chr16:31410831:31410908:-	SE	C16orf58	0.29	0.22	0.53	0.64	0.255	0.585	0.29	0.64	0.22	0.53	up
chr16:3222422:3222548:-@chr16:3214611|3214614:3212341:-	A3SS	ZNF200	0.69	0.69	0.33	0.5	0.69	0.415	0.69	0.5	0.69	0.33	down
chr16:3272944:3274206:+@chr16:3275682:3275755:+@chr16:3276024:3276889:+	SE	ZNF263	0.25	0.24	0.38	0.51	0.245	0.445	0.25	0.51	0.24	0.38	up
chr16:3522787:3522842:+@chr16:3523100:3523156:+@chr16:3526123:3528120:+	SE	CLUAP1	0.1	0.07	0.42	0.22	0.085	0.32	0.1	0.42	0.07	0.22	up
chr16:3632894:3633038:+@chr16:3641319:3641923:+@chr16:3644963:3645046:+	SE	DNASE1	0.44	0.45	0.69	0.72	0.445	0.705	0.45	0.72	0.44	0.69	up
chr16:400244:400405|400368:+@chr16:400692:401421:+	A5SS	DECR2,NME4	0.17	0.19	0.32	0.24	0.18	0.28	0.19	0.32	0.17	0.24	up
chr16:400692:400785|400754:+@chr16:400973:401579:+	A5SS	DECR2	0.7	0.87	0.43	0.64	0.785	0.535	0.87	0.64	0.7	0.43	down
chr16:4262660:4263012:-@chr16:4258050:4258083:-@chr16:4252538:4252703:-	SE	TFAP4	0.06	0.02	0.32	0.08	0.04	0.2	0.06	0.32	0.02	0.08	up
chr16:4333209:4334334:-@chr16:4331506|4331585:4331370:-	A3SS	PAM16,CORO7-PAM16	0.16	0.14	0.22	0.3	0.15	0.26	0.16	0.3	0.14	0.22	up
chr16:45013:45882:+@chr16:46321:46420:+@chr16:46539:46613:+	SE	SNRNP25	0.07	0.03	0.24	0.17	0.05	0.205	0.07	0.24	0.03	0.17	up
chr16:46052535:46052838:+@chr16:46055311:46055405:+@chr16:46088811:46088900:+	SE	PHKB	0.88	0.83	0.74	0.76	0.855	0.75	0.88	0.76	0.83	0.74	down
chr16:4667465:4667574:+@chr16:4670034:4670099:+@chr16:4671552:4671778:+	SE	MGRN1	0.66	0.67	0.89	0.69	0.665	0.79	0.67	0.89	0.66	0.69	up
chr16:4719982:4720153:-@chr16:4716981:4717179:-@chr16:4716661:4716782:-	SE	ANKS3	0.82	0.55	0.54	0.34	0.685	0.44	0.82	0.54	0.55	0.34	down
chr16:50214:50277:-@chr16:49730:50096:-	RI	RHBDF1	0.84	0.79	0.66	0.71	0.815	0.685	0.84	0.71	0.79	0.66	down
chr16:52085930:52086018:-@chr16:52085752:52085850:-@chr16:52083061:52085658:-	SE	AKTIP	0.83	0.95	0.77	0.79	0.89	0.78	0.95	0.79	0.83	0.77	down
chr16:55777238:55777451:-@chr16:55765582:55765699:-@chr16:55765141:55765282:-	SE	FAM192A	0.08	0.07	0.13	0.23	0.075	0.18	0.08	0.23	0.07	0.13	up
chr16:55777238:55777451:-@chr16:55770219:55770265:-@chr16:55765141:55765282:-	SE	FAM192A	0.07	0.04	0.17	0.17	0.055	0.17	0.07	0.17	0.04	0.17	up
chr16:55777238:55777451:-@chr16:55770219:55770265:-@chr16:55765582:55765699:-@chr16:55765141:55765282:-	MXE	FAM192A	0.13	0.14	0.2	0.33	0.135	0.265	0.14	0.33	0.13	0.2	up
chr16:55963885:55964051:+@chr16:55971047:55971167:+@chr16:55973443:55976461:+	SE	CX3CL1	0.94	0.96	0.83	0.83	0.95	0.83	0.96	0.83	0.94	0.83	down
chr16:56023900:56023973:-@chr16:56022543:56022679:-@chr16:56019583:56020693:-	SE	CIAPIN1	0.71	0.86	0.6	0.5	0.785	0.55	0.86	0.6	0.71	0.5	down
chr16:56386412:56386554:-@chr16:56382343:56382479:-@chr16:56376848:56377079:-	SE	KIFC3	0.36	0.24	0.53	0.53	0.3	0.53	0.36	0.53	0.24	0.53	up
chr16:56593884:56594072|56594068:+@chr16:56601334:56601517:+	A5SS	USB1	0.41	0.18	0.47	0.44	0.295	0.455	0.41	0.47	0.18	0.44	up
chr16:569070:569181:+@chr16:570184:570264:+@chr16:570859:570973:+	SE	PIGQ	0.84	0.94	0.62	0.83	0.89	0.725	0.94	0.83	0.84	0.62	down
chr16:56983551:56984192:+@chr16:56986507:56986623:+@chr16:56992514:56992572:+@chr16:56994503:56994740:+	MXE	GINS3	0.07	0.09	0.28	0.19	0.08	0.235	0.09	0.28	0.07	0.19	up
chr16:570184:570973:+@chr16:572249:572310:+@chr16:572884:574137:+	SE	PIGQ	0.36	0.5	0.52	0.81	0.43	0.665	0.5	0.81	0.36	0.52	up
chr16:57216078:57216199:-@chr16:57191865:57191934:-@chr16:57190415:57190916:-	SE	CNOT1	0.17	0.05	0.29	0.2	0.11	0.245	0.17	0.29	0.05	0.2	up
chr16:57221133:57221289:-@chr16:57216078:57216199:-@chr16:57214687:57214814:-@chr16:57190415:57190916:-	MXE	CNOT1	0.38	0.54	0.57	0.63	0.46	0.6	0.54	0.63	0.38	0.57	up
chr16:57267345:57267751:-@chr16:57266618:57266747:-@chr16:57262977:57263648:-	SE	SLC38A7	0.06	0.04	0.41	0.18	0.05	0.295	0.06	0.41	0.04	0.18	up
chr16:626095:626367:-@chr16:624890:624957:-@chr16:624432:624798:-	SE	METTL26	0.55	0.6	0.27	0.24	0.575	0.255	0.6	0.27	0.55	0.24	down
chr16:65143734:65144197:+@chr16:65154476:65154621:+@chr16:65157290:65161336:+	SE	CKLF,CKLF-CMTM1,CMTM1	0.7	0.72	0.81	0.85	0.71	0.83	0.72	0.85	0.7	0.81	up
chr16:65143734:65144197:+@chr16:65154476|65154526:65154621:+	A3SS	CKLF,CKLF-CMTM1	0.04	0.04	0.32	0.09	0.04	0.205	0.04	0.32	0.04	0.09	up
chr16:65753094:65753341:+@chr16:65754916:65755256:+@chr16:65755423:65755548:+	SE	HSF4,,FBXL8	0.86	0.84	0.65	0.76	0.85	0.705	0.86	0.76	0.84	0.65	down
chr16:65764164:65765450:+@chr16:65765566:65765744:+@chr16:65766025:65766539:+	SE	NOL3	0.9	0.87	0.55	0.74	0.885	0.645	0.9	0.74	0.87	0.55	down
chr16:65764164:65765450:+@chr16:65765566:65765858:+@chr16:65766025:65766539:+	SE	NOL3	0.89	0.93	0.52	0.76	0.91	0.64	0.93	0.76	0.89	0.52	down
chr16:65764164:65765450:+@chr16:65765566:65765868:+@chr16:65766025:65766539:+	SE	NOL3	0.91	0.93	0.68	0.84	0.92	0.76	0.93	0.84	0.91	0.68	down
chr16:65764164:65765450:+@chr16:65765566|65766025:65766348:+	A3SS	NOL3	0.8	0.84	0.4	0.61	0.82	0.505	0.84	0.61	0.8	0.4	down
chr16:65766025:65766354|65766348:+@chr16:65766451:65768338:+	A5SS	NOL3	0.16	0.1	0.24	0.29	0.13	0.265	0.16	0.29	0.1	0.24	up
chr16:65769603:65770966:-@chr16:65769501|65769511:65769414:-	A3SS	KIAA0895L	0.9	0.92	0.68	0.86	0.91	0.77	0.92	0.86	0.9	0.68	down
chr16:65773101:65772994|65772962:-@chr16:65771445:65772070:-	A5SS	KIAA0895L	0.45	0.54	0.61	0.67	0.495	0.64	0.54	0.67	0.45	0.61	up
chr16:65774666:65775444:-@chr16:65772962:65773101:-@chr16:65771445:65772070:-	SE	KIAA0895L	0.3	0.27	0.7	0.36	0.285	0.53	0.3	0.7	0.27	0.36	up
chr16:65774666:65775444:-@chr16:65772994:65773101:-@chr16:65771445:65772070:-	SE	KIAA0895L	0.19	0.22	0.57	0.31	0.205	0.44	0.22	0.57	0.19	0.31	up
chr16:65774666:65775444:-@chr16:65773010:65773101:-@chr16:65771445:65772070:-	SE	KIAA0895L	0.22	0.29	0.49	0.4	0.255	0.445	0.29	0.49	0.22	0.4	up
chr16:65819899:65820061|65820039:+@chr16:65820201:65820682:+	A5SS	TMEM208	0.66	0.6	0.42	0.56	0.63	0.49	0.66	0.56	0.6	0.42	down
chr16:659554:660176:+@chr16:660250|660267:660358:+	A3SS	RHOT2,MSLN	0.68	0.75	0.49	0.64	0.715	0.565	0.75	0.64	0.68	0.49	down
chr16:659554:660176|659663:+@chr16:660250:660358:+	A5SS	RHOT2,MSLN	0.76	0.74	0.57	0.66	0.75	0.615	0.76	0.66	0.74	0.57	down
chr16:660457:660558:+@chr16:660775|660893:661204:+	A3SS	RHOT2,MSLN	0.44	0.4	0.63	0.51	0.42	0.57	0.44	0.63	0.4	0.51	up
chr16:66133271:66134668:+@chr16:66134752|66134755:66134873:+	A3SS	FAM65A	0.74	0.73	0.87	0.91	0.735	0.89	0.74	0.91	0.73	0.87	up
chr16:66535352:66536624:-@chr16:66534593|66534616:66534460:-	A3SS	LCAT,SLC12A4	0.69	0.76	0.45	0.34	0.725	0.395	0.76	0.45	0.69	0.34	down
chr16:66542544:66542708:-@chr16:66542366:66542464:-	RI	SLC12A4	0.06	0.1	0.31	0.24	0.08	0.275	0.1	0.31	0.06	0.24	up
chr16:66554963:66554841|66553648:-@chr16:66552979:66553110:-	A5SS	SLC12A4	0.16	0.11	0.43	0.2	0.135	0.315	0.16	0.43	0.11	0.2	up
chr16:66559843:66560066:-@chr16:66553648:66554963:-@chr16:66552979:66553110:-	SE	SLC12A4	0.28	0.25	0.37	0.57	0.265	0.47	0.28	0.57	0.25	0.37	up
chr16:66937549:66937684:+@chr16:66939746:66939835:+@chr16:66943652:66944064:+	SE	PRMT7	0.83	0.56	0.37	0.48	0.695	0.425	0.83	0.48	0.56	0.37	down
chr16:671439:671690|671597:+@chr16:671794:672077:+	A5SS	STUB1,MSLN	0.2	0.14	0.25	0.35	0.17	0.3	0.2	0.35	0.14	0.25	up
chr16:673862:674156:-@chr16:673686:673782:-	RI	JMJD8	0.24	0.22	0.76	0.26	0.23	0.51	0.24	0.76	0.22	0.26	up
chr16:673911:674156:-@chr16:673686:673782:-	RI	JMJD8	0.36	0.32	0.55	0.45	0.34	0.5	0.36	0.55	0.32	0.45	up
chr16:67403489:67403667:+@chr16:67404717:67404899:+@chr16:67406919:67407163:+	SE	CDH1	0.99	0.98	0.8	0.78	0.985	0.79	0.99	0.8	0.98	0.78	down
chr16:67403489:67403667:+@chr16:67404717:67404966:+@chr16:67406919:67407163:+	SE	CDH1	0.9	0.95	0.67	0.72	0.925	0.695	0.95	0.72	0.9	0.67	down
chr16:67724000:67724093:+@chr16:67724862|67724916:67725022:+	A3SS	UTP4	0.8	0.82	0.74	0.58	0.81	0.66	0.82	0.74	0.8	0.58	down
chr16:67729205:67729289|67729281:+@chr16:67734582:67734793:+	A5SS	UTP4	0.57	0.4	0.68	0.6	0.485	0.64	0.57	0.68	0.4	0.6	up
chr16:67837006:67837219:+@chr16:67851575:67851664:+@chr16:67861547:67861689:+	SE	SNTB2	0.78	0.9	0.7	0.72	0.84	0.71	0.9	0.72	0.78	0.7	down
chr16:67851454:67851664|67851531:+@chr16:67861547:67861689:+	A5SS	SNTB2	0.91	0.94	0.84	0.81	0.925	0.825	0.94	0.84	0.91	0.81	down
chr16:68039519:68039548:+@chr16:68047569:68047699:+@chr16:68050497:68053206:+	SE	CYB5B	0.33	0.22	0.5	0.34	0.275	0.42	0.33	0.5	0.22	0.34	up
chr16:68062:68332:+@chr16:69138:69330:+@chr16:69424:69843:+	SE	MPG	0.05	0.07	0.11	0.22	0.06	0.165	0.07	0.22	0.05	0.11	up
chr16:68217807:68217932:+@chr16:68237921:68237982:+@chr16:68238432:68238994:+	SE	NFAT5	0.39	0.54	0.61	0.69	0.465	0.65	0.54	0.69	0.39	0.61	up
chr16:68340522:68340355|68340318:-@chr16:68339636:68339733:-	A5SS	NOB1	0.87	0.86	0.41	0.8	0.865	0.605	0.87	0.8	0.86	0.41	down
chr16:68569481:68569516:-@chr16:68568215:68569407:-@chr16:68567697:68568136:-	SE	PDXDC2P	0.74	0.83	0.63	0.68	0.785	0.655	0.83	0.68	0.74	0.63	down
chr16:68890458:68890758:+@chr16:68906306:68906359:+@chr16:68907373:68907512:+	SE	DDX19B,DDX19A	0.84	0.7	0.65	0.67	0.77	0.66	0.84	0.67	0.7	0.65	down
chr16:69064387:69064757:+@chr16:69065533|69065539:69065743:+	A3SS	FUK	0.88	0.92	0.67	0.74	0.9	0.705	0.92	0.74	0.88	0.67	down
chr16:69237927:69238379:+@chr16:69245942:69246075:+@chr16:69248006:69248083:+	SE	IL34	0.91	0.95	0.83	0.72	0.93	0.775	0.95	0.83	0.91	0.72	down
chr16:70041998:70042119:-@chr16:70041286|70041289:70039001:-	A3SS	ZNF23	0.65	0.53	0.37	0.52	0.59	0.445	0.65	0.52	0.53	0.37	down
chr16:70044754:70044707|70044647:-@chr16:70038834:70041289:-	A5SS	ZNF23	0.81	0.92	0.66	0.74	0.865	0.7	0.92	0.74	0.81	0.66	down
chr16:70053614:70054163:-@chr16:70053063:70053408:-@chr16:70048041:70048232:-	SE	ZNF23	0.85	0.8	0.68	0.76	0.825	0.72	0.85	0.76	0.8	0.68	down
chr16:70258582:70258737:-@chr16:70255303:70255503:-@chr16:70250057:70250219:-	SE	PHLPP2	0.93	0.93	0.76	0.88	0.93	0.82	0.93	0.88	0.93	0.76	down
chr16:711802:712084|711942:+@chr16:712310:712591:+	A5SS	FAM173A,MSLN	0.27	0.24	0.31	0.52	0.255	0.415	0.27	0.52	0.24	0.31	up
chr16:73758169:73758312|73758295:+@chr16:73760652:73763633:+	A5SS	ZFP1	0.11	0.13	0.26	0.22	0.12	0.24	0.13	0.26	0.11	0.22	up
chr16:777355:778055:-@chr16:777069:777180:-@chr16:774983:776929:-	SE	RPUSD1	0.91	0.93	0.69	0.83	0.92	0.76	0.93	0.83	0.91	0.69	down
chr16:777355:778055:-@chr16:777078:777242:-@chr16:774983:776929:-	SE	RPUSD1	0.83	0.81	0.63	0.79	0.82	0.71	0.83	0.79	0.81	0.63	down
chr16:780526:780672|780667:+@chr16:781162:781371:+	A5SS	CHTF18	0.13	0.09	0.24	0.24	0.11	0.24	0.13	0.24	0.09	0.24	up
chr16:780700:781371:+@chr16:782225:782348:+@chr16:782440:782595:+	SE	CHTF18	0.82	0.88	0.59	0.68	0.85	0.635	0.88	0.68	0.82	0.59	down
chr16:79597840:79598220:-@chr16:79589457|79589579:79589391:-	A3SS	CMC2	0.06	0.06	0.22	0.11	0.06	0.165	0.06	0.22	0.06	0.11	up
chr16:79597840:79598220:-@chr16:79589460|79589579:79589391:-	A3SS	CMC2	0.07	0.07	0.26	0.1	0.07	0.18	0.07	0.26	0.07	0.1	up
chr16:82774351:82774440:-@chr16:82774179:82774256:-@chr16:82772853:82773547:-	SE	TAF1C	0.86	0.7	0.66	0.58	0.78	0.62	0.86	0.66	0.7	0.58	down
chr16:82774351:82774440:-@chr16:82774183:82774256:-@chr16:82772853:82773547:-	SE	TAF1C	0.94	0.88	0.78	0.81	0.91	0.795	0.94	0.81	0.88	0.78	down
chr16:82778008:82778171:-@chr16:82776096|82776167:82775958:-	A3SS	TAF1C	0.57	0.7	0.75	0.82	0.635	0.785	0.7	0.82	0.57	0.75	up
chr16:83080529:83080381|83080379:-@chr16:83077738:83078158:-	A5SS	TLDC1	0.47	0.28	0.67	0.48	0.375	0.575	0.47	0.67	0.28	0.48	up
chr16:8626854:8627156:+@chr16:8630258:8630468:+@chr16:8636526:8636670:+	SE	METTL22	0.89	0.83	0.74	0.72	0.86	0.73	0.89	0.74	0.83	0.72	down
chr16:8630088:8630468:+@chr16:8636397:8636441:+@chr16:8636526:8636670:+	SE	METTL22	0.18	0.28	0.41	0.29	0.23	0.35	0.28	0.41	0.18	0.29	up
chr16:86339780:86339916:-@chr16:86321655:86321751:-@chr16:86317872:86318031:-	SE	KLHDC4,LOC105371397	0.85	0.68	0.45	0.49	0.765	0.47	0.85	0.49	0.68	0.45	down
chr16:86339780:86339916:-@chr16:86321659:86321751:-@chr16:86317872:86318031:-	SE	KLHDC4,LOC105371397	0.92	0.83	0.66	0.74	0.875	0.7	0.92	0.74	0.83	0.66	down
chr16:86353056:86353257:-@chr16:86346301:86347584:-@chr16:86339780:86339916:-	SE	KLHDC4,LOC105371397	0.75	0.76	0.59	0.71	0.755	0.65	0.76	0.71	0.75	0.59	down
chr16:87251345:87251938:-@chr16:87250704:87250766:-@chr16:87250014:87250470:-	SE	MVD	0.09	0.14	0.2	0.44	0.115	0.32	0.14	0.44	0.09	0.2	up
chr16:87252629:87252559|87252555:-@chr16:87250014:87251938:-	A5SS	MVD	0.17	0.08	0.25	0.47	0.125	0.36	0.17	0.47	0.08	0.25	up
chr16:88287183:88287235:+@chr16:88287307:88287376:+@chr16:88288082:88288734:+	SE	CDK10	0.6	0.68	0.41	0.55	0.64	0.48	0.68	0.55	0.6	0.41	down
chr16:88287183:88287376|88287235:+@chr16:88288082:88288734:+	A5SS	CDK10	0.6	0.64	0.37	0.57	0.62	0.47	0.64	0.57	0.6	0.37	down
chr16:88287307:88287380|88287376:+@chr16:88288082:88288734:+	A5SS	CDK10	0.12	0.1	0.39	0.18	0.11	0.285	0.12	0.39	0.1	0.18	up
chr16:88288840:88288979|88288961:+@chr16:88289202:88289978:+	A5SS	CDK10	0.91	0.93	0.75	0.62	0.92	0.685	0.93	0.75	0.91	0.62	down
chr16:88317046:88317092:+@chr16:88317188:88317618:+	RI	ZNF276	0.36	0.45	0.49	0.62	0.405	0.555	0.45	0.62	0.36	0.49	up
chr16:88393075:88393141:-@chr16:88389815:88389927:-@chr16:88386380:88386456:-	SE	FANCA	0.89	0.94	0.62	0.86	0.915	0.74	0.94	0.86	0.89	0.62	down
chr16:88393141:88393081|88393075:-@chr16:88392265:88392988:-	A5SS	FANCA	0.75	0.83	0.52	0.72	0.79	0.62	0.83	0.72	0.75	0.52	down
chr16:88457703:88457770:+@chr16:88463476:88463591:+@chr16:88463959:88465228:+	SE	SPIRE2	0.94	0.95	0.87	0.75	0.945	0.81	0.95	0.87	0.94	0.75	down
chr16:88498027:88498114:+@chr16:88498851:88499005:+	RI	TCF25	0.63	0.55	0.44	0.34	0.59	0.39	0.63	0.44	0.55	0.34	down
chr16:88500310:88501231:+@chr16:88502875:88503016:+@chr16:88504500:88504572:+	SE	TCF25	0.51	0.48	0.31	0.41	0.495	0.36	0.51	0.41	0.48	0.31	down
chr16:88541835:88542723:+@chr16:88543326:88543422:+@chr16:88543474:88543547:+@chr16:88548152:88548285:+	MXE	DEF8	0.9	0.94	0.61	0.86	0.92	0.735	0.94	0.86	0.9	0.61	down
chr16:88541835:88542723:+@chr16:88543326:88543547:+@chr16:88548152:88548285:+	SE	DEF8	0.47	0.35	0.48	0.54	0.41	0.51	0.47	0.54	0.35	0.48	up
chr16:88541835:88542723:+@chr16:88543329:88543547:+@chr16:88548152:88548285:+	SE	DEF8	0.39	0.3	0.47	0.58	0.345	0.525	0.39	0.58	0.3	0.47	up
chr16:88541835:88542723:+@chr16:88543474:88543547:+@chr16:88548152:88548285:+	SE	DEF8	0.11	0.07	0.32	0.23	0.09	0.275	0.11	0.32	0.07	0.23	up
chr16:88566489:88566674:+@chr16:88571548|88571587:88571711:+	A3SS	AFG3L1P	0.68	0.87	0.59	0.46	0.775	0.525	0.87	0.59	0.68	0.46	down
chr16:88578440:88578508:+@chr16:88582761:88582860:+@chr16:88584775:88584937:+	SE	AFG3L1P	0.88	0.93	0.76	0.79	0.905	0.775	0.93	0.79	0.88	0.76	down
chr16:88587677:88587802:+@chr16:88588602|88588668:88590519:+	A3SS	AFG3L1P	0.46	0.43	0.2	0.41	0.445	0.305	0.46	0.41	0.43	0.2	down
chr16:88621545:88621631:+@chr16:88625085|88625099:88625405:+	A3SS	GAS8	0.51	0.47	0.39	0.25	0.49	0.32	0.51	0.39	0.47	0.25	down
chr17:12840589:12840727:-@chr17:12839982:12840020:-	RI	ELAC2	0.06	0.07	0.31	0.09	0.065	0.2	0.07	0.31	0.06	0.09	up
chr17:15083513:15083653:-@chr17:15079261:15079326:-@chr17:15073816:15075122:-	SE	PMP22	0.23	0.09	0.28	0.32	0.16	0.3	0.23	0.32	0.09	0.28	up
chr17:17115047:17114935|17114797:-@chr17:17111924:17112016:-	A5SS	COPS3	0.41	0.48	0.63	0.51	0.445	0.57	0.48	0.63	0.41	0.51	up
chr17:17525422:17525832:+@chr17:17527585:17527742:+@chr17:17568067:17568198:+	SE	RAI1	0.05	0.05	0.13	0.19	0.05	0.16	0.05	0.19	0.05	0.13	up
chr17:17658874:17658983:-@chr17:17658654:17658786:-@chr17:17658284:17658449:-	SE	SREBF1	0.87	0.97	0.75	0.78	0.92	0.765	0.97	0.78	0.87	0.75	down
chr17:18098118:18098221:-@chr17:18097638:18097758:-@chr17:18097340:18097497:-	SE	FLII	0.93	0.94	0.75	0.85	0.935	0.8	0.94	0.85	0.93	0.75	down
chr17:1890262:1890418|1890355:+@chr17:1890549:1890653:+	A5SS	DPH1	0.87	0.94	0.72	0.84	0.905	0.78	0.94	0.84	0.87	0.72	down
chr17:19780191:19780335:-@chr17:19775710:19775883:-@chr17:19768313:19768422:-	SE	AKAP10	0.72	0.84	0.64	0.65	0.78	0.645	0.84	0.65	0.72	0.64	down
chr17:19785731:19785815:-@chr17:19784792:19784915:-@chr17:19783618:19783754:-	SE	AKAP10	0.91	0.93	0.77	0.86	0.92	0.815	0.93	0.86	0.91	0.77	down
chr17:19801919:19802476:-@chr17:19791362|19791410:19791312:-	A3SS	AKAP10	0.9	0.96	0.72	0.85	0.93	0.785	0.96	0.85	0.9	0.72	down
chr17:20104097:20104199:+@chr17:20140866:20140982:+@chr17:20149928:20151122:+	SE	SPECC1	0.92	0.91	0.7	0.89	0.915	0.795	0.92	0.89	0.91	0.7	down
chr17:21057996:21058529:-@chr17:21054841:21055132:-@chr17:21041200:21042745:-	SE	TMEM11	0.34	0.33	0.51	0.41	0.335	0.46	0.34	0.51	0.33	0.41	up
chr17:2229080:2229247:+@chr17:2229476:2229728:+@chr17:2230309:2230851:+	SE	SGSM2	0.82	0.93	0.72	0.81	0.875	0.765	0.93	0.81	0.82	0.72	down
chr17:22657361:22658035:+@chr17:22658897|22660253:22660425:+	A3SS	WSB1	0.45	0.48	0.67	0.61	0.465	0.64	0.48	0.67	0.45	0.61	up
chr17:22658897:22659060:+@chr17:22660253:22660425:+	RI	WSB1	0.75	0.65	0.87	0.83	0.7	0.85	0.75	0.87	0.65	0.83	up
chr17:22658897:22659072:+@chr17:22660253:22660425:+	RI	WSB1	0.74	0.57	0.75	0.78	0.655	0.765	0.74	0.78	0.57	0.75	up
chr17:2323568:2323708:-@chr17:2317805:2317920:-@chr17:2314252:2314394:-	SE	METTL16	0.9	0.92	0.79	0.57	0.91	0.68	0.92	0.79	0.9	0.57	down
chr17:23545735:23545861:+@chr17:23547333:23547536:+	RI	NLK	0.76	0.83	0.68	0.65	0.795	0.665	0.83	0.68	0.76	0.65	down
chr17:23669985:23670518:+@chr17:23676656|23676661:23676800:+	A3SS	TMEM97	0.97	0.96	0.83	0.85	0.965	0.84	0.97	0.85	0.96	0.83	down
chr17:23681596:23681681:-@chr17:23681264:23681381:-@chr17:23679478:23680429:-	SE	IFT20	0.17	0.07	0.42	0.29	0.12	0.355	0.17	0.42	0.07	0.29	up
chr17:23686493:23686641:-@chr17:23683843:23683876:-@chr17:23683299:23683535:-	SE	IFT20	0.12	0.04	0.24	0.2	0.08	0.22	0.12	0.24	0.04	0.2	up
chr17:23710329:23710554:+@chr17:23711301:23711388:+@chr17:23711679:23712593:+	SE	TMEM199,MIR4723	0.12	0.11	0.23	0.2	0.115	0.215	0.12	0.23	0.11	0.2	up
chr17:23949655:23949780:-@chr17:23943619|23943622:23943127:-	A3SS	SPAG5	0.38	0.39	0.77	0.48	0.385	0.625	0.39	0.77	0.38	0.48	up
chr17:23949655:23949780:-@chr17:23943619|23944211:23943127:-	A3SS	SPAG5	0.79	0.86	0.95	0.93	0.825	0.94	0.86	0.95	0.79	0.93	up
chr17:24099162:24099282|24099280:+@chr17:24099407:24099749:+	A5SS	TRAF4	0.44	0.69	0.39	0.39	0.565	0.39	0.69	0.39	0.44	0.39	down
chr17:24208604:24209630:+@chr17:24209720:24209777:+@chr17:24210108:24210257:+	SE	ERAL1	0.87	0.93	0.71	0.83	0.9	0.77	0.93	0.83	0.87	0.71	down
chr17:24438080:24438265:-@chr17:24437582:24437721:-@chr17:24433460:24433582:-	SE	TIAF1,MYO18A	0.93	0.95	0.84	0.82	0.94	0.83	0.95	0.84	0.93	0.82	down
chr17:24463007:24462866|24462862:-@chr17:24462568:24462727:-	A5SS	MYO18A	0.14	0.05	0.24	0.23	0.095	0.235	0.14	0.24	0.05	0.23	up
chr17:27830382:27830507:+@chr17:27831277:27831328:+	RI	PSMD11	0.29	0.24	0.6	0.41	0.265	0.505	0.29	0.6	0.24	0.41	up
chr17:28287463:28287578:+@chr17:28290608:28290667:+@chr17:28291917:28293898:+	SE	TMEM98	0.95	0.98	0.68	0.83	0.965	0.755	0.98	0.83	0.95	0.68	down
chr17:30724606:30724833:-@chr17:30718079:30718175:-@chr17:30713871:30714958:-	SE	SLFN11	0.67	0.71	0.58	0.42	0.69	0.5	0.71	0.58	0.67	0.42	down
chr17:30724606:30724833:-@chr17:30718079:30718195:-@chr17:30713871:30714958:-	SE	SLFN11	0.69	0.73	0.58	0.41	0.71	0.495	0.73	0.58	0.69	0.41	down
chr17:30724606:30724833:-@chr17:30718673:30718832:-@chr17:30718079:30718195:-	SE	SLFN11	0.51	0.53	0.79	0.79	0.52	0.79	0.53	0.79	0.51	0.79	up
chr17:30724606:30724833:-@chr17:30718735:30718832:-@chr17:30718079:30718195:-	SE	SLFN11	0.79	0.77	0.88	0.9	0.78	0.89	0.79	0.9	0.77	0.88	up
chr17:33076252:33076450:-@chr17:33073596:33073710:-@chr17:33069694:33069747:-@chr17:33067431:33067561:-	MXE		0.08	0.13	0.34	0.15	0.105	0.245	0.13	0.34	0.08	0.15	up
chr17:33628903:33628980:-@chr17:33615594|33618982:33615487:-	A3SS		0.43	0.49	0.59	0.68	0.46	0.635	0.49	0.68	0.43	0.59	up
chr17:34165662:34165769:+@chr17:34170287:34170387:+@chr17:34172190:34172284:+	SE		0.71	0.77	0.8	0.9	0.74	0.85	0.77	0.9	0.71	0.8	up
chr17:35046870:35047010:+@chr17:35063295|35063320:35063529:+	A3SS	STARD3	0.87	0.89	0.7	0.72	0.88	0.71	0.89	0.72	0.87	0.7	down
chr17:35046870:35047010:+@chr17:35063295|35063397:35063529:+	A3SS	STARD3	0.92	0.97	0.71	0.89	0.945	0.8	0.97	0.89	0.92	0.71	down
chr17:35046870:35047010:+@chr17:35063320|35063397:35063529:+	A3SS	STARD3	0.91	0.96	0.6	0.85	0.935	0.725	0.96	0.85	0.91	0.6	down
chr17:3505264:3505395|3505369:+@chr17:3506530:3506629:+	A5SS	CTNS	0.9	0.93	0.74	0.87	0.915	0.805	0.93	0.87	0.9	0.74	down
chr17:35063260:35063529:+@chr17:35066677|35066689:35066864:+	A3SS	STARD3	0.39	0.18	0.45	0.49	0.285	0.47	0.39	0.49	0.18	0.45	up
chr17:35067752:35067809|35067805:+@chr17:35068184:35068599:+	A5SS	STARD3	0.12	0.11	0.26	0.21	0.115	0.235	0.12	0.26	0.11	0.21	up
chr17:35116769:35116983|35116920:+@chr17:35118100:35118586:+	A5SS	ERBB2	0.11	0.11	0.29	0.15	0.11	0.22	0.11	0.29	0.11	0.15	up
chr17:35337263:35337541:-@chr17:35333996|35333999:35333809:-	A3SS	ORMDL3	0.88	0.96	0.82	0.74	0.92	0.78	0.96	0.82	0.88	0.74	down
chr17:3541687:3542044:-@chr17:3540999:3541070:-@chr17:3540648:3540723:-	SE	P2RX5,P2RX5-TAX1BP3	0.51	0.84	0.86	0.9	0.675	0.88	0.84	0.9	0.51	0.86	up
chr17:35464140:35464520:-@chr17:35463241:35463414:-@chr17:35463077:35463159:-	SE	MED24,MIR6884	0.88	0.93	0.65	0.84	0.905	0.745	0.93	0.84	0.88	0.65	down
chr17:35498985:35499112:+@chr17:35502799|35502916:35503646:+	A3SS	THRA	0.66	0.83	0.38	0.59	0.745	0.485	0.83	0.59	0.66	0.38	down
chr17:37099556:37099723|37099719:+@chr17:37099869:37099967:+	A5SS	EIF1	0.67	0.77	0.46	0.65	0.72	0.555	0.77	0.65	0.67	0.46	down
chr17:37245637:37246052:-@chr17:37245366:37245420:-@chr17:37244981:37245050:-	SE	NT5C3B	0.02	0.02	0.19	0.08	0.02	0.135	0.02	0.19	0.02	0.08	up
chr17:37245637:37246052:-@chr17:37245420|37245460:37245366:-	A3SS	NT5C3B	0.08	0.08	0.25	0.26	0.08	0.255	0.08	0.26	0.08	0.25	up
chr17:37427089:37427215:+@chr17:37427943:37428016:+@chr17:37429198:37431189:+	SE	NKIRAS2	0.78	0.87	0.62	0.77	0.825	0.695	0.87	0.77	0.78	0.62	down
chr17:37793823:37794111:-@chr17:37754061|37754064:37753933:-	A3SS	STAT3	0.32	0.33	0.46	0.44	0.325	0.45	0.33	0.46	0.32	0.44	up
chr17:37793823:37794111:-@chr17:37754061|37754083:37753933:-	A3SS	STAT3	0.61	0.53	0.75	0.67	0.57	0.71	0.61	0.75	0.53	0.67	up
chr17:37958983:37959431:+@chr17:37959946|37959949:37960126:+	A3SS	HSD17B1	0.31	0.29	0.34	0.53	0.3	0.435	0.31	0.53	0.29	0.34	up
chr17:37979754:37979740|37979643:-@chr17:37979022:37979167:-	A5SS	PSMC3IP	0.83	0.89	0.76	0.7	0.86	0.73	0.89	0.76	0.83	0.7	down
chr17:38065693:38065906|38065860:+@chr17:38066183:38069047:+	A5SS	TUBG2	0.28	0.3	0.42	0.44	0.29	0.43	0.3	0.44	0.28	0.42	up
chr17:38078720:38078840:-@chr17:38077756|38077936:38077630:-	A3SS	PLEKHH3	0.9	0.91	0.73	0.84	0.905	0.785	0.91	0.84	0.9	0.73	down
chr17:38225153:38225092|38224088:-@chr17:38223765:38223959:-	A5SS	BECN1	0.83	0.66	0.56	0.52	0.745	0.54	0.83	0.56	0.66	0.52	down
chr17:38500403:38500287|38496978:-@chr17:38496487:38496575:-	A5SS	BRCA1	0.8	0.88	0.58	0.66	0.84	0.62	0.88	0.66	0.8	0.58	down
chr17:38536751:38536813:+@chr17:38537831:38538035:+@chr17:38538142:38541867:+	SE	NBR2	0.15	0.29	0.38	0.39	0.22	0.385	0.29	0.39	0.15	0.38	up
chr17:38576004:38576486:+@chr17:38577898:38577986:+@chr17:38581334:38582205:+	SE	NBR1	0.2	0.1	0.32	0.23	0.15	0.275	0.2	0.32	0.1	0.23	up
chr17:38821399:38822099:-@chr17:38820878:38820951:-@chr17:38814167:38814554:-	SE	LINC00910	0.24	0.11	0.42	0.3	0.175	0.36	0.24	0.42	0.11	0.3	up
chr17:38978168:38978562:-@chr17:38977869:38977905:-@chr17:38969027:38969373:-	SE	ETV4	0.88	0.64	0.56	0.26	0.76	0.41	0.88	0.56	0.64	0.26	down
chr17:39470432:39470318|39470302:-@chr17:39467222:39469194:-	A5SS	LSM12	0.86	0.83	0.78	0.69	0.845	0.735	0.86	0.78	0.83	0.69	down
chr17:39619459:39619610:-@chr17:39614517:39614614:-@chr17:39608871:39610710:-	SE		0.82	0.78	0.66	0.65	0.8	0.655	0.82	0.66	0.78	0.65	down
chr17:39621745:39622193:+@chr17:39622305|39622318:39622482:+	A3SS	TMUB2	0.59	0.37	0.61	0.77	0.48	0.69	0.59	0.77	0.37	0.61	up
chr17:39621829:39621985|39621977:+@chr17:39623395:39624845:+	A5SS	TMUB2	0.51	0.68	0.29	0.5	0.595	0.395	0.68	0.5	0.51	0.29	down
chr17:39621916:39622193|39621985:+@chr17:39623395:39624845:+	A5SS	TMUB2	0.88	0.97	0.83	0.81	0.925	0.82	0.97	0.83	0.88	0.81	down
chr17:39754661:39754590|39754582:-@chr17:39753544:39754452:-	A5SS	SLC25A39	0.46	0.26	0.52	0.6	0.36	0.56	0.46	0.6	0.26	0.52	up
chr17:39756178:39756237:-@chr17:39755422|39755746:39755313:-	A3SS	SLC25A39	0.83	0.8	0.67	0.61	0.815	0.64	0.83	0.67	0.8	0.61	down
chr17:39757605:39757743:-@chr17:39756471|39756484:39756372:-	A3SS	SLC25A39	0.08	0.06	0.3	0.1	0.07	0.2	0.08	0.3	0.06	0.1	up
chr17:40546016:40546151:-@chr17:40545753:40545906:-@chr17:40538630:40545598:-	SE	PLCD3	0.12	0.11	0.34	0.22	0.115	0.28	0.12	0.34	0.11	0.22	up
chr17:40546016:40546151:-@chr17:40545757:40545906:-@chr17:40538630:40545598:-	SE	PLCD3	0.23	0.2	0.45	0.38	0.215	0.415	0.23	0.45	0.2	0.38	up
chr17:40911296:40911250|40910954:-@chr17:40907493:40908875:-	A5SS	PLEKHM1,MIR4315-2,MIR4315-1	0.84	0.87	0.64	0.5	0.855	0.57	0.87	0.64	0.84	0.5	down
chr17:40915586:40915674:-@chr17:40910954:40911296:-@chr17:40907493:40908875:-	SE	PLEKHM1,MIR4315-2,MIR4315-1	0.88	0.92	0.64	0.52	0.9	0.58	0.92	0.64	0.88	0.52	down
chr17:40915674:40915586|40915582:-@chr17:40910223:40911296:-	A5SS	PLEKHM1,MIR4315-2,MIR4315-1	0.16	0.11	0.25	0.3	0.135	0.275	0.16	0.3	0.11	0.25	up
chr17:41063053:41063307:+@chr17:41068450:41068547:+@chr17:41069432:41071112:+	SE	CRHR1-IT1,CRHR1,CRHR1,CRHR1-IT1-CRHR1	0.06	0.03	0.17	0.13	0.045	0.15	0.06	0.17	0.03	0.13	up
chr17:42488825:42489118:-@chr17:42486483:42486578:-@chr17:42465600:42465746:-	SE		0.39	0.31	0.79	0.55	0.35	0.67	0.39	0.79	0.31	0.55	up
chr17:42488825:42489118:-@chr17:42486483:42486578:-@chr17:42467409:42467491:-@chr17:42465600:42465746:-	MXE		0.85	0.83	0.75	0.67	0.84	0.71	0.85	0.75	0.83	0.67	down
chr17:42532200:42532626:-@chr17:42504837:42504924:-@chr17:42479671:42489118:-	SE		0.42	0.31	0.51	0.46	0.365	0.485	0.42	0.51	0.31	0.46	up
chr17:43092639:43093543:+@chr17:43095454:43095543:+@chr17:43100551:43101351:+	SE	KPNB1	0.95	0.96	0.88	0.82	0.955	0.85	0.96	0.88	0.95	0.82	down
chr17:43539900:43540199:+@chr17:43543069:43543128:+@chr17:43544392:43545021:+	SE	SNX11	0.14	0.09	0.47	0.2	0.115	0.335	0.14	0.47	0.09	0.2	up
chr17:45110294:45110577:-@chr17:45069120:45069170:-@chr17:45054775:45055237:-	SE	SPOP	0.15	0.15	0.49	0.19	0.15	0.34	0.15	0.49	0.15	0.19	up
chr17:45237724:45237806:+@chr17:45241480:45241569:+@chr17:45243837:45243935:+	SE	KAT7	0.87	0.85	0.77	0.72	0.86	0.745	0.87	0.77	0.85	0.72	down
chr17:4525318:4525928:-@chr17:4525184|4525239:4525123:-	A3SS	PELP1	0.91	0.96	0.75	0.85	0.935	0.8	0.96	0.85	0.91	0.75	down
chr17:4526551:4526545|4526401:-@chr17:4526080:4526206:-	A5SS	PELP1	0.74	0.88	0.55	0.71	0.81	0.63	0.88	0.71	0.74	0.55	down
chr17:45788871:45789133:+@chr17:45789478:45789612:+@chr17:45790567:45793510:+	SE	XYLT2	0.67	0.72	0.82	0.81	0.695	0.815	0.72	0.82	0.67	0.81	up
chr17:45802392:45802459:-@chr17:45801198:45801227:-@chr17:45800226:45800673:-	SE	MRPL27	0.13	0.11	0.38	0.15	0.12	0.265	0.13	0.38	0.11	0.15	up
chr17:45808426:45808553:+@chr17:45810955:45811041:+@chr17:45811134:45811255:+	SE	EME1	0.74	0.52	0.75	0.83	0.63	0.79	0.74	0.83	0.52	0.75	up
chr17:45858518:45858749:+@chr17:45893037:45893232:+@chr17:45893993:45894046:+	SE	ACSF2	0.9	0.9	0.78	0.8	0.9	0.79	0.9	0.8	0.9	0.78	down
chr17:46151905:46152191:+@chr17:46155024:46155105:+@chr17:46156179:46156325:+@chr17:46169320:46169386:+	MXE	LUC7L3	0.18	0.03	0.25	0.27	0.105	0.26	0.18	0.27	0.03	0.25	up
chr17:46178902:46179066|46179062:+@chr17:46182861:46185071:+	A5SS	LUC7L3	0.31	0.25	0.22	0.12	0.28	0.17	0.31	0.22	0.25	0.12	down
chr17:4667407:4667520:+@chr17:4668263:4668367:+@chr17:4668558:4668646:+	SE	PLD2	0.78	0.88	0.65	0.72	0.83	0.685	0.88	0.72	0.78	0.65	down
chr17:4733724:4733840:+@chr17:4734299:4734812:+	RI	MINK1	0.23	0.29	0.39	0.55	0.26	0.47	0.29	0.55	0.23	0.39	up
chr17:4734299:4734385:+@chr17:4734594:4734812:+	RI	MINK1	0.29	0.33	0.7	0.64	0.31	0.67	0.33	0.7	0.29	0.64	up
chr17:4784527:4784766:+@chr17:4784913|4784963:4785033:+	A3SS	RNF167	0.35	0.25	0.71	0.66	0.3	0.685	0.35	0.71	0.25	0.66	up
chr17:4953887:4953497|4953413:-@chr17:4952945:4953071:-	A5SS	ZNF232	0.94	0.87	0.6	0.81	0.905	0.705	0.94	0.81	0.87	0.6	down
chr17:4955095:4955238:-@chr17:4953787|4953887:4953413:-	A3SS	ZNF232	0.88	0.86	0.64	0.82	0.87	0.73	0.88	0.82	0.86	0.64	down
chr17:4955819:4956370:-@chr17:4955095:4955238:-@chr17:4952945:4953887:-	SE	ZNF232	0.67	0.71	0.85	0.93	0.69	0.89	0.71	0.93	0.67	0.85	up
chr17:50345026:50345179|50345175:+@chr17:50346108:50346233:+	A5SS	TOM1L1	0.08	0.05	0.22	0.12	0.065	0.17	0.08	0.22	0.05	0.12	up
chr17:5312615:5313110:-@chr17:5307573:5307733:-@chr17:5306363:5306590:-	SE	DHX33	0.77	0.77	0.88	0.87	0.77	0.875	0.77	0.88	0.77	0.87	up
chr17:547408:547474:-@chr17:511799:511885:-@chr17:505828:505943:-	SE	VPS53	0.86	0.75	0.47	0.62	0.805	0.545	0.86	0.62	0.75	0.47	down
chr17:54998770:54998937|54998852:+@chr17:55002661:55002806:+	A5SS	DHX40	0.88	0.95	0.86	0.75	0.915	0.805	0.95	0.86	0.88	0.75	down
chr17:55499875:55499577|55499574:-@chr17:55498352:55498529:-	A5SS	HEATR6	0.18	0.13	0.37	0.36	0.155	0.365	0.18	0.37	0.13	0.36	up
chr17:56088742:56088984:+@chr17:56089075:56089185:+@chr17:56091783:56091831:+@chr17:56095138:56098421:+	MXE	PPM1D	0.14	0.07	0.29	0.21	0.105	0.25	0.14	0.29	0.07	0.21	up
chr17:57295427:57296085:-@chr17:57293708|57293712:57293590:-	A3SS	BRIP1	0.79	0.74	0.46	0.66	0.765	0.56	0.79	0.66	0.74	0.46	down
chr17:582400:583171:+@chr17:590495:590590:+@chr17:591291:592963:+	SE	FAM57A	0.93	0.92	0.81	0.84	0.925	0.825	0.93	0.84	0.92	0.81	down
chr17:59122825:59122954:+@chr17:59123334:59123511:+@chr17:59124641:59127410:+	SE	MAP3K3	0.97	0.91	0.76	0.9	0.94	0.83	0.97	0.9	0.91	0.76	down
chr17:59257928:59258155:-@chr17:59257764|59257790:59257659:-	A3SS	FTSJ3	0.1	0.05	0.21	0.28	0.075	0.245	0.1	0.28	0.05	0.21	up
chr17:59258553:59259015:+@chr17:59259211|59259230:59259301:+	A3SS	PSMC5	0.16	0.07	0.39	0.19	0.115	0.29	0.16	0.39	0.07	0.19	up
chr17:59259230:59260655|59259301:+@chr17:59260944:59261077:+	A5SS	PSMC5	0.66	0.67	0.53	0.52	0.665	0.525	0.67	0.53	0.66	0.52	down
chr17:60251452:60251406|60251205:-@chr17:60248347:60248973:-	A5SS		0.83	0.89	0.73	0.73	0.86	0.73	0.89	0.73	0.83	0.73	down
chr17:62587475:62587654:-@chr17:62586940|62586943:62586839:-	A3SS	HELZ	0.18	0.15	0.29	0.4	0.165	0.345	0.18	0.4	0.15	0.29	up
chr17:632263:632682:+@chr17:633073:633259:+@chr17:637955:638122:+	SE	MRM3	0.87	0.88	0.76	0.7	0.875	0.73	0.88	0.76	0.87	0.7	down
chr17:632263:632682:+@chr17:633073:633317:+@chr17:637955:638122:+	SE	MRM3	0.92	0.93	0.79	0.86	0.925	0.825	0.93	0.86	0.92	0.79	down
chr17:63386119:63386453:+@chr17:63389911:63390084:+@chr17:63390790:63390982:+	SE	BPTF	0.38	0.48	0.25	0.35	0.43	0.3	0.48	0.35	0.38	0.25	down
chr17:63937732:63937896:-@chr17:63936565:63936672:-@chr17:63934871:63934989:-	SE	WIPI1	0.85	0.88	0.68	0.84	0.865	0.76	0.88	0.84	0.85	0.68	down
chr17:6468799:6468905:-@chr17:6467651:6468050:-@chr17:6467553:6467615:-@chr17:6466926:6467141:-	MXE	KIAA0753	0.16	0.22	0.39	0.26	0.19	0.325	0.22	0.39	0.16	0.26	up
chr17:6494400:6494477:-@chr17:6494026:6494122:-@chr17:6487202:6488703:-	SE	MED31	0.83	0.76	0.62	0.65	0.795	0.635	0.83	0.65	0.76	0.62	down
chr17:68099937:68100585:-@chr17:67938864:67938960:-@chr17:67935972:67936034:-	SE	LINC00511	0.38	0.3	0.42	0.51	0.34	0.465	0.38	0.51	0.3	0.42	up
chr17:68714915:68714990:+@chr17:68716048:68716238:+	RI	COG1	0.67	0.46	0.83	0.85	0.565	0.84	0.67	0.85	0.46	0.83	up
chr17:68739820:68740128:-@chr17:68734899:68734916:-@chr17:68714806:68717502:-	SE	FAM104A	0.43	0.46	0.26	0.38	0.445	0.32	0.46	0.38	0.43	0.26	down
chr17:70279952:70280011:-@chr17:70279694:70279711:-@chr17:70278276:70279592:-	SE	NAT9	0.71	0.71	0.59	0.51	0.71	0.55	0.71	0.59	0.71	0.51	down
chr17:70280630:70280773:-@chr17:70280217:70280310:-@chr17:70279694:70280129:-	SE	NAT9	0.16	0.1	0.21	0.33	0.13	0.27	0.16	0.33	0.1	0.21	up
chr17:70283356:70283985:-@chr17:70281727:70281789:-@chr17:70281600:70281673:-@chr17:70280330:70281419:-	MXE	NAT9	0.45	0.46	0.52	0.62	0.455	0.57	0.46	0.62	0.45	0.52	up
chr17:70283441:70283356|70283333:-@chr17:70280330:70281419:-	A5SS	NAT9	0.28	0.18	0.45	0.55	0.23	0.5	0.28	0.55	0.18	0.45	up
chr17:70284001:70284158:-@chr17:70283356:70283586:-@chr17:70280633:70281422:-	SE	NAT9	0.66	0.62	0.3	0.47	0.64	0.385	0.66	0.47	0.62	0.3	down
chr17:7065995:7066124:+@chr17:7066220:7066345:+	RI	ACADVL	0.27	0.23	0.49	0.3	0.25	0.395	0.27	0.49	0.23	0.3	up
chr17:70746328:70746438:-@chr17:70745658:70745766:-@chr17:70745212:70745486:-	SE	GGA3	0.13	0.08	0.37	0.19	0.105	0.28	0.13	0.37	0.08	0.19	up
chr17:70769588:70769659:+@chr17:70770139:70770364:+	RI	MRPS7	0.49	0.18	0.71	0.53	0.335	0.62	0.49	0.71	0.18	0.53	up
chr17:70777790:70778887:-@chr17:70777023:70777124:-@chr17:70775422:70775868:-	SE	MIF4GD	0.31	0.21	0.08	0.09	0.26	0.085	0.31	0.09	0.21	0.08	down
chr17:70777790:70778887:-@chr17:70777023:70777145:-@chr17:70775422:70775868:-	SE	MIF4GD	0.39	0.22	0.14	0.09	0.305	0.115	0.39	0.14	0.22	0.09	down
chr17:70797030:70797638:-@chr17:70794309:70794478:-@chr17:70793980:70794135:-	SE	SLC25A19	0.93	0.98	0.81	0.89	0.955	0.85	0.98	0.89	0.93	0.81	down
chr17:7088288:7088232|7088145:-@chr17:7085644:7087994:-	A5SS	CTDNEP1,,GABARAP	0.77	0.8	0.64	0.53	0.785	0.585	0.8	0.64	0.77	0.53	down
chr17:71000605:71000808:+@chr17:71001167:71001269:+	RI	TMEM94,MIR6785	0.4	0.35	0.64	0.54	0.375	0.59	0.4	0.64	0.35	0.54	up
chr17:71029031:71029186:+@chr17:71029381:71030009:+@chr17:71030951:71031011:+	SE	TSEN54	0.8	0.91	0.73	0.77	0.855	0.75	0.91	0.77	0.8	0.73	down
chr17:71270996:71271115:-@chr17:71270690:71270825:-@chr17:71270380:71270561:-	SE	GALK1	0.95	0.96	0.71	0.94	0.955	0.825	0.96	0.94	0.95	0.71	down
chr17:71486210:71486369:-@chr17:71481301:71481461:-@chr17:71467891:71468051:-	SE	ACOX1	0.15	0.17	0.29	0.25	0.16	0.27	0.17	0.29	0.15	0.25	up
chr17:7157949:7158031:-@chr17:7157611:7157764:-	RI	GPS2	0.1	0.11	0.33	0.29	0.105	0.31	0.11	0.33	0.1	0.29	up
chr17:7158202:7158123|7157949:-@chr17:7157611:7157764:-	A5SS	GPS2	0.86	0.81	0.69	0.67	0.835	0.68	0.86	0.69	0.81	0.67	down
chr17:7237510:7237552:-@chr17:7237187:7237398:-@chr17:7236834:7236995:-	SE	PLSCR3	0.71	0.75	0.65	0.53	0.73	0.59	0.75	0.65	0.71	0.53	down
chr17:7237510:7237552:-@chr17:7237187:7237407:-@chr17:7236834:7236995:-	SE	PLSCR3	0.81	0.77	0.74	0.58	0.79	0.66	0.81	0.74	0.77	0.58	down
chr17:7237552:7237510|7237187:-@chr17:7236834:7236995:-	A5SS	PLSCR3	0.75	0.71	0.66	0.46	0.73	0.56	0.75	0.66	0.71	0.46	down
chr17:7238147:7238777:-@chr17:7237644:7237879:-@chr17:7237187:7237552:-	SE	PLSCR3	0.93	0.97	0.79	0.9	0.95	0.845	0.97	0.9	0.93	0.79	down
chr17:72789087:72789231:+@chr17:72814818:72814874:+@chr17:72909736:72910380:+	SE	2009-09-01	0.77	0.65	0.55	0.61	0.71	0.58	0.77	0.61	0.65	0.55	down
chr17:72958208:72958463:+@chr17:72959044:72959205:+@chr17:72989821:72991805:+	SE	2009-09-01	0.68	0.61	0.46	0.35	0.645	0.405	0.68	0.46	0.61	0.35	down
chr17:72959044:72959205:+@chr17:72961567:72961673:+@chr17:72989821:72991805:+	SE	2009-09-01	0.1	0.05	0.29	0.18	0.075	0.235	0.1	0.29	0.05	0.18	up
chr17:73698387:73698736:+@chr17:73713622:73713726:+@chr17:73714587:73715378:+	SE	AFMID	0.83	0.9	0.71	0.73	0.865	0.72	0.9	0.73	0.83	0.71	down
chr17:73886301:73886484:+@chr17:73900152|73900190:73900341:+	A3SS	PGS1	0.86	0.94	0.62	0.8	0.9	0.71	0.94	0.8	0.86	0.62	down
chr17:73911244:73911765:+@chr17:73922555|73922628:73922703:+	A3SS	PGS1	0.54	0.61	0.65	0.73	0.575	0.69	0.61	0.73	0.54	0.65	up
chr17:7420566:7420602:+@chr17:7421098:7421207:+	RI	EIF4A1,SNORD10	0.46	0.54	0.68	0.7	0.5	0.69	0.54	0.7	0.46	0.68	up
chr17:7420566:7420738|7420732:+@chr17:7421098:7421207:+	A5SS	EIF4A1,SNORD10	0.86	0.98	0.79	0.81	0.92	0.8	0.98	0.81	0.86	0.79	down
chr17:7425420:7428007:+@chr17:7429737:7429839:+@chr17:7430734:7431313:+	SE	CD68,,MPDU1	0.15	0.16	0.42	0.26	0.155	0.34	0.16	0.42	0.15	0.26	up
chr17:7429774:7429843|7429839:+@chr17:7429988:7430480:+	A5SS	MPDU1	0.11	0.05	0.41	0.14	0.08	0.275	0.11	0.41	0.05	0.14	up
chr17:7429988:7430120:+@chr17:7430734:7430880:+@chr17:7431203:7431313:+	SE	MPDU1	0.9	0.95	0.7	0.89	0.925	0.795	0.95	0.89	0.9	0.7	down
chr17:7430698:7430819:+@chr17:7430941|7431203:7431313:+	A3SS	MPDU1	0.74	0.72	0.77	0.93	0.73	0.85	0.74	0.93	0.72	0.77	up
chr17:7518224:7518333:-@chr17:7517880|7517883:7517744:-	A3SS	TP53	0.09	0.04	0.34	0.12	0.065	0.23	0.09	0.34	0.04	0.12	up
chr17:7531420:7531642:-@chr17:7520425:7520665:-@chr17:7519096:7519279:-	SE	TP53	0.89	0.96	0.77	0.88	0.925	0.825	0.96	0.88	0.89	0.77	down
chr17:75539150:75539256:-@chr17:75538969|75538988:75538805:-	A3SS	TBC1D16	0.53	0.4	0.34	0.27	0.465	0.305	0.53	0.34	0.4	0.27	down
chr17:75624189:75624243:-@chr17:75601999|75602003:75601761:-	A3SS	TBC1D16	0.8	0.71	0.85	0.88	0.755	0.865	0.8	0.88	0.71	0.85	up
chr17:75701612:75701764|75701760:+@chr17:75705362:75705503:+	A5SS	GAA	0.12	0.02	0.29	0.13	0.07	0.21	0.12	0.29	0.02	0.13	up
chr17:75809694:75810188:+@chr17:75811049:75811241:+@chr17:75811574:75811701:+	SE	SLC26A11	0.79	0.87	0.56	0.45	0.83	0.505	0.87	0.56	0.79	0.45	down
chr17:77142973:77143075:-@chr17:77141391:77141449:-@chr17:77138032:77138099:-@chr17:77134356:77136886:-	MXE	NPLOC4	0.16	0.15	0.37	0.22	0.155	0.295	0.16	0.37	0.15	0.22	up
chr17:77260971:77261169:-@chr17:77259584|77260561:77259469:-	A3SS	ARL16	0.78	0.88	0.7	0.66	0.83	0.68	0.88	0.7	0.78	0.66	down
chr17:77420790:77420707|77420495:-@chr17:77420299:77420401:-	A5SS	ARHGDIA	0.85	0.83	0.64	0.8	0.84	0.72	0.85	0.8	0.83	0.64	down
chr17:77460682:77460770:-@chr17:77460040:77460205:-@chr17:77459736:77459802:-	SE	PCYT2	0.83	0.87	0.65	0.79	0.85	0.72	0.87	0.79	0.83	0.65	down
chr17:77460682:77460770:-@chr17:77460044:77460164:-@chr17:77459736:77459802:-	SE	PCYT2	0.82	0.89	0.58	0.8	0.855	0.69	0.89	0.8	0.82	0.58	down
chr17:77460682:77460770:-@chr17:77460164|77460489:77460044:-	A3SS	PCYT2	0.46	0.49	0.26	0.45	0.475	0.355	0.49	0.45	0.46	0.26	down
chr17:77466608:77466680:-@chr17:77465462:77465870:-	RI	SIRT7	0.31	0.35	0.51	0.42	0.33	0.465	0.35	0.51	0.31	0.42	up
chr17:77603052:77603624:+@chr17:77604399|77604439:77604531:+	A3SS	GPS1	0.2	0.05	0.37	0.26	0.125	0.315	0.2	0.37	0.05	0.26	up
chr17:77678857:77679073:-@chr17:77658567:77658786:-@chr17:77652619:77653031:-	SE	CCDC57	0.09	0.17	0.5	0.27	0.13	0.385	0.17	0.5	0.09	0.27	up
chr17:7788166:7788291:+@chr17:7788519:7788681:+@chr17:7789771:7790029:+	SE	CNTROB	0.94	0.91	0.74	0.87	0.925	0.805	0.94	0.87	0.91	0.74	down
chr17:7788166:7788681|7788291:+@chr17:7789771:7790029:+	A5SS	CNTROB	0.83	0.87	0.57	0.78	0.85	0.675	0.87	0.78	0.83	0.57	down
chr17:8051413:8051361|8051219:-@chr17:8050534:8050682:-	A5SS	AURKB	0.83	0.91	0.65	0.78	0.87	0.715	0.91	0.78	0.83	0.65	down
chr17:8082074:8082285:-@chr17:8081457|8081562:8081418:-	A3SS	CTC1	0.83	0.89	0.65	0.82	0.86	0.735	0.89	0.82	0.83	0.65	down
chr17:8133301:8133457:+@chr17:8133546:8134135:+	RI	RANGRF	0.26	0.26	0.49	0.31	0.26	0.4	0.26	0.49	0.26	0.31	up
chr17:8133301:8133457:+@chr17:8133856:8134135:+	RI	RANGRF	0.76	0.83	0.87	0.92	0.795	0.895	0.83	0.92	0.76	0.87	up
chr17:8223979:8223844|8223833:-@chr17:8221559:8221735:-	A5SS	RPL26	0.91	0.87	0.69	0.85	0.89	0.77	0.91	0.85	0.87	0.69	down
chr17:8304052:8304203:+@chr17:8307363:8307397:+@chr17:8310973:8312212:+	SE	NDEL1	0.16	0.14	0.44	0.19	0.15	0.315	0.16	0.44	0.14	0.19	up
chr17:8448869:8449025:-@chr17:8433124:8433151:-@chr17:8421279:8421381:-	SE	MYH10	0.97	0.98	0.87	0.84	0.975	0.855	0.98	0.87	0.97	0.84	down
chr18:11875675:11877024:-@chr18:11874878:11875042:-@chr18:11873365:11874626:-	SE	MPPE1	0.59	0.6	0.64	0.75	0.595	0.695	0.6	0.75	0.59	0.64	up
chr18:11887244:11887355:-@chr18:11886983:11887007:-	RI	MPPE1	0.8	0.81	0.62	0.78	0.805	0.7	0.81	0.78	0.8	0.62	down
chr18:11896202:11896308:-@chr18:11887525:11887619:-@chr18:11886983:11887355:-	SE	MPPE1	0.37	0.3	0.55	0.56	0.335	0.555	0.37	0.56	0.3	0.55	up
chr18:11896202:11896308:-@chr18:11895911:11895952:-@chr18:11887525:11887619:-@chr18:11886983:11887355:-	MXE	MPPE1	0.71	0.58	0.84	0.83	0.645	0.835	0.71	0.84	0.58	0.83	up
chr18:12690957:12691112:-@chr18:12689899|12689904:12689829:-	A3SS	CEP76	0.93	0.95	0.3	0.91	0.94	0.605	0.95	0.91	0.93	0.3	down
chr18:12991456:12991581:+@chr18:12998455|12998467:12998630:+	A3SS	CEP192	0.87	0.91	0.56	0.84	0.89	0.7	0.91	0.84	0.87	0.56	down
chr18:13103585:13103704:+@chr18:13104129:13104250:+@chr18:13106376:13106502:+	SE	CEP192	0.93	0.89	0.78	0.73	0.91	0.755	0.93	0.78	0.89	0.73	down
chr18:13716328:13716661:-@chr18:13687546:13687673:-@chr18:13677742:13677881:-@chr18:13671604:13672104:-	MXE	FAM210A	0.44	0.39	0.71	0.59	0.415	0.65	0.44	0.71	0.39	0.59	up
chr18:17536275:17536457:-@chr18:17498072:17498189:-@chr18:17493129:17493302:-	SE	ABHD3	0.83	0.87	0.51	0.72	0.85	0.615	0.87	0.72	0.83	0.51	down
chr18:19271743:19271923:-@chr18:19264593:19264639:-@chr18:19255329:19255406:-	SE	TMEM241	0.87	0.96	0.84	0.78	0.915	0.81	0.96	0.84	0.87	0.78	down
chr18:19984500:19984593|19984586:+@chr18:19989663:19990961:+	A5SS	CABYR	0.27	0.28	0.48	0.38	0.275	0.43	0.28	0.48	0.27	0.38	up
chr18:22858078:22858119:-@chr18:22778291:22778328:-@chr18:22749584:22751312:-	SE	CHST9	0.87	0.8	0.77	0.65	0.835	0.71	0.87	0.77	0.8	0.65	down
chr18:32641895:32641808|32641804:-@chr18:32639335:32639463:-	A5SS	TPGS2	0.06	0.03	0.25	0.1	0.045	0.175	0.06	0.25	0.03	0.1	up
chr18:42930747:42930889:-@chr18:42929418:42929477:-@chr18:42916671:42916818:-	SE	HDHD2	0.05	0.03	0.29	0.08	0.04	0.185	0.05	0.29	0.03	0.08	up
chr18:43711169:43711561:-@chr18:43700441:43700538:-@chr18:43676890:43677178:-	SE	SMAD2	0.06	0.05	0.28	0.27	0.055	0.275	0.06	0.28	0.05	0.27	up
chr18:45272826:45273055:-@chr18:45272114:45272201:-@chr18:45271398:45271952:-	SE	RPL17,SNORD58A,,RPL17,RPL17-C18orf32	0.39	0.51	0.27	0.25	0.45	0.26	0.51	0.27	0.39	0.25	down
chr18:46053932:46054231:-@chr18:46053702:46053794:-@chr18:46053139:46053323:-	SE	MBD1	0.51	0.55	0.61	0.67	0.53	0.64	0.55	0.67	0.51	0.61	up
chr18:46053932:46054231:-@chr18:46053794|46053839:46053702:-	A3SS	MBD1	0.65	0.81	0.29	0.64	0.73	0.465	0.81	0.64	0.65	0.29	down
chr18:46064930:46064746|46064742:-@chr18:46063883:46064469:-	A5SS	CXXC1	0.08	0.11	0.23	0.17	0.095	0.2	0.11	0.23	0.08	0.17	up
chr18:46067955:46068690:-@chr18:46066907:46067226:-@chr18:46066116:46066296:-	SE	CXXC1	0.91	0.95	0.65	0.85	0.93	0.75	0.95	0.85	0.91	0.65	down
chr18:46712626:46712728:+@chr18:46720656:46720754:+@chr18:46727385:46728747:+	SE	ME2	0.94	0.9	0.75	0.78	0.92	0.765	0.94	0.78	0.9	0.75	down
chr18:46857006:46857148|46857144:+@chr18:46858624:46865413:+	A5SS	SMAD4	0.1	0.15	0.34	0.2	0.125	0.27	0.15	0.34	0.1	0.2	up
chr18:50759226:50759312:-@chr18:50756186:50756326:-@chr18:50755062:50755187:-	SE	CCDC68	0.74	0.64	0.61	0.48	0.69	0.545	0.74	0.61	0.64	0.48	down
chr18:51046590:51046450|51046446:-@chr18:51040560:51046259:-	A5SS	TCF4	0.29	0.24	0.41	0.47	0.265	0.44	0.29	0.47	0.24	0.41	up
chr18:5231698:5231888|5231811:+@chr18:5233593:5236771:+	A5SS	LINC00667	0.73	0.86	0.51	0.66	0.795	0.585	0.86	0.66	0.73	0.51	down
chr18:53549857:53550062:-@chr18:53524720:53524817:-@chr18:53522785:53522898:-	SE	ATP8B1	0.74	0.81	0.92	0.86	0.775	0.89	0.81	0.92	0.74	0.86	up
chr18:54152025:54152104:+@chr18:54161118:54161315:+@chr18:54167749:54167826:+	SE	NEDD4L	0.81	0.87	0.75	0.7	0.84	0.725	0.87	0.75	0.81	0.7	down
chr18:54736483:54738845:+@chr18:54757657:54757833:+@chr18:54766279:54766441:+	SE	ZNF532	0.28	0.49	0.51	0.55	0.385	0.53	0.49	0.55	0.28	0.51	up
chr18:55718640:55718926|55718790:+@chr18:55720859:55722520:+	A5SS	PMAIP1	0.27	0.36	0.19	0.19	0.315	0.19	0.36	0.19	0.27	0.19	down
chr18:57890886:57890938:-@chr18:57890534:57890578:-@chr18:57862041:57864192:-	SE	PIGN	0.23	0.16	0.51	0.34	0.195	0.425	0.23	0.51	0.16	0.34	up
chr18:57890886:57890938:-@chr18:57890534:57890578:-@chr18:57888603:57888719:-@chr18:57862041:57864192:-	MXE	PIGN	0.69	0.63	0.54	0.41	0.66	0.475	0.69	0.54	0.63	0.41	down
chr18:70334443:70334611:+@chr18:70336714|70336722:70336855:+	A3SS	CNDP2	0.83	0.86	0.53	0.74	0.845	0.635	0.86	0.74	0.83	0.53	down
chr18:72857776:72858233:-@chr18:72830900:72831004:-@chr18:72829439:72829464:-@chr18:72825672:72825838:-	MXE	MBP	0.22	0.08	0.47	0.37	0.15	0.42	0.22	0.47	0.08	0.37	up
chr18:72857776:72858233:-@chr18:72830956|72830984:72830900:-	A3SS	MBP	0.22	0.13	0.55	0.41	0.175	0.48	0.22	0.55	0.13	0.41	up
chr18:72857776:72858233:-@chr18:72830956|72831004:72830900:-	A3SS	MBP	0.2	0.08	0.5	0.21	0.14	0.355	0.2	0.5	0.08	0.21	up
chr18:72857776:72858233:-@chr18:72830981:72831004:-@chr18:72825719:72829856:-	SE	MBP	0.58	0.61	0.41	0.46	0.595	0.435	0.61	0.46	0.58	0.41	down
chr18:72857776:72858233:-@chr18:72831771:72831858:-@chr18:72830662:72831004:-	SE	MBP	0.18	0.1	0.55	0.28	0.14	0.415	0.18	0.55	0.1	0.28	up
chr18:72857776:72858233:-@chr18:72836367:72836415:-@chr18:72830662:72831004:-	SE	MBP	0.28	0.15	0.43	0.48	0.215	0.455	0.28	0.48	0.15	0.43	up
chr18:72857776:72858233:-@chr18:72836367:72836415:-@chr18:72831771:72831858:-@chr18:72830662:72831004:-	MXE	MBP	0.27	0.16	0.5	0.53	0.215	0.515	0.27	0.53	0.16	0.5	up
chr18:72857776:72858233:-@chr18:72850793:72850870:-@chr18:72830662:72831004:-	SE	MBP	0.19	0.13	0.61	0.32	0.16	0.465	0.19	0.61	0.13	0.32	up
chr18:75234886:75235089:+@chr18:75236382:75236414:+@chr18:75238235:75239274:+	SE	ATP9B	0.2	0.19	0.38	0.3	0.195	0.34	0.2	0.38	0.19	0.3	up
chr18:75811712:75812018:-@chr18:75810507:75810643:-@chr18:75808255:75808329:-@chr18:75804317:75804450:-	MXE	PQLC1	0.12	0.08	0.15	0.38	0.1	0.265	0.12	0.38	0.08	0.15	up
chr18:75811712:75812018:-@chr18:75810675:75810826:-@chr18:75808255:75808329:-@chr18:75804317:75804450:-	MXE	PQLC1	0.08	0.02	0.18	0.14	0.05	0.16	0.08	0.18	0.02	0.14	up
chr18:8773528:8774841:+@chr18:8775688:8775724:+@chr18:8775934:8777301:+	SE	MTCL1	0.02	0.01	0.27	0.07	0.015	0.17	0.02	0.27	0.01	0.07	up
chr18:8814697:8816230:+@chr18:8818906:8818962:+@chr18:8821605:8822777:+	SE	MTCL1	0.03	0.01	0.31	0.35	0.02	0.33	0.03	0.35	0.01	0.31	up
chr18:9198655:9198801|9198795:+@chr18:9201582:9201782:+	A5SS	ANKRD12	0.87	0.92	0.82	0.72	0.895	0.77	0.92	0.82	0.87	0.72	down
chr19:10082373:10082542|10082467:+@chr19:10082621:10087065:+	A5SS	PPAN,PPAN-P2RY11,P2RY11	0.93	0.92	0.81	0.79	0.925	0.8	0.93	0.81	0.92	0.79	down
chr19:10107412:10107528:-@chr19:10105893:10105983:-@chr19:10105020:10105377:-	SE	DNMT1	0.97	0.94	0.84	0.78	0.955	0.81	0.97	0.84	0.94	0.78	down
chr19:10152026:10152245:-@chr19:10151863:10151910:-@chr19:10148968:10149043:-	SE	DNMT1	0.4	0.25	0.59	0.44	0.325	0.515	0.4	0.59	0.25	0.44	up
chr19:10435469:10435685|10435651:+@chr19:10438563:10441307:+	A5SS	PDE4A	0.11	0.15	0.46	0.28	0.13	0.37	0.15	0.46	0.11	0.28	up
chr19:10516459:10516806:+@chr19:10518515:10518791:+@chr19:10518865:10518929:+	SE	ATG4D	0.88	0.92	0.76	0.8	0.9	0.78	0.92	0.8	0.88	0.76	down
chr19:10679142:10679291:+@chr19:10680957:10681040:+@chr19:10683837:10684304:+	SE	QTRT1	0.08	0.04	0.25	0.1	0.06	0.175	0.08	0.25	0.04	0.1	up
chr19:11167726:11167903:-@chr19:11167496|11167557:11167232:-	A3SS	KANK2	0.46	0.38	0.3	0.28	0.42	0.29	0.46	0.3	0.38	0.28	down
chr19:11169161:11169242:-@chr19:11167298:11167557:-@chr19:11166151:11166266:-	SE	KANK2	0.8	0.82	0.77	0.59	0.81	0.68	0.82	0.77	0.8	0.59	down
chr19:11169161:11169242:-@chr19:11167726:11167903:-@chr19:11167232:11167557:-	SE	KANK2	0.13	0.23	0.24	0.33	0.18	0.285	0.23	0.33	0.13	0.24	up
chr19:11479806:11479863:-@chr19:11479517:11479665:-@chr19:11479272:11479377:-	SE	ECSIT	0.76	0.91	0.62	0.74	0.835	0.68	0.91	0.74	0.76	0.62	down
chr19:11490890:11491008:-@chr19:11485619:11486036:-@chr19:11479517:11479863:-	SE	ECSIT	0.95	0.96	0.84	0.84	0.955	0.84	0.96	0.84	0.95	0.84	down
chr19:11500877:11500989:-@chr19:11490890:11491008:-@chr19:11485619:11486036:-	SE	ECSIT	0.72	0.81	0.66	0.36	0.765	0.51	0.81	0.66	0.72	0.36	down
chr19:1222980:1223050:+@chr19:1223426:1224139:+	RI	CIRBP	0.37	0.4	0.22	0.32	0.385	0.27	0.4	0.32	0.37	0.22	down
chr19:12627508:12628501:-@chr19:12624243|12624274:12624177:-	A3SS	MAN2B1	0.85	0.93	0.71	0.8	0.89	0.755	0.93	0.8	0.85	0.71	down
chr19:12628385:12628501:-@chr19:12627508:12627676:-	RI	MAN2B1	0.13	0.11	0.42	0.27	0.12	0.345	0.13	0.42	0.11	0.27	up
chr19:12667987:12668457:-@chr19:12666613:12666752:-@chr19:12666408:12666536:-	SE	FBXW9	0.83	0.84	0.74	0.71	0.835	0.725	0.84	0.74	0.83	0.71	down
chr19:12706127:12706589:-@chr19:12703158:12703371:-@chr19:12702447:12702882:-	SE	C19orf43	0.5	0.49	0.68	0.68	0.495	0.68	0.5	0.68	0.49	0.68	up
chr19:12919991:12920172:+@chr19:12920311:12920370:+@chr19:12920500:12920973:+	SE	RAD23A	0.97	0.97	0.81	0.91	0.97	0.86	0.97	0.91	0.97	0.81	down
chr19:1305710:1306019:+@chr19:1307323:1307448:+@chr19:1308008:1309463:+	SE	MUM1	0.88	0.93	0.71	0.82	0.905	0.765	0.93	0.82	0.88	0.71	down
chr19:13084723:13084825:-@chr19:13084519:13084631:-@chr19:13081583:13082120:-	SE	TRMT1	0.87	0.87	0.69	0.82	0.87	0.755	0.87	0.82	0.87	0.69	down
chr19:13088245:13087920|13087811:-@chr19:13087431:13087582:-	A5SS	TRMT1	0.47	0.56	0.62	0.75	0.515	0.685	0.56	0.75	0.47	0.62	up
chr19:13088245:13087960|13087811:-@chr19:13087431:13087582:-	A5SS	TRMT1	0.34	0.52	0.61	0.61	0.43	0.61	0.52	0.61	0.34	0.61	up
chr19:13737768:13737943|13737879:+@chr19:13740173:13740551:+	A5SS	MRI1	0.65	0.62	0.81	0.76	0.635	0.785	0.65	0.81	0.62	0.76	up
chr19:1390605:1390825:+@chr19:1391018|1391025:1391252:+	A3SS	RPS15	0.84	0.87	0.77	0.58	0.855	0.675	0.87	0.77	0.84	0.58	down
chr19:1391018:1391254|1391240:+@chr19:1391348:1392937:+	A5SS	RPS15	0.95	0.97	0.89	0.75	0.96	0.82	0.97	0.89	0.95	0.75	down
chr19:14138828:14138842:-@chr19:14136433:14136517:-@chr19:14134274:14135218:-	SE	ADGRL1	0.61	0.51	0.49	0.41	0.56	0.45	0.61	0.49	0.51	0.41	down
chr19:14142494:14142603:-@chr19:14138828:14138842:-@chr19:14134274:14135218:-	SE	ADGRL1	0.11	0.04	0.49	0.38	0.075	0.435	0.11	0.49	0.04	0.38	up
chr19:14382028:14382146:-@chr19:14381685|14381793:14381554:-	A3SS	DDX39A	0.03	0.05	0.25	0.06	0.04	0.155	0.05	0.25	0.03	0.06	up
chr19:15373414:15373334|15372961:-@chr19:15372758:15372854:-	A5SS	AKAP8L	0.88	0.88	0.81	0.65	0.88	0.73	0.88	0.81	0.88	0.65	down
chr19:15375821:15375853:-@chr19:15375366|15375526:15375286:-	A3SS	AKAP8L	0.62	0.82	0.56	0.56	0.72	0.56	0.82	0.56	0.62	0.56	down
chr19:1562703:1562848:-@chr19:1562248:1562368:-	RI	TCF3	0.7	0.67	0.46	0.63	0.685	0.545	0.7	0.63	0.67	0.46	down
chr19:1566685:1567237:-@chr19:1566484|1566514:1566284:-	A3SS	TCF3	0.65	0.66	0.73	0.81	0.655	0.77	0.66	0.81	0.65	0.73	up
chr19:1566820:1566685|1566284:-@chr19:1563118:1563432:-	A5SS	TCF3	0.31	0.34	0.59	0.36	0.325	0.475	0.34	0.59	0.31	0.36	up
chr19:16842836:16843209:+@chr19:16847866:16848039:+@chr19:16848297:16848389:+	SE	SIN3B	0.92	0.96	0.76	0.86	0.94	0.81	0.96	0.86	0.92	0.76	down
chr19:17245713:17245833:+@chr19:17245916:17246014:+@chr19:17248304:17248898:+	SE	BABAM1	0.88	0.92	0.8	0.71	0.9	0.755	0.92	0.8	0.88	0.71	down
chr19:17834727:17834840|17834829:+@chr19:17834980:17835131:+	A5SS	RPL18A	0.69	0.94	0.52	0.63	0.815	0.575	0.94	0.63	0.69	0.52	down
chr19:18407293:18407076|18407058:-@chr19:18406027:18406927:-	A5SS	ISYNA1	0.16	0.08	0.2	0.26	0.12	0.23	0.16	0.26	0.08	0.2	up
chr19:18409409:18409798:-@chr19:18408289|18408915:18408140:-	A3SS	ISYNA1	0.86	0.93	0.82	0.77	0.895	0.795	0.93	0.82	0.86	0.77	down
chr19:18536679:18536831:+@chr19:18536944:18537000:+@chr19:18538942:18539082:+	SE	KXD1	0.08	0.03	0.37	0.14	0.055	0.255	0.08	0.37	0.03	0.14	up
chr19:18882780:18883025:-@chr19:18878818|18878921:18878769:-	A3SS	COPE	0.93	0.97	0.77	0.91	0.95	0.84	0.97	0.91	0.93	0.77	down
chr19:19005384:19005739:+@chr19:19009361:19009516:+@chr19:19014520:19014686:+	SE	ARMC6	0.03	0.02	0.32	0.12	0.025	0.22	0.03	0.32	0.02	0.12	up
chr19:19005384:19005739:+@chr19:19011131:19011223:+@chr19:19014520:19014686:+	SE	ARMC6	0.03	0.05	0.25	0.1	0.04	0.175	0.05	0.25	0.03	0.1	up
chr19:19093477:19093334|19093117:-@chr19:19092801:19092975:-	A5SS	TMEM161A	0.69	0.72	0.77	0.85	0.705	0.81	0.72	0.85	0.69	0.77	up
chr19:19174600:19175205:-@chr19:19174279:19174384:-@chr19:19173222:19174207:-	SE	NR2C2AP	0.79	0.74	0.57	0.59	0.765	0.58	0.79	0.59	0.74	0.57	down
chr19:19277658:19277885:-@chr19:19275533:19275656:-@chr19:19275157:19275257:-	SE	SUGP1	0.89	0.92	0.78	0.83	0.905	0.805	0.92	0.83	0.89	0.78	down
chr19:19407940:19408028:+@chr19:19437149|19437154:19437423:+	A3SS	GATAD2A	0.78	0.88	0.67	0.76	0.83	0.715	0.88	0.76	0.78	0.67	down
chr19:19617683:19619568:-@chr19:19617341|19617599:19617007:-	A3SS	ATP13A1	0.86	0.95	0.76	0.8	0.905	0.78	0.95	0.8	0.86	0.76	down
chr19:19640597:19640775:+@chr19:19646992:19647109:+@chr19:19650535:19650595:+@chr19:19650990:19652761:+	MXE	ZNF101	0.17	0.2	0.44	0.25	0.185	0.345	0.2	0.44	0.17	0.25	up
chr19:19777840:19777935:-@chr19:19765643:19767469:-@chr19:19763371:19764293:-	SE	ZNF506	0.88	0.9	0.73	0.79	0.89	0.76	0.9	0.79	0.88	0.73	down
chr19:19793410:19793560:-@chr19:19778751:19778877:-@chr19:19765643:19767469:-	SE	ZNF506	0.43	0.59	0.71	0.76	0.51	0.735	0.59	0.76	0.43	0.71	up
chr19:1991133:1991176:-@chr19:1988828|1990855:1988470:-	A3SS	MKNK2	0.74	0.8	0.87	0.88	0.77	0.875	0.8	0.88	0.74	0.87	up
chr19:2060085:2060957:-@chr19:2059765|2059875:2059686:-	A3SS	AP3D1	0.18	0.03	0.29	0.2	0.105	0.245	0.18	0.29	0.03	0.2	up
chr19:21142211:21142309:+@chr19:21144446:21144525:+@chr19:21150096:21150117:+@chr19:21157266:21162903:+	MXE	ZNF431	0.51	0.5	0.35	0.33	0.505	0.34	0.51	0.35	0.5	0.33	down
chr19:21283888:21283983:-@chr19:21281460:21281583:-@chr19:21265703:21269381:-	SE	ZNF708	0.3	0.27	0.43	0.52	0.285	0.475	0.3	0.52	0.27	0.43	up
chr19:2186761:2186989:-@chr19:2185149:2185239:-	RI	PLEKHJ1,MIR6789	0.14	0.27	0.74	0.33	0.205	0.535	0.27	0.74	0.14	0.33	up
chr19:23248718:23248890:-@chr19:23244860:23244934:-@chr19:23232815:23236386:-	SE		0.3	0.47	0.53	0.53	0.385	0.53	0.47	0.53	0.3	0.53	up
chr19:2427122:2427400:+@chr19:2427527:2427626:+@chr19:2428027:2428434:+	SE	GADD45B	0.9	0.92	0.81	0.73	0.91	0.77	0.92	0.81	0.9	0.73	down
chr19:2427122:2427400:+@chr19:2427527:2427632:+@chr19:2428027:2428434:+	SE	GADD45B	0.91	0.87	0.82	0.72	0.89	0.77	0.91	0.82	0.87	0.72	down
chr19:2708780:2708691|2708687:-@chr19:2708335:2708455:-	A5SS	SGTA	0.09	0.02	0.25	0.1	0.055	0.175	0.09	0.25	0.02	0.1	up
chr19:3403480:3403664:+@chr19:3407548:3407633:+@chr19:3413750:3416437:+	SE	NFIC	0.6	0.47	0.7	0.64	0.535	0.67	0.6	0.7	0.47	0.64	up
chr19:34791404:34791456:+@chr19:34793067:34793379:+@chr19:34794609:34794686:+	SE	POP4	0.78	0.8	0.66	0.6	0.79	0.63	0.8	0.66	0.78	0.6	down
chr19:34897872:34898292:-@chr19:34891001:34891170:-@chr19:34881633:34885724:-	SE	C19orf12	0.79	0.74	0.63	0.69	0.765	0.66	0.79	0.69	0.74	0.63	down
chr19:3526538:3527623:+@chr19:3528979:3529111:+@chr19:3529507:3530086:+	SE	HMG20B	0.89	0.95	0.72	0.86	0.92	0.79	0.95	0.86	0.89	0.72	down
chr19:37857817:37857951:-@chr19:37841660:37841791:-@chr19:37832428:37832538:-	SE	ANKRD27	0.91	0.94	0.8	0.83	0.925	0.815	0.94	0.83	0.91	0.8	down
chr19:39649623:39649763|39649759:+@chr19:39651791:39651966:+	A5SS	UBA2	0.67	0.6	0.82	0.71	0.635	0.765	0.67	0.82	0.6	0.71	up
chr19:40688460:40688507:-@chr19:40684878:40684925:-@chr19:40682004:40683322:-	SE	DMKN	0.63	0.5	0.48	0.27	0.565	0.375	0.63	0.48	0.5	0.27	down
chr19:40692926:40693252:-@chr19:40688728|40688791:40688681:-	A3SS	DMKN	0.13	0.04	0.35	0.33	0.085	0.34	0.13	0.35	0.04	0.33	up
chr19:40692926:40693252:-@chr19:40692653:40692703:-@chr19:40688681:40688791:-@chr19:40688460:40688507:-	MXE	DMKN	0.09	0.1	0.19	0.27	0.095	0.23	0.1	0.27	0.09	0.19	up
chr19:40813882:40813966:+@chr19:40814073:40814147:+@chr19:40815840:40815994:+	SE	RBM42	0.94	0.96	0.79	0.88	0.95	0.835	0.96	0.88	0.94	0.79	down
chr19:40815678:40815743:+@chr19:40815819|40815840:40815994:+	A3SS	RBM42	0.91	0.92	0.76	0.84	0.915	0.8	0.92	0.84	0.91	0.76	down
chr19:4105896:4106024:+@chr19:4107992|4107995:4108292:+	A3SS	CREB3L3	0.43	0.48	0.62	0.57	0.455	0.595	0.48	0.62	0.43	0.57	up
chr19:41196086:41196164:-@chr19:41195743:41195831:-@chr19:41193083:41194206:-	SE	ALKBH6	0.39	0.64	0.65	0.73	0.515	0.69	0.64	0.73	0.39	0.65	up
chr19:41196164:41196086|41195763:-@chr19:41193083:41194206:-	A5SS	ALKBH6	0.47	0.61	0.81	0.73	0.54	0.77	0.61	0.81	0.47	0.73	up
chr19:41196164:41196086|41196070:-@chr19:41195120:41195831:-	A5SS	ALKBH6	0.19	0.09	0.41	0.22	0.14	0.315	0.19	0.41	0.09	0.22	up
chr19:41196917:41196981:-@chr19:41196086:41196164:-@chr19:41195120:41195831:-	SE	ALKBH6	0.76	0.93	0.55	0.68	0.845	0.615	0.93	0.68	0.76	0.55	down
chr19:41236877:41237546:-@chr19:41222686:41222878:-@chr19:41222065:41222460:-	SE	THAP8	0.93	0.92	0.9	0.74	0.925	0.82	0.93	0.9	0.92	0.74	down
chr19:41284756:41284893:+@chr19:41285479|41285494:41285593:+	A3SS	WDR62	0.8	0.94	0.74	0.78	0.87	0.76	0.94	0.78	0.8	0.74	down
chr19:41400864:41400937:+@chr19:41403639:41403737:+@chr19:41411490:41412441:+	SE	ZNF146	0.25	0.22	0.44	0.31	0.235	0.375	0.25	0.44	0.22	0.31	up
chr19:41400864:41400937:+@chr19:41408524:41408645:+@chr19:41408696:41408815:+@chr19:41411490:41412441:+	MXE	ZNF146	0.28	0.11	0.55	0.37	0.195	0.46	0.28	0.55	0.11	0.37	up
chr19:41408696:41408863|41408815:+@chr19:41411490:41412441:+	A5SS	ZNF146	0.42	0.4	0.58	0.5	0.41	0.54	0.42	0.58	0.4	0.5	up
chr19:41707897:41708115:-@chr19:41700772:41700885:-@chr19:41693430:41698441:-	SE	ZNF260	0.1	0.06	0.21	0.16	0.08	0.185	0.1	0.21	0.06	0.16	up
chr19:41737412:41737538:-@chr19:41734619:41734719:-@chr19:41726162:41731064:-	SE	ZNF529	0.18	0.1	0.4	0.23	0.14	0.315	0.18	0.4	0.1	0.23	up
chr19:42517388:42517524:+@chr19:42517911:42517999:+@chr19:42529165:42530614:+	SE	HKR1	0.65	0.56	0.52	0.36	0.605	0.44	0.65	0.52	0.56	0.36	down
chr19:42954044:42954454:-@chr19:42952485:42952577:-@chr19:42921041:42922935:-	SE	ZNF573	0.76	0.87	0.65	0.55	0.815	0.6	0.87	0.65	0.76	0.55	down
chr19:43466107:43466277:+@chr19:43471618:43471671:+@chr19:43472599:43472771:+	SE	SPINT2	0.99	0.95	0.76	0.89	0.97	0.825	0.99	0.89	0.95	0.76	down
chr19:43470887:43472760:+@chr19:43472998|43473017:43473055:+	A3SS	SPINT2	0.02	0.03	0.34	0.08	0.025	0.21	0.03	0.34	0.02	0.08	up
chr19:43490232:43490077|43489908:-@chr19:43487584:43487987:-	A5SS	YIF1B	0.84	0.83	0.68	0.78	0.835	0.73	0.84	0.78	0.83	0.68	down
chr19:43587999:43589557|43588115:+@chr19:43591231:43591569:+	A5SS	FAM98C	0.68	0.76	0.13	0.62	0.72	0.375	0.76	0.62	0.68	0.13	down
chr19:4397280:4397410:-@chr19:4397046:4397194:-	RI	UBXN6	0.56	0.28	0.24	0.17	0.42	0.205	0.56	0.24	0.28	0.17	down
chr19:44076007:44075894|44075890:-@chr19:44071567:44072624:-	A5SS	SIRT2	0.11	0.11	0.45	0.24	0.11	0.345	0.11	0.45	0.11	0.24	up
chr19:44076007:44075914|44075894:-@chr19:44071567:44072624:-	A5SS	SIRT2	0.94	0.91	0.82	0.81	0.925	0.815	0.94	0.82	0.91	0.81	down
chr19:44082389:44082691:+@chr19:44087495|44087551:44087600:+	A3SS	NFKBIB	0.93	0.81	0.77	0.77	0.87	0.77	0.93	0.77	0.81	0.77	down
chr19:44350710:44350792|44350782:+@chr19:44352012:44352630:+	A5SS	PAK4	0.45	0.41	0.12	0.36	0.43	0.24	0.45	0.36	0.41	0.12	down
chr19:44572549:44572641:-@chr19:44572026|44572241:44571960:-	A3SS	PAF1	0.82	0.85	0.68	0.75	0.835	0.715	0.85	0.75	0.82	0.68	down
chr19:44572549:44572641:-@chr19:44572118:44572241:-@chr19:44571960:44572026:-	SE	PAF1	0.89	0.93	0.71	0.84	0.91	0.775	0.93	0.84	0.89	0.71	down
chr19:44603231:44603332:+@chr19:44603555:44603609:+@chr19:44603763:44603779:+@chr19:44604595:44604768:+	MXE	PLEKHG2	0.37	0.24	0.59	0.38	0.305	0.485	0.37	0.59	0.24	0.38	up
chr19:44616145:44616241:-@chr19:44616002:44616049:-	RI	RPS16	0.02	0.01	0.22	0.05	0.015	0.135	0.02	0.22	0.01	0.05	up
chr19:44618138:44618188:-@chr19:44616145:44616241:-	RI	RPS16	0.42	0.23	0.59	0.71	0.325	0.65	0.42	0.71	0.23	0.59	up
chr19:44664363:44664513:+@chr19:44665365:44665396:+@chr19:44668024:44668082:+@chr19:44668168:44668287:+	MXE	TIMM50	0.7	0.59	0.74	0.8	0.645	0.77	0.7	0.8	0.59	0.74	up
chr19:45023267:45023100|45023097:-@chr19:45022894:45022995:-	A5SS	FBL	0.82	0.9	0.6	0.71	0.86	0.655	0.9	0.71	0.82	0.6	down
chr19:45023267:45023136|45023097:-@chr19:45022894:45022995:-	A5SS	FBL	0.82	0.93	0.4	0.77	0.875	0.585	0.93	0.77	0.82	0.4	down
chr19:45023267:45023208|45023097:-@chr19:45022894:45022995:-	A5SS	FBL	0.78	0.92	0.64	0.7	0.85	0.67	0.92	0.7	0.78	0.64	down
chr19:45287913:45288659:-@chr19:45287007:45287161:-@chr19:45282492:45282545:-	SE	ZNF780A	0.08	0.04	0.17	0.16	0.06	0.165	0.08	0.17	0.04	0.16	up
chr19:45435838:45435716|45434004:-@chr19:45433637:45433851:-	A5SS	AKT2	0.15	0.11	0.33	0.17	0.13	0.25	0.15	0.33	0.11	0.17	up
chr19:45546172:45546515:+@chr19:45563409:45563677:+@chr19:45564131:45564257:+	SE	PLD3	0.85	0.94	0.72	0.83	0.895	0.775	0.94	0.83	0.85	0.72	down
chr19:45546172:45546515:+@chr19:45563409|45563465:45563677:+	A3SS	PLD3	0.59	0.54	0.82	0.66	0.565	0.74	0.59	0.82	0.54	0.66	up
chr19:45563300:45563677|45563332:+@chr19:45564131:45564257:+	A5SS	PLD3	0.75	0.83	0.65	0.73	0.79	0.69	0.83	0.73	0.75	0.65	down
chr19:45596367:45596563:-@chr19:45591515:45595717:-	RI	PRX	0.37	0.29	0.51	0.41	0.33	0.46	0.37	0.51	0.29	0.41	up
chr19:45786370:45786525:+@chr19:45786828:45786924:+@chr19:45788476:45788599:+	SE	SHKBP1	0.9	0.89	0.74	0.85	0.895	0.795	0.9	0.85	0.89	0.74	down
chr19:45786828:45786924:+@chr19:45787990:45788168:+@chr19:45788476:45788599:+	SE	SHKBP1	0.88	0.86	0.74	0.72	0.87	0.73	0.88	0.74	0.86	0.72	down
chr19:45907804:45907881:-@chr19:45902926|45903192:45902841:-	A3SS	COQ8B	0.7	0.83	0.58	0.6	0.765	0.59	0.83	0.6	0.7	0.58	down
chr19:45907881:45907804|45907800:-@chr19:45901912:45903192:-	A5SS	COQ8B	0.13	0.05	0.24	0.18	0.09	0.21	0.13	0.24	0.05	0.18	up
chr19:45926947:45927160:+@chr19:45930905:45931109:+@chr19:45934731:45934832:+	SE	ITPKC	0.93	0.95	0.72	0.86	0.94	0.79	0.95	0.86	0.93	0.72	down
chr19:4634489:4634641:-@chr19:4633708:4633850:-@chr19:4630843:4630958:-	SE	DPP9	0.94	0.97	0.82	0.88	0.955	0.85	0.97	0.88	0.94	0.82	down
chr19:46392289:46392454:+@chr19:46395524:46395673:+@chr19:46398976:46399117:+	SE	CYP2S1	0.76	0.89	0.92	0.93	0.825	0.925	0.89	0.93	0.76	0.92	up
chr19:46398976:46399117:+@chr19:46401195:46401382:+@chr19:46403703:46403844:+	SE	CYP2S1	0.83	0.83	0.91	0.97	0.83	0.94	0.83	0.97	0.83	0.91	up
chr19:46634217:46634174|46634137:-@chr19:46631185:46631418:-	A5SS	ATP5SL	0.92	0.97	0.79	0.86	0.945	0.825	0.97	0.86	0.92	0.79	down
chr19:4670863:4670953:-@chr19:4667065:4667164:-@chr19:4666541:4666738:-@chr19:4665093:4665349:-	MXE	DPP9	0.1	0.09	0.24	0.24	0.095	0.24	0.1	0.24	0.09	0.24	up
chr19:4670863:4670953:-@chr19:4670215:4670336:-@chr19:4666541:4666738:-@chr19:4665093:4665349:-	MXE	DPP9	0.21	0.13	0.34	0.3	0.17	0.32	0.21	0.34	0.13	0.3	up
chr19:4670863:4670953:-@chr19:4670215:4670336:-@chr19:4667065:4667164:-@chr19:4665093:4665349:-	MXE	DPP9	0.21	0.17	0.46	0.3	0.19	0.38	0.21	0.46	0.17	0.3	up
chr19:46905439:46905798:+@chr19:46910730:46911008:+@chr19:46913217:46913492:+@chr19:46913887:46914141:+	MXE	CEACAM5	0.62	0.62	0.44	0.51	0.62	0.475	0.62	0.51	0.62	0.44	down
chr19:46910730:46911008:+@chr19:46913214:46913492:+@chr19:46913887:46914141:+	SE	CEACAM5	0.89	0.71	0.69	0.65	0.8	0.67	0.89	0.69	0.71	0.65	down
chr19:47416066:47416143:-@chr19:47412672:47413037:-@chr19:47411125:47411244:-	SE	DEDD2	0.77	0.84	0.67	0.57	0.805	0.62	0.84	0.67	0.77	0.57	down
chr19:47489584:47489828:+@chr19:47489927|47489930:47490081:+	A3SS	CIC	0.36	0.56	0.66	0.67	0.46	0.665	0.56	0.67	0.36	0.66	up
chr19:47496084:47496001|47495962:-@chr19:47493024:47493357:-	A5SS	PAFAH1B3	0.9	0.93	0.65	0.86	0.915	0.755	0.93	0.86	0.9	0.65	down
chr19:47496084:47496034|47495962:-@chr19:47493024:47493357:-	A5SS	PAFAH1B3	0.95	0.94	0.8	0.87	0.945	0.835	0.95	0.87	0.94	0.8	down
chr19:49368853:49368945:+@chr19:49371491:49373680:+	RI	ZNF226	0.58	0.46	0.6	0.75	0.52	0.675	0.58	0.75	0.46	0.6	up
chr19:49494896:49494813|49494801:-@chr19:49482341:49485189:-	A5SS	ZNF235	0.76	0.74	0.3	0.61	0.75	0.455	0.76	0.61	0.74	0.3	down
chr19:49593204:49593261:-@chr19:49588344:49588470:-@chr19:49578316:49584104:-	SE	ZNF112	0.62	0.82	0.51	0.59	0.72	0.55	0.82	0.59	0.62	0.51	down
chr19:50109345:50109586:+@chr19:50109769:50109830:+@chr19:50109969:50110046:+	SE	APOC1	0.25	0.23	0.59	0.47	0.24	0.53	0.25	0.59	0.23	0.47	up
chr19:50109937:50110046:+@chr19:50111287:50111567:+@chr19:50114270:50114451:+	SE	APOC1	0.61	0.75	0.87	0.87	0.68	0.87	0.75	0.87	0.61	0.87	up
chr19:50689264:50689518:-@chr19:50688258:50688476:-@chr19:50684440:50684651:-	SE	RTN2	0.47	0.47	0.8	0.5	0.47	0.65	0.47	0.8	0.47	0.5	up
chr19:50689518:50689264|50689216:-@chr19:50684440:50684651:-	A5SS	RTN2	0.14	0.09	0.49	0.51	0.115	0.5	0.14	0.51	0.09	0.49	up
chr19:50966666:50966763:-@chr19:50966069:50966158:-@chr19:50964810:50965738:-	SE	DMPK	0.76	0.89	0.7	0.73	0.825	0.715	0.89	0.73	0.76	0.7	down
chr19:51578254:51578573:+@chr19:51578877|51578881:51578975:+	A3SS	PPP5C	0.9	0.96	0.72	0.84	0.93	0.78	0.96	0.84	0.9	0.72	down
chr19:51582463:51582550:+@chr19:51583505:51583545:+	RI	PPP5C	0.31	0.03	0.51	0.55	0.17	0.53	0.31	0.55	0.03	0.51	up
chr19:51917339:51917437:-@chr19:51917083:51917169:-	RI	STRN4	0.12	0.09	0.35	0.14	0.105	0.245	0.12	0.35	0.09	0.14	up
chr19:51942742:51943185:+@chr19:51943612:51943718:+@chr19:51950509:51953676:+	SE	FKRP	0.21	0.34	0.43	0.66	0.275	0.545	0.34	0.66	0.21	0.43	up
chr19:51943612:51943762:+@chr19:51943872:51943981:+@chr19:51949199:51949278:+@chr19:51950509:51953676:+	MXE	FKRP	0.55	0.6	0.32	0.54	0.575	0.43	0.6	0.54	0.55	0.32	down
chr19:51943612:51943814|51943718:+@chr19:51950509:51953676:+	A5SS	FKRP	0.67	0.61	0.52	0.47	0.64	0.495	0.67	0.52	0.61	0.47	down
chr19:51943612:51943814|51943762:+@chr19:51950509:51953676:+	A5SS	FKRP	0.28	0.31	0.16	0.23	0.295	0.195	0.31	0.23	0.28	0.16	down
chr19:52350211:52350314|52350310:+@chr19:52364918:52365020:+	A5SS	SAE1	0.5	0.45	0.63	0.55	0.475	0.59	0.5	0.63	0.45	0.55	up
chr19:52688516:52688707|52688670:+@chr19:52690097:52691451:+	A5SS		0.47	0.53	0.4	0.32	0.5	0.36	0.53	0.4	0.47	0.32	down
chr19:52908412:52908607:+@chr19:52911627|52911631:52912085:+	A3SS	EHD2	0.74	0.65	0.85	0.92	0.695	0.885	0.74	0.92	0.65	0.85	up
chr19:531379:531396:+@chr19:531663:531782:+	RI	BSG	0.37	0.25	0.47	0.47	0.31	0.47	0.37	0.47	0.25	0.47	up
chr19:53316391:53316239|53315236:-@chr19:53314206:53314259:-	A5SS	LIG1	0.2	0.13	0.58	0.49	0.165	0.535	0.2	0.58	0.13	0.49	up
chr19:53416799:53416924:-@chr19:53413940:53414081:-@chr19:53410216:53410453:-	SE	CARD8	0.84	0.92	0.73	0.7	0.88	0.715	0.92	0.73	0.84	0.7	down
chr19:53815471:53815622:+@chr19:53821137:53821431:+@chr19:53822761:53822910:+	SE	SPHK2	0.85	0.92	0.74	0.79	0.885	0.765	0.92	0.79	0.85	0.74	down
chr19:53823044:53823138|53823088:+@chr19:53823231:53825446:+	A5SS	SPHK2	0.79	0.9	0.72	0.65	0.845	0.685	0.9	0.72	0.79	0.65	down
chr19:54006053:54006272:-@chr19:54002825:54003305:-@chr19:54002069:54002143:-	SE	BCAT2	0.73	0.8	0.69	0.63	0.765	0.66	0.8	0.69	0.73	0.63	down
chr19:54006053:54006272:-@chr19:54003039|54003380:54002825:-	A3SS	BCAT2	0.85	0.87	0.8	0.66	0.86	0.73	0.87	0.8	0.85	0.66	down
chr19:54006053:54006272:-@chr19:54003302|54003305:54002825:-	A3SS	BCAT2	0.8	0.59	0.44	0.44	0.695	0.44	0.8	0.44	0.59	0.44	down
chr19:54006053:54006272:-@chr19:54003302|54003380:54002825:-	A3SS	BCAT2	0.76	0.82	0.25	0.57	0.79	0.41	0.82	0.57	0.76	0.25	down
chr19:54188561:54188992:+@chr19:54189245:54189410:+@chr19:54189574:54190002:+@chr19:54194388:54194442:+	MXE	RUVBL2	0.39	0.57	0.59	0.6	0.48	0.595	0.57	0.6	0.39	0.59	up
chr19:54188561:54188992:+@chr19:54189574:54190002:+@chr19:54194388:54194442:+	SE	RUVBL2	0.1	0.27	0.3	0.33	0.185	0.315	0.27	0.33	0.1	0.3	up
chr19:54188561:54188992:+@chr19:54189845:54190002:+@chr19:54194388:54194442:+	SE	RUVBL2	0.2	0.37	0.38	0.5	0.285	0.44	0.37	0.5	0.2	0.38	up
chr19:54280210:54280705:+@chr19:54285360:54285422:+@chr19:54285535:54285701:+	SE	SNRNP70	0.94	0.9	0.77	0.84	0.92	0.805	0.94	0.84	0.9	0.77	down
chr19:54533769:54534005:+@chr19:54534399:54534482:+@chr19:54535320:54535929:+	SE	CD37	0.32	0.19	0.5	0.38	0.255	0.44	0.32	0.5	0.19	0.38	up
chr19:54534399:54534482:+@chr19:54535320:54535677:+	RI	CD37	0.85	0.85	0.75	0.73	0.85	0.74	0.85	0.75	0.85	0.73	down
chr19:54660807:54660974|54660940:+@chr19:54661151:54661352:+	A5SS	ALDH16A1	0.96	0.97	0.73	0.95	0.965	0.84	0.97	0.95	0.96	0.73	down
chr19:54684919:54685366|54684991:+@chr19:54685544:54685669:+	A5SS	RPL13A,SNORD32A	0.89	0.95	0.76	0.85	0.92	0.805	0.95	0.85	0.89	0.76	down
chr19:54753966:54755108:-@chr19:54753131:54753268:-@chr19:54752162:54753014:-	SE	NOSIP	0.3	0.51	0.76	0.53	0.405	0.645	0.51	0.76	0.3	0.53	up
chr19:54857017:54857397:-@chr19:54855782:54855913:-@chr19:54854638:54854902:-	SE	IRF3	0.55	0.55	0.75	0.67	0.55	0.71	0.55	0.75	0.55	0.67	up
chr19:54861754:54861868:+@chr19:54862088|54862091:54862230:+	A3SS	BCL2L12	0.91	0.9	0.8	0.72	0.905	0.76	0.91	0.8	0.9	0.72	down
chr19:55062123:55062355:-@chr19:55061514|55061597:55061468:-	A3SS	PNKP	0.24	0.09	0.35	0.38	0.165	0.365	0.24	0.38	0.09	0.35	up
chr19:55075348:55075471:+@chr19:55076323|55076337:55076544:+	A3SS	TBC1D17,MIR4750	0.08	0.05	0.26	0.2	0.065	0.23	0.08	0.26	0.05	0.2	up
chr19:55075348:55075513|55075471:+@chr19:55076337:55076544:+	A5SS	TBC1D17,MIR4750	0.06	0.03	0.2	0.16	0.045	0.18	0.06	0.2	0.03	0.16	up
chr19:55122763:55124573:-@chr19:55106300|55106412:55106174:-	A3SS	IL4I1,NUP62,SIGLEC11	0.36	0.35	0.43	0.69	0.355	0.56	0.36	0.69	0.35	0.43	up
chr19:55122763:55124573:-@chr19:55106300|55106435:55106174:-	A3SS	IL4I1,NUP62,SIGLEC11	0.41	0.41	0.66	0.76	0.41	0.71	0.41	0.76	0.41	0.66	up
chr19:55122763:55124573:-@chr19:55106412|55106435:55106174:-	A3SS	IL4I1,NUP62,SIGLEC11	0.57	0.56	0.68	0.7	0.565	0.69	0.57	0.7	0.56	0.68	up
chr19:55122763:55124573:-@chr19:55107968:55108228:-@chr19:55106174:55106412:-@chr19:55101892:55104953:-	MXE	IL4I1,NUP62,SIGLEC11	0.19	0.38	0.13	0.09	0.285	0.11	0.38	0.13	0.19	0.09	down
chr19:55124395:55124799:-@chr19:55106435|55106439:55106174:-	A3SS	IL4I1,NUP62,SIGLEC11	0.7	0.49	0.46	0.43	0.595	0.445	0.7	0.46	0.49	0.43	down
chr19:55124395:55124799:-@chr19:55122857|55122884:55122763:-	A3SS	IL4I1,NUP62,SIGLEC11	0.93	0.94	0.84	0.82	0.935	0.83	0.94	0.84	0.93	0.82	down
chr19:55124395:55124799:-@chr19:55122857|55122917:55122763:-	A3SS	IL4I1,NUP62,SIGLEC11	0.94	0.94	0.84	0.81	0.94	0.825	0.94	0.84	0.94	0.81	down
chr19:55211093:55211232:-@chr19:55204305:55204454:-@chr19:55202638:55202895:-	SE	VRK3	0.87	0.78	0.69	0.75	0.825	0.72	0.87	0.75	0.78	0.69	down
chr19:55220876:55221191:+@chr19:55225961:55226160:+@chr19:55234230:55234356:+	SE	ZNF473	0.94	0.91	0.79	0.76	0.925	0.775	0.94	0.79	0.91	0.76	down
chr19:55220876:55221191:+@chr19:55226083:55226160:+@chr19:55234230:55234356:+	SE	ZNF473	0.91	0.92	0.77	0.81	0.915	0.79	0.92	0.81	0.91	0.77	down
chr19:55567940:55568054:+@chr19:55571304:55571645:+@chr19:55571788:55571895:+	SE	NR1H2	0.77	0.87	0.66	0.75	0.82	0.705	0.87	0.75	0.77	0.66	down
chr19:55571176:55571895:+@chr19:55572622|55572656:55572717:+	A3SS	NR1H2	0.09	0.05	0.19	0.18	0.07	0.185	0.09	0.19	0.05	0.18	up
chr19:55604588:55604735|55604663:+@chr19:55608495:55608590:+	A5SS	POLD1	0.88	0.88	0.64	0.87	0.88	0.755	0.88	0.87	0.88	0.64	down
chr19:55610507:55610671|55610659:+@chr19:55610793:55611792:+	A5SS	POLD1	0.14	0.07	0.34	0.23	0.105	0.285	0.14	0.34	0.07	0.23	up
chr19:5567346:5567143|5567139:-@chr19:5564476:5564538:-	A5SS	SAFB2	0.09	0.11	0.32	0.12	0.1	0.22	0.11	0.32	0.09	0.12	up
chr19:55994363:55994426:-@chr19:55993963:55994027:-	RI	SNORD88B,C19orf48	0.65	0.56	0.33	0.41	0.605	0.37	0.65	0.41	0.56	0.33	down
chr19:5671020:5671176:-@chr19:5670715:5670827:-	RI	LONP1	0.9	0.97	0.77	0.77	0.935	0.77	0.97	0.77	0.9	0.77	down
chr19:57196878:57196973:-@chr19:57195324:57195443:-@chr19:57186397:57189902:-	SE	ZNF615	0.33	0.47	0.5	0.64	0.4	0.57	0.47	0.64	0.33	0.5	up
chr19:57213073:57213168:-@chr19:57212641:57212762:-@chr19:57208384:57212424:-	SE	ZNF614	0.34	0.48	0.55	0.59	0.41	0.57	0.48	0.59	0.34	0.55	up
chr19:57738331:57738412:+@chr19:57742577:57742703:+@chr19:57748172:57751867:+	SE	ZNF808	0.6	0.91	0.59	0.52	0.755	0.555	0.91	0.59	0.6	0.52	down
chr19:57910897:57910978:-@chr19:57902486:57902607:-@chr19:57896609:57901929:-	SE	ZNF611	0.35	0.61	0.34	0.27	0.48	0.305	0.61	0.34	0.35	0.27	down
chr19:57981660:57981853:-@chr19:57976382:57976529:-@chr19:57975718:57976120:-	SE	ZNF600	0.89	0.61	0.55	0.53	0.75	0.54	0.89	0.55	0.61	0.53	down
chr19:58049323:58049410:-@chr19:58048937:58049172:-@chr19:58044152:58044278:-	SE	ZNF468	0.49	0.34	0.21	0.18	0.415	0.195	0.49	0.21	0.34	0.18	down
chr19:58049323:58049410:-@chr19:58048937:58049191:-@chr19:58044152:58044278:-	SE	ZNF468	0.55	0.39	0.23	0.23	0.47	0.23	0.55	0.23	0.39	0.23	down
chr19:58083192:58083318:-@chr19:58078705:58078769:-@chr19:58071237:58077048:-	SE	ZNF320	0.08	0.12	0.36	0.24	0.1	0.3	0.12	0.36	0.08	0.24	up
chr19:58286702:58286785:-@chr19:58286478:58286594:-@chr19:58280034:58281386:-	SE	ZNF160	0.51	0.74	0.44	0.4	0.625	0.42	0.74	0.44	0.51	0.4	down
chr19:58286702:58286785:-@chr19:58286478:58286618:-@chr19:58280034:58281386:-	SE	ZNF160	0.48	0.62	0.32	0.42	0.55	0.37	0.62	0.42	0.48	0.32	down
chr19:58298330:58298560:-@chr19:58288647:58288702:-@chr19:58286099:58286785:-	SE	ZNF160	0.1	0.03	0.29	0.13	0.065	0.21	0.1	0.29	0.03	0.13	up
chr19:58327814:58328142:-@chr19:58317727:58317808:-@chr19:58317469:58317681:-@chr19:58310496:58311498:-	MXE	ZNF415	0.36	0.37	0.28	0.22	0.365	0.25	0.37	0.28	0.36	0.22	down
chr19:58327921:58327982:-@chr19:58317727:58317808:-@chr19:58302944:58304973:-	SE	ZNF415	0.73	0.66	0.63	0.37	0.695	0.5	0.73	0.63	0.66	0.37	down
chr19:58597130:58597256:+@chr19:58597816:58597902:+@chr19:58599539:58599685:+@chr19:58602763:58607074:+	MXE	ZNF765	0.3	0.18	0.38	0.36	0.24	0.37	0.3	0.38	0.18	0.36	up
chr19:5865951:5866157|5866076:+@chr19:5866232:5868243:+	A5SS	CAPS	0.53	0.51	0.42	0.28	0.52	0.35	0.53	0.42	0.51	0.28	down
chr19:58715902:58717150:+@chr19:58717683:58717750:+@chr19:58734282:58734865:+	SE	ZNF331	0.8	0.79	0.43	0.5	0.795	0.465	0.8	0.5	0.79	0.43	down
chr19:59062933:59063009:+@chr19:59064756:59064904:+@chr19:59068594:59071504:+	SE	MYADM	0.97	0.96	0.94	0.77	0.965	0.855	0.97	0.94	0.96	0.77	down
chr19:59301053:59301130:+@chr19:59301475:59301565:+@chr19:59301930:59302803:+	SE	NDUFA3	0.17	0.19	0.08	0.07	0.18	0.075	0.19	0.08	0.17	0.07	down
chr19:59310602:59310989:+@chr19:59313433|59313440:59313647:+	A3SS	PRPF31	0.86	0.88	0.57	0.68	0.87	0.625	0.88	0.68	0.86	0.57	down
chr19:59333217:59333521:+@chr19:59338474|59338477:59338551:+	A3SS	CNOT3	0.14	0.19	0.27	0.3	0.165	0.285	0.19	0.3	0.14	0.27	up
chr19:59401956:59402142:+@chr19:59402233:59402404:+	RI	RPS9	0.43	0.39	0.61	0.57	0.41	0.59	0.43	0.61	0.39	0.57	up
chr19:600679:600748:-@chr19:599882:599975:-	RI	RNF126	0.29	0.2	0.62	0.54	0.245	0.58	0.29	0.62	0.2	0.54	up
chr19:60349861:60350166:-@chr19:60349614:60349646:-@chr19:60348580:60348745:-	SE	TNNT1	0.51	0.58	0.35	0.31	0.545	0.33	0.58	0.35	0.51	0.31	down
chr19:60410306:60410419:-@chr19:60410135|60410156:60409869:-	A3SS	PTPRH	0.49	0.62	0.65	0.66	0.555	0.655	0.62	0.66	0.49	0.65	up
chr19:60544796:60545226:+@chr19:60545395:60545560:+@chr19:60545922:60547541:+	SE	KMT5C	0.6	0.67	0.76	0.72	0.635	0.74	0.67	0.76	0.6	0.72	up
chr19:61357434:61361783:+@chr19:61362805|61362808:61364074:+	A3SS	ZNF444	0.78	0.67	0.31	0.65	0.725	0.48	0.78	0.65	0.67	0.31	down
chr19:62614060:62614586:+@chr19:62621092:62621218:+@chr19:62622815:62625236:+	SE	ZNF17	0.89	0.84	0.78	0.71	0.865	0.745	0.89	0.78	0.84	0.71	down
chr19:62781237:62781278:-@chr19:62778984:62779110:-@chr19:62774746:62776881:-	SE	ZNF416	0.92	0.93	0.86	0.71	0.925	0.785	0.93	0.86	0.92	0.71	down
chr19:62803065:62803314:+@chr19:62803908:62803959:+@chr19:62807457:62807586:+	SE	ZNF530	0.49	0.34	0.67	0.83	0.415	0.75	0.49	0.83	0.34	0.67	up
chr19:62960052:62960178:+@chr19:62979723:62979849:+@chr19:62981931:62983796:+	SE	ZNF586,ZNF776	0.84	0.87	0.73	0.57	0.855	0.65	0.87	0.73	0.84	0.57	down
chr19:63016600:63016474|63016470:-@chr19:63010228:63012283:-	A5SS	ZNF552	0.1	0.09	0.4	0.13	0.095	0.265	0.1	0.4	0.09	0.13	up
chr19:63017891:63018420:-@chr19:63016470:63016600:-@chr19:63010228:63012283:-	SE	ZNF552	0.83	0.84	0.78	0.68	0.835	0.73	0.84	0.78	0.83	0.68	down
chr19:63022906:63023125:+@chr19:63042203:63042329:+@chr19:63059284:63059413:+	SE	ZNF587	0.54	0.39	0.66	0.55	0.465	0.605	0.54	0.66	0.39	0.55	up
chr19:63330604:63332690:-@chr19:63329942|63330059:63329514:-	A3SS	ZNF329	0.25	0.2	0.36	0.31	0.225	0.335	0.25	0.36	0.2	0.31	up
chr19:63537930:63538383|63538367:+@chr19:63541432:63545524:+	A5SS	ZSCAN22	0.83	0.83	0.59	0.63	0.83	0.61	0.83	0.63	0.83	0.59	down
chr19:63611860:63612344:+@chr19:63613120|63613185:63613270:+	A3SS	ZNF584	0.22	0.37	0.42	0.45	0.295	0.435	0.37	0.45	0.22	0.42	up
chr19:63611860:63612344:+@chr19:63613144:63613270:+@chr19:63618703:63618825:+	SE	ZNF584	0.42	0.41	0.73	0.47	0.415	0.6	0.42	0.73	0.41	0.47	up
chr19:63611860:63612344:+@chr19:63613144|63613185:63613270:+	A3SS	ZNF584	0.34	0.37	0.49	0.66	0.355	0.575	0.37	0.66	0.34	0.49	up
chr19:63618703:63618825:+@chr19:63618972:63619119:+@chr19:63619990:63622114:+	SE	ZNF584	0.19	0.18	0.5	0.3	0.185	0.4	0.19	0.5	0.18	0.3	up
chr19:6371433:6371482:-@chr19:6371084:6371155:-@chr19:6370214:6370271:-	SE	KHSRP,MIR3940	0.76	0.83	0.58	0.74	0.795	0.66	0.83	0.74	0.76	0.58	down
chr19:63774608:63774341|63774173:-@chr19:63773523:63773706:-	A5SS	MZF1	0.88	0.91	0.75	0.81	0.895	0.78	0.91	0.81	0.88	0.75	down
chr19:6452298:6452408:-@chr19:6447381:6447474:-@chr19:6445319:6447232:-	SE	TUBB4A	0.16	0.03	0.39	0.2	0.095	0.295	0.16	0.39	0.03	0.2	up
chr19:6452298:6452408:-@chr19:6451627:6451753:-@chr19:6445319:6447232:-	SE	TUBB4A	0.13	0.05	0.35	0.19	0.09	0.27	0.13	0.35	0.05	0.19	up
chr19:6452298:6452408:-@chr19:6451627:6451753:-@chr19:6447381:6447474:-@chr19:6445319:6447232:-	MXE	TUBB4A	0.27	0.24	0.48	0.37	0.255	0.425	0.27	0.48	0.24	0.37	up
chr19:6637298:6637135|6637131:-@chr19:6635999:6636157:-	A5SS	C3	0.07	0.07	0.22	0.15	0.07	0.185	0.07	0.22	0.07	0.15	up
chr19:6695811:6696005:+@chr19:6697189:6697207:+@chr19:6697463:6697572:+	SE	TRIP10	0.04	0.03	0.22	0.08	0.035	0.15	0.04	0.22	0.03	0.08	up
chr19:687019:687078:+@chr19:691352:691483:+@chr19:697285:699592:+	SE	PALM	0.6	0.71	0.74	0.8	0.655	0.77	0.71	0.8	0.6	0.74	up
chr19:7616083:7616192:+@chr19:7617135:7617230:+@chr19:7618048:7618397:+	SE	STXBP2	0.92	0.93	0.65	0.85	0.925	0.75	0.93	0.85	0.92	0.65	down
chr19:7859390:7859485:+@chr19:7866484:7866626:+@chr19:7869546:7872908:+	SE	LRRC8E	0.87	0.8	0.79	0.5	0.835	0.645	0.87	0.79	0.8	0.5	down
chr19:8282296:8282479:-@chr19:8279661:8279768:-@chr19:8279033:8279290:-	SE	NDUFA7,CD320	0.12	0.06	0.33	0.27	0.09	0.3	0.12	0.33	0.06	0.27	up
chr19:8292540:8292587:+@chr19:8292837:8292975:+	RI	RPS28	0.05	0.06	0.23	0.1	0.055	0.165	0.06	0.23	0.05	0.1	up
chr19:9128288:9129070:+@chr19:9129510|9129656:9129751:+	A3SS	ZNF317	0.15	0.11	0.39	0.19	0.13	0.29	0.15	0.39	0.11	0.19	up
chr19:9128288:9129070:+@chr19:9129656:9129751:+@chr19:9130502:9135083:+	SE	ZNF317	0.62	0.67	0.8	0.8	0.645	0.8	0.67	0.8	0.62	0.8	up
chr19:9539771:9539851:-@chr19:9539324:9539381:-@chr19:9537292:9538785:-	SE	ZNF121	0.16	0.13	0.38	0.33	0.145	0.355	0.16	0.38	0.13	0.33	up
chr19:9790221:9790765:-@chr19:9784907:9784950:-@chr19:9781943:9783393:-	SE	FBXL12	0.08	0.08	0.24	0.25	0.08	0.245	0.08	0.25	0.08	0.24	up
chr19:983558:983668|983662:+@chr19:987129:987245:+	A5SS	CNN2	0.69	0.71	0.52	0.66	0.7	0.59	0.71	0.66	0.69	0.52	down
chr1:1009596:1009749:-@chr1:1007068:1008230:-	RI	C1orf159	0.45	0.42	0.47	0.61	0.435	0.54	0.45	0.61	0.42	0.47	up
chr1:1009596:1009749:-@chr1:1009158:1009254:-@chr1:1007061:1008230:-	SE	C1orf159	0.14	0.28	0.54	0.37	0.21	0.455	0.28	0.54	0.14	0.37	up
chr1:1009626:1009596|1009158:-@chr1:1007061:1008230:-	A5SS	C1orf159	0.47	0.33	0.6	0.59	0.4	0.595	0.47	0.6	0.33	0.59	up
chr1:1011121:1011255:-@chr1:1010494:1010553:-@chr1:1007068:1009749:-	SE	C1orf159	0.2	0.23	0.61	0.28	0.215	0.445	0.23	0.61	0.2	0.28	up
chr1:101132777:101134147:-@chr1:101126897:101126972:-@chr1:101115620:101116047:-	SE	EXTL2	0.94	0.95	0.89	0.74	0.945	0.815	0.95	0.89	0.94	0.74	down
chr1:101132777:101134147:-@chr1:101126897:101127008:-@chr1:101115620:101116047:-	SE	EXTL2	0.85	0.88	0.81	0.61	0.865	0.71	0.88	0.81	0.85	0.61	down
chr1:101132777:101134147:-@chr1:101126972|101127008:101126897:-	A3SS	EXTL2	0.14	0.1	0.38	0.3	0.12	0.34	0.14	0.38	0.1	0.3	up
chr1:101239611:101239731:-@chr1:101230781:101230884:-@chr1:101227767:101228775:-	SE	DPH5	0.91	0.92	0.85	0.74	0.915	0.795	0.92	0.85	0.91	0.74	down
chr1:109307506:109307693:-@chr1:109306454:109306614:-@chr1:109294454:109294593:-	SE	CLCC1,AKNAD1	0.4	0.51	0.29	0.37	0.455	0.33	0.51	0.37	0.4	0.29	down
chr1:109625191:109624922|109624915:-@chr1:109624541:109624634:-	A5SS	PSRC1	0.06	0.04	0.14	0.18	0.05	0.16	0.06	0.18	0.04	0.14	up
chr1:109625396:109625286|109625282:-@chr1:109624915:109625191:-	A5SS	PSRC1	0.92	0.93	0.73	0.82	0.925	0.775	0.93	0.82	0.92	0.73	down
chr1:109835067:109835862:+@chr1:109836172:109836249:+@chr1:109836731:109836949:+	SE	ATXN7L2	0.27	0.15	0.4	0.33	0.21	0.365	0.27	0.4	0.15	0.33	up
chr1:109839288:109839325:+@chr1:109839824|109839901:109843000:+	A3SS	CYB561D1	0.45	0.24	0.21	0.16	0.345	0.185	0.45	0.21	0.24	0.16	down
chr1:110265992:110266139:+@chr1:110267311:110267856:+@chr1:110268205:110268335:+	SE	CSF1	0.63	0.78	0.82	0.85	0.705	0.835	0.78	0.85	0.63	0.82	up
chr1:110265992:110266139:+@chr1:110267311|110268205:110268335:+	A3SS	CSF1	0.64	0.79	0.82	0.89	0.715	0.855	0.79	0.89	0.64	0.82	up
chr1:110362697:110362795:+@chr1:110363020:110363264:+@chr1:110363693:110364019:+	SE	AHCYL1	0.92	0.93	0.74	0.84	0.925	0.79	0.93	0.84	0.92	0.74	down
chr1:110363693:110363771:+@chr1:110364876:110364996:+@chr1:110365819:110367894:+	SE	AHCYL1	0.93	0.97	0.83	0.8	0.95	0.815	0.97	0.83	0.93	0.8	down
chr1:110681541:110686413:+@chr1:110689684:110689794:+@chr1:110690453:110690826:+	SE	RBM15	0.08	0.15	0.39	0.19	0.115	0.29	0.15	0.39	0.08	0.19	up
chr1:111307766:111309159:-@chr1:111295433:111296960:-@chr1:111293996:111294268:-	SE	LRIF1	0.51	0.58	0.64	0.65	0.545	0.645	0.58	0.65	0.51	0.64	up
chr1:111470372:111470439:-@chr1:111466761:111466788:-@chr1:111462051:111464838:-	SE	DRAM2	0.45	0.24	0.63	0.52	0.345	0.575	0.45	0.63	0.24	0.52	up
chr1:111484183:111484478:-@chr1:111483811|111483856:111483646:-	A3SS	DRAM2	0.46	0.48	0.26	0.39	0.47	0.325	0.48	0.39	0.46	0.26	down
chr1:113018458:113018874:+@chr1:113018999|113019047:113019194:+	A3SS	MOV10	0.8	0.88	0.7	0.77	0.84	0.735	0.88	0.77	0.8	0.7	down
chr1:113018831:113019194:+@chr1:113020825:113020895:+@chr1:113031111:113031251:+	SE	MOV10	0.07	0.04	0.23	0.1	0.055	0.165	0.07	0.23	0.04	0.1	up
chr1:113042432:113042623:+@chr1:113042860:113042934:+	RI	MOV10	0.14	0.21	0.35	0.22	0.175	0.285	0.21	0.35	0.14	0.22	up
chr1:113051223:113051548:-@chr1:113049245:113049268:-@chr1:113047053:113047951:-	SE	PPM1J,RHOC	0.2	0.16	0.33	0.31	0.18	0.32	0.2	0.33	0.16	0.31	up
chr1:113051223:113051548:-@chr1:113049245:113049346:-@chr1:113047053:113047951:-	SE	PPM1J,RHOC	0.47	0.37	0.65	0.56	0.42	0.605	0.47	0.65	0.37	0.56	up
chr1:114743602:114743754:-@chr1:114742085:114742135:-@chr1:114736922:114742005:-	SE	TRIM33	0.89	0.78	0.75	0.67	0.835	0.71	0.89	0.75	0.78	0.67	down
chr1:115094351:115094293|115094118:-@chr1:115083836:115083869:-	A5SS	CSDE1	0.79	0.74	0.65	0.58	0.765	0.615	0.79	0.65	0.74	0.58	down
chr1:116762604:116762766:-@chr1:116751073:116751340:-@chr1:116748856:116750293:-	SE	ATP1A1-AS1	0.17	0.23	0.55	0.59	0.2	0.57	0.23	0.59	0.17	0.55	up
chr1:116762604:116762766:-@chr1:116755406:116755460:-@chr1:116751073:116751340:-@chr1:116748856:116750293:-	MXE	ATP1A1-AS1	0.15	0.39	0.53	0.52	0.27	0.525	0.39	0.53	0.15	0.52	up
chr1:116762604:116762766:-@chr1:116757907:116758058:-@chr1:116748856:116750293:-	SE	ATP1A1-AS1	0.3	0.12	0.35	0.41	0.21	0.38	0.3	0.41	0.12	0.35	up
chr1:116762604:116762766:-@chr1:116757907:116758058:-@chr1:116751073:116751340:-@chr1:116748856:116750293:-	MXE	ATP1A1-AS1	0.26	0.36	0.42	0.56	0.31	0.49	0.36	0.56	0.26	0.42	up
chr1:116762604:116762766:-@chr1:116757907:116758058:-@chr1:116755406:116755460:-@chr1:116748856:116750293:-	MXE	ATP1A1-AS1	0.35	0.18	0.6	0.54	0.265	0.57	0.35	0.6	0.18	0.54	up
chr1:116952087:116952476:-@chr1:116950637:116950696:-@chr1:116947769:116948170:-	SE	IGSF3	0.22	0.28	0.43	0.31	0.25	0.37	0.28	0.43	0.22	0.31	up
chr1:120055883:120056306:+@chr1:120065402|120065413:120065467:+	A3SS	PHGDH	0.12	0.05	0.32	0.22	0.085	0.27	0.12	0.32	0.05	0.22	up
chr1:120640935:120641388:+@chr1:120641493:120641508:+@chr1:120643498:120643575:+	SE	FAM72B	0.3	0.24	0.43	0.58	0.27	0.505	0.3	0.58	0.24	0.43	up
chr1:1234697:1234850|1234846:+@chr1:1234924:1235094:+	A5SS	PUSL1	0.07	0.05	0.24	0.09	0.06	0.165	0.07	0.24	0.05	0.09	up
chr1:1238030:1238192:-@chr1:1237836:1237943:-	RI	CPSF3L,MIR6727	0.42	0.43	0.36	0.19	0.425	0.275	0.43	0.36	0.42	0.19	down
chr1:1238752:1238835:-@chr1:1238278:1238367:-	RI	CPSF3L,MIR6727	0.57	0.44	0.36	0.22	0.505	0.29	0.57	0.36	0.44	0.22	down
chr1:1240067:1240681:-@chr1:1239540:1239608:-@chr1:1238717:1239164:-	SE	CPSF3L,MIR6727	0.83	0.91	0.78	0.7	0.87	0.74	0.91	0.78	0.83	0.7	down
chr1:1248424:1248530:-@chr1:1247151:1247227:-@chr1:1243859:1246336:-	SE	CPSF3L,MIR6727	0.25	0.17	0.33	0.31	0.21	0.32	0.25	0.33	0.17	0.31	up
chr1:1249824:1249929:-@chr1:1246239:1246336:-@chr1:1240389:1240861:-	SE	CPSF3L,MIR6727	0.86	0.95	0.44	0.85	0.905	0.645	0.95	0.85	0.86	0.44	down
chr1:1249824:1249929:-@chr1:1248424:1248530:-@chr1:1246239:1246339:-@chr1:1240389:1240861:-	MXE	CPSF3L,MIR6727	0.34	0.28	0.56	0.54	0.31	0.55	0.34	0.56	0.28	0.54	up
chr1:1279091:1279189:-@chr1:1278575|1278872:1277932:-	A3SS	MXRA8	0.93	0.95	0.82	0.81	0.94	0.815	0.95	0.82	0.93	0.81	down
chr1:1325401:1325546|1325492:+@chr1:1325848:1327619:+	A5SS	LOC148413	0.82	0.93	0.81	0.72	0.875	0.765	0.93	0.81	0.82	0.72	down
chr1:142535724:142536990:-@chr1:142512568:142512688:-@chr1:142510922:142511478:-	SE		0.64	0.74	0.4	0.63	0.69	0.515	0.74	0.63	0.64	0.4	down
chr1:143307641:143307834|143307830:+@chr1:143309869:143310681:+	A5SS		0.07	0.04	0.2	0.14	0.055	0.17	0.07	0.2	0.04	0.14	up
chr1:143317726:143317867:+@chr1:143318195:143318418:+@chr1:143326197:143326355:+	SE		0.23	0.29	0.47	0.32	0.26	0.395	0.29	0.47	0.23	0.32	up
chr1:143318195:143318418:+@chr1:143326197:143326350:+@chr1:143326453:143327959:+	SE		0.86	0.9	0.66	0.75	0.88	0.705	0.9	0.75	0.86	0.66	down
chr1:143326197:143326355|143326350:+@chr1:143326453:143327959:+	A5SS		0.74	0.71	0.86	0.91	0.725	0.885	0.74	0.91	0.71	0.86	up
chr1:143615982:143616094:-@chr1:143614434:143614561:-@chr1:143601948:143603946:-	SE	PDE4DIP	0.88	0.91	0.53	0.66	0.895	0.595	0.91	0.66	0.88	0.53	down
chr1:144785215:144785486:-@chr1:144779511:144779609:-@chr1:144777472:144777613:-	SE		0.66	0.67	0.4	0.64	0.665	0.52	0.67	0.64	0.66	0.4	down
chr1:145110192:145110370:-@chr1:145105970:145106136:-@chr1:145105049:145105142:-	SE	PRKAB2	0.71	0.6	0.86	0.78	0.655	0.82	0.71	0.86	0.6	0.78	up
chr1:145608576:145609268:-@chr1:145597699:145597778:-@chr1:145593900:145593987:-	SE	ACP6	0.33	0.22	0.39	0.45	0.275	0.42	0.33	0.45	0.22	0.39	up
chr1:145608576:145609268:-@chr1:145598135:145598265:-@chr1:145597699:145597778:-	SE	ACP6	0.51	0.21	0.56	0.72	0.36	0.64	0.51	0.72	0.21	0.56	up
chr1:146488201:146488252:-@chr1:146484126:146484289:-@chr1:146483033:146483084:-	SE		0.7	0.62	0.49	0.51	0.66	0.5	0.7	0.51	0.62	0.49	down
chr1:146827471:146827739:+@chr1:146833406:146833504:+@chr1:146835360:146835501:+	SE		0.85	0.66	0.53	0.58	0.755	0.555	0.85	0.58	0.66	0.53	down
chr1:146827471:146827739:+@chr1:146833474:146833504:+@chr1:146835360:146835501:+	SE		0.74	0.66	0.33	0.54	0.7	0.435	0.74	0.54	0.66	0.33	down
chr1:148209615:148209803:-@chr1:148205936|148206070:148205843:-	A3SS		0.9	0.9	0.81	0.77	0.9	0.79	0.9	0.81	0.9	0.77	down
chr1:148730494:148730611:+@chr1:148731511:148731589:+@chr1:148736630:148736847:+	SE	TARS2,MIR6878	0.74	0.81	0.55	0.72	0.775	0.635	0.81	0.72	0.74	0.55	down
chr1:149245412:149246719:-@chr1:149241270|149241411:149241265:-	A3SS	FAM63A	0.31	0.52	0.55	0.61	0.415	0.58	0.52	0.61	0.31	0.55	up
chr1:149245412:149246719:-@chr1:149241806|149242068:149241265:-	A3SS	FAM63A	0.55	0.62	0.49	0.46	0.585	0.475	0.62	0.49	0.55	0.46	down
chr1:149257567:149257769:+@chr1:149263711|149263769:149263895:+	A3SS	PRUNE1	0.88	0.95	0.75	0.87	0.915	0.81	0.95	0.87	0.88	0.75	down
chr1:149424720:149424606|149424602:-@chr1:149423285:149423593:-	A5SS	VPS72	0.22	0.1	0.31	0.26	0.16	0.285	0.22	0.31	0.1	0.26	up
chr1:149493801:149493908:+@chr1:149503014:149503132:+@chr1:149503932:149504334:+	SE	PSMD4	0.89	0.82	0.46	0.77	0.855	0.615	0.89	0.77	0.82	0.46	down
chr1:149566371:149567812:-@chr1:149565272:149565473:-@chr1:149554673:149554772:-@chr1:149546674:149546901:-	MXE	PI4KB	0.6	0.45	0.4	0.32	0.525	0.36	0.6	0.4	0.45	0.32	down
chr1:149651396:149651496:-@chr1:149650871|149650898:149650725:-	A3SS	POGZ	0.06	0.03	0.21	0.1	0.045	0.155	0.06	0.21	0.03	0.1	up
chr1:151867221:151867339:-@chr1:151865633|151866698:151865420:-	A3SS	S100A13	0.18	0.15	0.56	0.26	0.165	0.41	0.18	0.56	0.15	0.26	up
chr1:151872920:151873443:+@chr1:151875672|151877395:151877548:+	A3SS	CHTOP	0.42	0.42	0.65	0.49	0.42	0.57	0.42	0.65	0.42	0.49	up
chr1:153374912:153375091:+@chr1:153375399:153376822:+@chr1:153377079:153377198:+	SE	SLC50A1	0.81	0.84	0.67	0.69	0.825	0.68	0.84	0.69	0.81	0.67	down
chr1:153375399:153375476:+@chr1:153375928:153376051:+@chr1:153376661:153376822:+	SE	SLC50A1	0.84	0.68	0.65	0.47	0.76	0.56	0.84	0.65	0.68	0.47	down
chr1:153375399:153376822|153375496:+@chr1:153377079:153377198:+	A5SS	SLC50A1	0.69	0.77	0.5	0.57	0.73	0.535	0.77	0.57	0.69	0.5	down
chr1:153412321:153412428:-@chr1:153411728|153411992:153411665:-	A3SS	KRTCAP2	0.79	0.87	0.71	0.73	0.83	0.72	0.87	0.73	0.79	0.71	down
chr1:153427263:153428218:-@chr1:153426555:153426676:-@chr1:153425905:153426474:-	SE	MUC1,KRTCAP2	0.61	0.62	0.51	0.43	0.615	0.47	0.62	0.51	0.61	0.43	down
chr1:153487510:153487579:-@chr1:153486691:153487236:-@chr1:153484820:153484888:-	SE	FAM189B	0.67	0.72	0.56	0.57	0.695	0.565	0.72	0.57	0.67	0.56	down
chr1:153487510:153487579:-@chr1:153486691:153487344:-@chr1:153484820:153484888:-	SE	FAM189B	0.69	0.7	0.54	0.63	0.695	0.585	0.7	0.63	0.69	0.54	down
chr1:153495241:153495369:-@chr1:153493700:153493749:-@chr1:153492396:153493206:-	SE	SCAMP3	0.75	0.91	0.52	0.67	0.83	0.595	0.91	0.67	0.75	0.52	down
chr1:153505903:153506131:-@chr1:153505123:153505210:-@chr1:153504708:153504774:-	SE	CLK2	0.46	0.35	0.71	0.62	0.405	0.665	0.46	0.71	0.35	0.62	up
chr1:153545163:153545380:+@chr1:153546458|153546460:153546620:+	A3SS	FDPS	0.96	0.99	0.77	0.94	0.975	0.855	0.99	0.94	0.96	0.77	down
chr1:153545163:153545380:+@chr1:153546458|153546479:153546620:+	A3SS	FDPS	0.54	0.48	0.37	0.34	0.51	0.355	0.54	0.37	0.48	0.34	down
chr1:153545327:153546620:+@chr1:153548670:153548694:+@chr1:153548748:153548810:+@chr1:153554381:153554436:+	MXE	FDPS	0.07	0.04	0.26	0.13	0.055	0.195	0.07	0.26	0.04	0.13	up
chr1:153545327:153546620:+@chr1:153548670:153548694:+@chr1:153554356:153554436:+	SE	FDPS	0.85	0.95	0.7	0.78	0.9	0.74	0.95	0.78	0.85	0.7	down
chr1:153545327:153546620:+@chr1:153548748:153548810:+@chr1:153554356:153554436:+	SE	FDPS	0.89	0.92	0.76	0.82	0.905	0.79	0.92	0.82	0.89	0.76	down
chr1:153560493:153560591:-@chr1:153558658:153558852:-@chr1:153553272:153558110:-	SE		0.32	0.19	0.41	0.42	0.255	0.415	0.32	0.42	0.19	0.41	up
chr1:153562279:153562325:+@chr1:153562995|153563025:153563547:+	A3SS	RUSC1	0.88	0.96	0.81	0.61	0.92	0.71	0.96	0.81	0.88	0.61	down
chr1:153562279:153562325:+@chr1:153563313:153563547:+	RI	RUSC1	0.49	0.32	0.65	0.59	0.405	0.62	0.49	0.65	0.32	0.59	up
chr1:153846207:153847523:+@chr1:153847631:153847706:+@chr1:153847964:153848029:+	SE	MSTO1	0.74	0.91	0.71	0.7	0.825	0.705	0.91	0.71	0.74	0.7	down
chr1:153846207:153847523:+@chr1:153847631:153847770:+@chr1:153847964:153848029:+	SE	MSTO1	0.63	0.82	0.46	0.49	0.725	0.475	0.82	0.49	0.63	0.46	down
chr1:153953421:153953543:+@chr1:153957932:153958095:+@chr1:153961797:153961905:+	SE	DAP3,,MSTO1	0.7	0.7	0.87	0.84	0.7	0.855	0.7	0.87	0.7	0.84	up
chr1:154011588:154011417|154011378:-@chr1:154009481:154009625:-	A5SS	GON4L	0.33	0.25	0.2	0.13	0.29	0.165	0.33	0.2	0.25	0.13	down
chr1:154089691:154090221:-@chr1:154070697:154070819:-@chr1:154067950:154068035:-@chr1:154063252:154063443:-	MXE	GON4L	0.09	0.06	0.18	0.33	0.075	0.255	0.09	0.33	0.06	0.18	up
chr1:154152284:154152379:-@chr1:154149460:154150735:-	RI	KIAA0907	0.55	0.59	0.84	0.7	0.57	0.77	0.59	0.84	0.55	0.7	up
chr1:154152288:154152379:-@chr1:154149460:154150735:-	RI	KIAA0907	0.44	0.49	0.65	0.54	0.465	0.595	0.49	0.65	0.44	0.54	up
chr1:154430354:154430662:+@chr1:154432428:154432588:+@chr1:154435408:154435843:+	SE	SLC25A44	0.47	0.42	0.54	0.61	0.445	0.575	0.47	0.61	0.42	0.54	up
chr1:154470043:154470143:+@chr1:154472703:154472898:+@chr1:154478968:154479006:+	SE	BGLAP,PMF1-BGLAP,PMF1	0.72	0.83	0.62	0.71	0.775	0.665	0.83	0.71	0.72	0.62	down
chr1:154808909:154809025:-@chr1:154805792:154805879:-@chr1:154802806:154802962:-	SE	IQGAP3	0.93	0.98	0.9	0.8	0.955	0.85	0.98	0.9	0.93	0.8	down
chr1:154881856:154882561:+@chr1:154883217|154883523:154883591:+	A3SS	BCAN	0.48	0.54	0.25	0.44	0.51	0.345	0.54	0.44	0.48	0.25	down
chr1:154964858:154965631:+@chr1:154968407:154968531:+@chr1:154968697:154968889:+	SE	RRNAD1	0.95	0.96	0.79	0.86	0.955	0.825	0.96	0.86	0.95	0.79	down
chr1:154964858:154965631:+@chr1:154968407|154968697:154968889:+	A3SS	RRNAD1	0.85	0.91	0.77	0.75	0.88	0.76	0.91	0.77	0.85	0.75	down
chr1:154968407:154968531:+@chr1:154968697:154968889:+	RI	RRNAD1	0.38	0.47	0.52	0.64	0.425	0.58	0.47	0.64	0.38	0.52	up
chr1:154969793:154969936:+@chr1:154970425:154970909:+@chr1:154972141:154972325:+	SE	RRNAD1	0.68	0.66	0.77	0.85	0.67	0.81	0.68	0.85	0.66	0.77	up
chr1:155003607:155004655:+@chr1:155018698|155018702:155018745:+	A3SS	PRCC	0.91	0.96	0.79	0.87	0.935	0.83	0.96	0.87	0.91	0.79	down
chr1:155175964:155176326:-@chr1:155174834:155174875:-@chr1:155173665:155173912:-	SE	ARHGEF11	0.38	0.3	0.5	0.49	0.34	0.495	0.38	0.5	0.3	0.49	up
chr1:1562023:1561907|1561903:-@chr1:1561558:1561706:-	A5SS	CDK11B	0.11	0.13	0.33	0.16	0.12	0.245	0.13	0.33	0.11	0.16	up
chr1:158498531:158498926:-@chr1:158497739|158497772:158497699:-	A3SS	DCAF8	0.8	0.67	0.62	0.47	0.735	0.545	0.8	0.62	0.67	0.47	down
chr1:158498531:158498926:-@chr1:158497764|158497772:158497699:-	A3SS	DCAF8	0.83	0.84	0.59	0.81	0.835	0.7	0.84	0.81	0.83	0.59	down
chr1:158535516:158535678:-@chr1:158535259:158535345:-	RI	COPA	0.65	0.69	0.53	0.55	0.67	0.54	0.69	0.55	0.65	0.53	down
chr1:15918816:15919002:+@chr1:15920411:15920470:+@chr1:15924399:15924842:+	SE	PLEKHM2	0.59	0.62	0.76	0.69	0.605	0.725	0.62	0.76	0.59	0.69	up
chr1:159236050:159236161:-@chr1:159235457:159235505:-@chr1:159231625:159235320:-	SE	F11R	0.95	0.96	0.73	0.89	0.955	0.81	0.96	0.89	0.95	0.73	down
chr1:159277286:159277228|159277224:-@chr1:159276616:159277084:-	A5SS	USF1	0.14	0.11	0.38	0.16	0.125	0.27	0.14	0.38	0.11	0.16	up
chr1:159356521:159356646:+@chr1:159358642:159358752:+@chr1:159360555:159361932:+	SE	NIT1	0.14	0.11	0.36	0.18	0.125	0.27	0.14	0.36	0.11	0.18	up
chr1:159367229:159368612:-@chr1:159360828:159360940:-@chr1:159360552:159360624:-	SE	DEDD	0.7	0.84	0.66	0.61	0.77	0.635	0.84	0.66	0.7	0.61	down
chr1:159368965:159369195:-@chr1:159367229:159367261:-@chr1:159360552:159360940:-	SE	DEDD	0.96	0.97	0.8	0.92	0.965	0.86	0.97	0.92	0.96	0.8	down
chr1:159404146:159404541:+@chr1:159404846:159404990:+@chr1:159405407:159406438:+	SE	PPOX	0.82	0.94	0.67	0.8	0.88	0.735	0.94	0.8	0.82	0.67	down
chr1:159442821:159443011:+@chr1:159445607:159445683:+@chr1:159445897:159446009:+@chr1:159446271:159446782:+	MXE	NDUFS2	0.32	0.28	0.47	0.35	0.3	0.41	0.32	0.47	0.28	0.35	up
chr1:16175065:16175214:-@chr1:16172113:16172207:-@chr1:16146747:16147579:-	SE	ZBTB17	0.83	0.89	0.67	0.62	0.86	0.645	0.89	0.67	0.83	0.62	down
chr1:163047851:163048010:+@chr1:163055933:163056045:+@chr1:163057398:163057487:+	SE	PBX1	0.43	0.29	0.2	0.11	0.36	0.155	0.43	0.2	0.29	0.11	down
chr1:163885616:163885825:+@chr1:163886875|163886892:163886948:+	A3SS	MGST3	0.94	0.98	0.64	0.93	0.96	0.785	0.98	0.93	0.94	0.64	down
chr1:16551337:16551570:-@chr1:16515519:16515653:-@chr1:16514251:16514517:-	SE	FBXO42	0.09	0.09	0.2	0.22	0.09	0.21	0.09	0.22	0.09	0.2	up
chr1:16566166:16566390:+@chr1:16590457:16590506:+@chr1:16592310:16593155:+	SE	SZRD1	0.22	0.19	0.35	0.28	0.205	0.315	0.22	0.35	0.19	0.28	up
chr1:165781962:165782146:-@chr1:165769124:165769258:-@chr1:165765469:165766116:-	SE	CREG1	0.24	0.12	0.45	0.25	0.18	0.35	0.24	0.45	0.12	0.25	up
chr1:166370768:166370898:-@chr1:166340339:166340756:-@chr1:166332267:166333094:-	SE	GPR161	0.96	0.95	0.75	0.88	0.955	0.815	0.96	0.88	0.95	0.75	down
chr1:1678038:1678181:-@chr1:1677802:1677907:-	RI	NADK	0.94	0.92	0.82	0.78	0.93	0.8	0.94	0.82	0.92	0.78	down
chr1:1678078:1678181:-@chr1:1677802:1677907:-	RI	NADK	0.88	0.91	0.71	0.71	0.895	0.71	0.91	0.71	0.88	0.71	down
chr1:168041769:168041853:+@chr1:168043556:168043694:+@chr1:168057444:168057524:+	SE	C1orf112	0.79	0.89	0.69	0.73	0.84	0.71	0.89	0.73	0.79	0.69	down
chr1:16807590:16807861:-@chr1:16794091|16794095:16794013:-	A3SS	NBPF1	0.79	0.81	0.78	0.57	0.8	0.675	0.81	0.78	0.79	0.57	down
chr1:170017384:170017558:+@chr1:170017689:170017883:+@chr1:170019503:170020262:+	SE	METTL13	0.63	0.65	0.79	0.78	0.64	0.785	0.65	0.79	0.63	0.78	up
chr1:170023498:170023693:+@chr1:170026215:170026379:+@chr1:170027780:170027998:+	SE	METTL13	0.82	0.9	0.7	0.79	0.86	0.745	0.9	0.79	0.82	0.7	down
chr1:172100018:172101308:-@chr1:172094969:172095066:-@chr1:172057590:172059780:-	SE	CENPL,GAS5	0.19	0.11	0.27	0.24	0.15	0.255	0.19	0.27	0.11	0.24	up
chr1:172100436:172100666:-@chr1:172100065|172100267:172100018:-	A3SS	GAS5	0.19	0.12	0.26	0.29	0.155	0.275	0.19	0.29	0.12	0.26	up
chr1:172100436:172100666:-@chr1:172100263|172100267:172100245:-	A3SS	GAS5	0.44	0.44	0.7	0.57	0.44	0.635	0.44	0.7	0.44	0.57	up
chr1:172101271:172101308:-@chr1:172100990:172101043:-	RI	GAS5	0.65	0.65	0.56	0.47	0.65	0.515	0.65	0.56	0.65	0.47	down
chr1:172101271:172101308:-@chr1:172100990:172101043:-@chr1:172100160:172100465:-	SE	GAS5	0.27	0.32	0.7	0.57	0.295	0.635	0.32	0.7	0.27	0.57	up
chr1:172101308:172101303|172101271:-@chr1:172099662:172101043:-	A5SS	GAS5	0.23	0.13	0.33	0.26	0.18	0.295	0.23	0.33	0.13	0.26	up
chr1:172101938:172101967:-@chr1:172101618:172101655:-	RI	GAS5	0.45	0.26	0.53	0.51	0.355	0.52	0.45	0.53	0.26	0.51	up
chr1:172105958:172106909:+@chr1:172109228:172109327:+@chr1:172121397:172122406:+	SE	ZBTB37	0.9	0.79	0.74	0.55	0.845	0.645	0.9	0.74	0.79	0.55	down
chr1:177317496:177318145:+@chr1:177318477|177318543:177318811:+	A3SS	TOR3A	0.05	0.08	0.22	0.13	0.065	0.175	0.08	0.22	0.05	0.13	up
chr1:1812119:1812409:-@chr1:1801086:1801201:-@chr1:1774451:1774596:-@chr1:1760489:1760537:-	MXE	GNB1	0.61	0.56	0.53	0.38	0.585	0.455	0.61	0.53	0.56	0.38	down
chr1:182290485:182290620:+@chr1:182307914:182307951:+@chr1:182308584:182309969:+	SE	TSEN15	0.67	0.63	0.48	0.35	0.65	0.415	0.67	0.48	0.63	0.35	down
chr1:183392233:183392739:-@chr1:183390290:183390337:-@chr1:183387580:183387690:-	SE	TRMT1L	0.07	0.04	0.17	0.14	0.055	0.155	0.07	0.17	0.04	0.14	up
chr1:183542769:183542894:-@chr1:183542240:183542380:-@chr1:183541270:183541398:-	SE	IVNS1ABP	0.3	0.22	0.12	0.18	0.26	0.15	0.3	0.18	0.22	0.12	down
chr1:191295176:191295529:+@chr1:191311573:191311793:+@chr1:191312254:191312400:+	SE	TROVE2	0.91	0.9	0.74	0.87	0.905	0.805	0.91	0.87	0.9	0.74	down
chr1:196392731:196393029:+@chr1:196456752:196456863:+@chr1:196468306:196468390:+	SE	NEK7	0.1	0.04	0.34	0.17	0.07	0.255	0.1	0.34	0.04	0.17	up
chr1:198263353:198263662:+@chr1:198274452:198274523:+@chr1:198275409:198275546:+	SE	NR5A2	0.23	0.1	0.35	0.35	0.165	0.35	0.23	0.35	0.1	0.35	up
chr1:198263353:198263662:+@chr1:198275409:198275546:+@chr1:198279525:198280285:+	SE	NR5A2	0.27	0.25	0.08	0.19	0.26	0.135	0.27	0.19	0.25	0.08	down
chr1:200569306:200569201|200569190:-@chr1:200568761:200569086:-	A5SS	UBE2T	0.12	0.04	0.15	0.22	0.08	0.185	0.12	0.22	0.04	0.15	up
chr1:200569306:200569201|200569197:-@chr1:200568761:200569086:-	A5SS	UBE2T	0.13	0.03	0.18	0.2	0.08	0.19	0.13	0.2	0.03	0.18	up
chr1:200804898:200804948:+@chr1:200810753:200810933:+@chr1:200816225:200824320:+	SE	PPP1R12B	0.09	0.05	0.16	0.21	0.07	0.185	0.09	0.21	0.05	0.16	up
chr1:201162840:201163025:-@chr1:201160952|201160958:201160719:-	A3SS	KLHL12	0.94	0.97	0.72	0.93	0.955	0.825	0.97	0.93	0.94	0.72	down
chr1:201244394:201244561:+@chr1:201250640|201250643:201250799:+	A3SS	TMEM183A,TMEM183B	0.77	0.8	0.63	0.71	0.785	0.67	0.8	0.71	0.77	0.63	down
chr1:202031016:202031545:+@chr1:202037326:202037379:+@chr1:202038320:202038767:+	SE	ZBED6,ZC3H11A	0.76	0.63	0.44	0.5	0.695	0.47	0.76	0.5	0.63	0.44	down
chr1:202031016:202031545:+@chr1:202037326:202037390:+@chr1:202038320:202038767:+	SE	ZBED6,ZC3H11A	0.76	0.78	0.5	0.66	0.77	0.58	0.78	0.66	0.76	0.5	down
chr1:202031374:202031526:+@chr1:202032202:202032352:+@chr1:202037326:202038767:+	SE	ZBED6,ZC3H11A	0.43	0.32	0.24	0.12	0.375	0.18	0.43	0.24	0.32	0.12	down
chr1:204011024:204011233:-@chr1:204010837|204010842:204010584:-	A3SS	RAB29	0.46	0.55	0.32	0.43	0.505	0.375	0.55	0.43	0.46	0.32	down
chr1:204011125:204011237:-@chr1:204010584:204010837:-@chr1:204008247:204008318:-	SE	RAB29	0.86	0.9	0.71	0.73	0.88	0.72	0.9	0.73	0.86	0.71	down
chr1:204011125:204011237:-@chr1:204010584:204010842:-@chr1:204007223:204007404:-@chr1:204006484:204006605:-	MXE	RAB29	0.43	0.38	0.23	0.29	0.405	0.26	0.43	0.29	0.38	0.23	down
chr1:204694847:204694993:+@chr1:204698340:204698378:+@chr1:204698592:204698916:+	SE		0.05	0.01	0.23	0.06	0.03	0.145	0.05	0.23	0.01	0.06	up
chr1:204824342:204824639:+@chr1:204825135:204825250:+@chr1:204826781:204829243:+	SE		0.89	0.87	0.78	0.56	0.88	0.67	0.89	0.78	0.87	0.56	down
chr1:204825135:204825250:+@chr1:204826781:204829227:+	RI		0.14	0.09	0.23	0.21	0.115	0.22	0.14	0.23	0.09	0.21	up
chr1:205577297:205577396|205577390:+@chr1:205599514:205601066:+	A5SS	CD55	0.45	0.27	0.24	0.21	0.36	0.225	0.45	0.24	0.27	0.21	down
chr1:205579365:205579385:+@chr1:205590106:205590190:+@chr1:205593975:205594067:+@chr1:205599514:205601066:+	MXE	CD55	0.44	0.34	0.29	0.22	0.39	0.255	0.44	0.29	0.34	0.22	down
chr1:205579365:205579385:+@chr1:205593975:205594067:+@chr1:205598484:205598589:+@chr1:205599514:205601066:+	MXE	CD55	0.33	0.32	0.18	0.16	0.325	0.17	0.33	0.18	0.32	0.16	down
chr1:206006981:206007163:+@chr1:206010289:206010334:+@chr1:206023260:206023983:+	SE	CD46	0.65	0.65	0.61	0.41	0.65	0.51	0.65	0.61	0.65	0.41	down
chr1:206025587:206025650:+@chr1:206030221:206030313:+@chr1:206033487:206035484:+	SE	CD46	0.5	0.56	0.65	0.66	0.53	0.655	0.56	0.66	0.5	0.65	up
chr1:20847585:20847716:+@chr1:20848106:20848311:+	RI	PINK1,MIR6084	0.2	0.36	0.62	0.39	0.28	0.505	0.36	0.62	0.2	0.39	up
chr1:20986275:20986407:-@chr1:20979430:20979620:-@chr1:20978892:20978991:-	SE	HP1BP3	0.72	0.63	0.59	0.55	0.675	0.57	0.72	0.59	0.63	0.55	down
chr1:20986275:20986407:-@chr1:20979435:20979620:-@chr1:20978892:20978991:-	SE	HP1BP3	0.72	0.62	0.58	0.53	0.67	0.555	0.72	0.58	0.62	0.53	down
chr1:210306777:210306850:+@chr1:210308189:210308292:+@chr1:210308564:210308668:+	SE	DTL	0.86	0.93	0.82	0.71	0.895	0.765	0.93	0.82	0.86	0.71	down
chr1:210650390:210650486:-@chr1:210627578:210627697:-@chr1:210626856:210627065:-	SE	TMEM206	0.04	0.02	0.24	0.05	0.03	0.145	0.04	0.24	0.02	0.05	up
chr1:211481945:211482624:+@chr1:211501524|211501526:211501606:+	A3SS	RPS6KC1	0.74	0.71	0.66	0.55	0.725	0.605	0.74	0.66	0.71	0.55	down
chr1:2114938:2115209:-@chr1:2111012:2111080:-@chr1:2108137:2108505:-	SE	FAAP20	0.88	0.9	0.76	0.66	0.89	0.71	0.9	0.76	0.88	0.66	down
chr1:2114938:2115209:-@chr1:2113946:2114274:-@chr1:2110846:2111080:-	SE	FAAP20	0.19	0.25	0.3	0.47	0.22	0.385	0.25	0.47	0.19	0.3	up
chr1:2114938:2115209:-@chr1:2114144:2114274:-@chr1:2110846:2111080:-	SE	FAAP20	0.22	0.23	0.36	0.52	0.225	0.44	0.23	0.52	0.22	0.36	up
chr1:2119306:2121207:-@chr1:2115297:2115432:-@chr1:2110342:2115209:-	SE	FAAP20	0.89	0.98	0.85	0.8	0.935	0.825	0.98	0.85	0.89	0.8	down
chr1:212570134:212570244:+@chr1:212570916|212574166:212574274:+	A3SS	SMYD2	0.81	0.81	0.63	0.78	0.81	0.705	0.81	0.78	0.81	0.63	down
chr1:21375255:21375988:-@chr1:21310403:21310452:-@chr1:21288218:21288293:-	SE	EIF4G3	0.16	0.07	0.34	0.19	0.115	0.265	0.16	0.34	0.07	0.19	up
chr1:21375802:21375962:-@chr1:21375255:21375438:-@chr1:21310403:21310463:-@chr1:21288218:21288293:-	MXE	EIF4G3	0.88	0.8	0.69	0.62	0.84	0.655	0.88	0.69	0.8	0.62	down
chr1:215179547:215179638:-@chr1:214955039:214955214:-@chr1:214917041:214917456:-	SE	ESRRG	0.15	0.05	0.16	0.31	0.1	0.235	0.15	0.31	0.05	0.16	up
chr1:215179547:215179638:-@chr1:214955039:214955214:-@chr1:214947324:214947451:-@chr1:214917041:214917456:-	MXE	ESRRG	0.2	0.29	0.4	0.52	0.245	0.46	0.29	0.52	0.2	0.4	up
chr1:215179547:215179638:-@chr1:215105026:215105143:-@chr1:214955039:214955214:-@chr1:214917041:214917456:-	MXE	ESRRG	0.14	0.08	0.29	0.15	0.11	0.22	0.14	0.29	0.08	0.15	up
chr1:217419095:217419211:+@chr1:217433047:217433216:+@chr1:217450497:217450612:+	SE	LYPLAL1	0.86	0.9	0.74	0.72	0.88	0.73	0.9	0.74	0.86	0.72	down
chr1:218286308:218286628:-@chr1:218281172:218281287:-@chr1:218280325:218280501:-@chr1:218279757:218280234:-	MXE	EPRS	0.16	0.06	0.19	0.44	0.11	0.315	0.16	0.44	0.06	0.19	up
chr1:218450920:218450967:-@chr1:218450766:218450841:-@chr1:218450353:218450454:-	SE	RAB3GAP2	0.84	0.92	0.7	0.83	0.88	0.765	0.92	0.83	0.84	0.7	down
chr1:222256231:222257979:+@chr1:222261619:222261742:+@chr1:222263645:222264444:+	SE		0.19	0.19	0.28	0.38	0.19	0.33	0.19	0.38	0.19	0.28	up
chr1:224110264:224110202|224110198:-@chr1:224107953:224108115:-	A5SS	TMEM63A	0.1	0.02	0.27	0.11	0.06	0.19	0.1	0.27	0.02	0.11	up
chr1:225982843:225983110:+@chr1:225985909:225986036:+@chr1:226002016:226002557:+	SE	SNAP47	0.08	0.06	0.24	0.19	0.07	0.215	0.08	0.24	0.06	0.19	up
chr1:225987738:225988005:-@chr1:225987279|225987351:225987205:-	A3SS	JMJD4	0.91	0.91	0.73	0.87	0.91	0.8	0.91	0.87	0.91	0.73	down
chr1:226357223:226357729:-@chr1:226356967:226357012:-@chr1:226355663:226356884:-	SE	C1orf35	0.94	0.96	0.78	0.67	0.95	0.725	0.96	0.78	0.94	0.67	down
chr1:226362559:226363642:-@chr1:226362301:226362408:-@chr1:226361992:226362193:-	SE	MRPL55	0.09	0.05	0.23	0.19	0.07	0.21	0.09	0.23	0.05	0.19	up
chr1:226395448:226396153|226395612:+@chr1:226399835:226400391:+	A5SS	GUK1	0.55	0.65	0.35	0.46	0.6	0.405	0.65	0.46	0.55	0.35	down
chr1:226399835:226399948:+@chr1:226400337:226400391:+	RI	GUK1	0.67	0.7	0.49	0.62	0.685	0.555	0.7	0.62	0.67	0.49	down
chr1:226401730:226401868:+@chr1:226401939|226401945:226402023:+	A3SS	GUK1	0.94	0.98	0.47	0.93	0.96	0.7	0.98	0.93	0.94	0.47	down
chr1:226660478:226661206:-@chr1:226656369:226656485:-@chr1:226651467:226651489:-@chr1:226647997:226651371:-	MXE	TRIM11,MIR6742	0.9	0.73	0.55	0.69	0.815	0.62	0.9	0.69	0.73	0.55	down
chr1:227845903:227846063:+@chr1:227848229:227848339:+@chr1:227849880:227850122:+	SE	URB2	0.82	0.82	0.74	0.69	0.82	0.715	0.82	0.74	0.82	0.69	down
chr1:229441226:229441557:-@chr1:229431519:229431575:-@chr1:229429342:229429437:-	SE	C1orf131	0.86	0.85	0.79	0.67	0.855	0.73	0.86	0.79	0.85	0.67	down
chr1:233734064:233734409:-@chr1:233726119:233726241:-@chr1:233724614:233724761:-	SE	B3GALNT2	0.15	0.16	0.33	0.2	0.155	0.265	0.16	0.33	0.15	0.2	up
chr1:234372333:234372959:+@chr1:234398629:234398678:+@chr1:234408337:234408559:+	SE	GPR137B	0.76	0.74	0.79	0.91	0.75	0.85	0.76	0.91	0.74	0.79	up
chr1:234657315:234657373:+@chr1:234698154:234698199:+@chr1:234712190:234715426:+	SE	EDARADD	0.77	0.85	0.38	0.39	0.81	0.385	0.85	0.39	0.77	0.38	down
chr1:240078656:240078952:+@chr1:240079034|240079037:240079141:+	A3SS	EXO1	0.88	0.94	0.81	0.8	0.91	0.805	0.94	0.81	0.88	0.8	down
chr1:240096755:240096980:+@chr1:240101957|240101960:240102203:+	A3SS	EXO1	0.65	0.69	0.83	0.72	0.67	0.775	0.69	0.83	0.65	0.72	up
chr1:241485281:241486165:+@chr1:241516197:241516322:+@chr1:241534638:241535482:+	SE	SDCCAG8	0.65	0.61	0.51	0.53	0.63	0.52	0.65	0.53	0.61	0.51	down
chr1:241516197:241516322:+@chr1:241522994:241523144:+@chr1:241534638:241535482:+	SE	SDCCAG8	0.47	0.46	0.53	0.83	0.465	0.68	0.47	0.83	0.46	0.53	up
chr1:24176988:24177350:-@chr1:24174128|24174157:24174051:-	A3SS	SRSF10	0.93	0.94	0.85	0.77	0.935	0.81	0.94	0.85	0.93	0.77	down
chr1:24176988:24177350:-@chr1:24174147|24174157:24174051:-	A3SS	SRSF10	0.93	0.89	0.71	0.72	0.91	0.715	0.93	0.72	0.89	0.71	down
chr1:242882679:242883280:+@chr1:242908989:242909064:+@chr1:242911793:242911857:+	SE	DESI2	0.17	0.16	0.33	0.29	0.165	0.31	0.17	0.33	0.16	0.29	up
chr1:242916522:242916594:+@chr1:242919174:242919267:+@chr1:242921804:242922014:+	SE	DESI2	0.87	0.91	0.67	0.8	0.89	0.735	0.91	0.8	0.87	0.67	down
chr1:24358129:24358259:-@chr1:24356881|24356968:24356207:-	A3SS	IFNLR1	0.93	0.96	0.84	0.68	0.945	0.76	0.96	0.84	0.93	0.68	down
chr1:24358551:24358710:-@chr1:24358129:24358259:-@chr1:24353222:24356968:-	SE	IFNLR1	0.93	0.85	0.75	0.82	0.89	0.785	0.93	0.82	0.85	0.75	down
chr1:245388931:245388991:-@chr1:245368641:245368682:-@chr1:245351901:245353796:-	SE	ZNF124	0.41	0.41	0.58	0.49	0.41	0.535	0.41	0.58	0.41	0.49	up
chr1:24614828:24614981:+@chr1:24615102:24615193:+@chr1:24615898:24616085:+@chr1:24618368:24619191:+	MXE	NIPAL3	0.09	0.04	0.2	0.15	0.065	0.175	0.09	0.2	0.04	0.15	up
chr1:247114759:247116247:-@chr1:247111504:247111603:-@chr1:247110826:247111338:-	SE	ZNF692	0.9	0.94	0.72	0.88	0.92	0.8	0.94	0.88	0.9	0.72	down
chr1:247118953:247119747:-@chr1:247118839|247118856:247118650:-	A3SS	ZNF692	0.64	0.81	0.59	0.5	0.725	0.545	0.81	0.59	0.64	0.5	down
chr1:247174638:247174701:+@chr1:247190935:247191013:+@chr1:247197404:247198344:+	SE	PGBD2	0.39	0.38	0.56	0.43	0.385	0.495	0.39	0.56	0.38	0.43	up
chr1:25742659:25742864:+@chr1:25753000|25753002:25753142:+	A3SS	LDLRAP1	0.87	0.94	0.71	0.84	0.905	0.775	0.94	0.84	0.87	0.71	down
chr1:25762661:25762869:+@chr1:25763730:25763839:+@chr1:25764251:25767962:+	SE	LDLRAP1	0.16	0.06	0.26	0.26	0.11	0.26	0.16	0.26	0.06	0.26	up
chr1:26021608:26022206:+@chr1:26022316|26022318:26022517:+	A3SS	MTFR1L	0.5	0.54	0.32	0.4	0.52	0.36	0.54	0.4	0.5	0.32	down
chr1:26021608:26022206:+@chr1:26022316|26022424:26022517:+	A3SS	MTFR1L	0.5	0.57	0.36	0.26	0.535	0.31	0.57	0.36	0.5	0.26	down
chr1:26542823:26545790:-@chr1:26542369|26542371:26542324:-	A3SS	AIM1L	0.89	0.96	0.54	0.76	0.925	0.65	0.96	0.76	0.89	0.54	down
chr1:26672561:26672593:+@chr1:26672781:26672810:+	RI	HMGN2	0.62	0.63	0.49	0.34	0.625	0.415	0.63	0.49	0.62	0.34	down
chr1:26672561:26672605:+@chr1:26672781:26672810:+	RI	HMGN2	0.41	0.49	0.57	0.56	0.45	0.565	0.49	0.57	0.41	0.56	up
chr1:26993191:26994312|26994292:+@chr1:26996641:26997481:+	A5SS	PIGV	0.81	0.91	0.59	0.73	0.86	0.66	0.91	0.73	0.81	0.59	down
chr1:27140831:27140896:+@chr1:27141735|27141738:27141854:+	A3SS	NUDC	0.07	0.04	0.35	0.09	0.055	0.22	0.07	0.35	0.04	0.09	up
chr1:27502699:27502873:+@chr1:27504137:27504271:+	RI	WDTC1	0.14	0.14	0.56	0.19	0.14	0.375	0.14	0.56	0.14	0.19	up
chr1:27529798:27529882:+@chr1:27530063:27530215:+@chr1:27531148:27533132:+	SE	TMEM222	0.47	0.65	0.4	0.4	0.56	0.4	0.65	0.4	0.47	0.4	down
chr1:27757804:27757981:-@chr1:27757403:27757628:-@chr1:27752172:27752283:-	SE	AHDC1	0.7	0.86	0.88	0.89	0.78	0.885	0.86	0.89	0.7	0.88	up
chr1:28729622:28729714|28729672:+@chr1:28730902:28731089:+	A5SS	RCC1	0.16	0.08	0.29	0.26	0.12	0.275	0.16	0.29	0.08	0.26	up
chr1:28770966:28770999:+@chr1:28773688:28773817:+@chr1:28776599:28777991:+	SE	TRNAU1AP	0.6	0.39	0.27	0.19	0.495	0.23	0.6	0.27	0.39	0.19	down
chr1:29086190:29086309:+@chr1:29186530|29186547:29187004:+	A3SS	EPB41	0.1	0.2	0.46	0.3	0.15	0.38	0.2	0.46	0.1	0.3	up
chr1:31195695:31195567|31195561:-@chr1:31190780:31190917:-	A5SS	PUM1	0.35	0.39	0.62	0.5	0.37	0.56	0.39	0.62	0.35	0.5	up
chr1:31821337:31821429:+@chr1:31822866:31822989:+	RI	TINAGL1	0.53	0.32	0.72	0.67	0.425	0.695	0.53	0.72	0.32	0.67	up
chr1:31821337:31821763|31821429:+@chr1:31822866:31822989:+	A5SS	TINAGL1	0.65	0.69	0.75	0.86	0.67	0.805	0.69	0.86	0.65	0.75	up
chr1:31823628:31824064|31823673:+@chr1:31824898:31825770:+	A5SS	TINAGL1	0.58	0.59	0.35	0.56	0.585	0.455	0.59	0.56	0.58	0.35	down
chr1:32313791:32314010:+@chr1:32314951:32315034:+@chr1:32315352:32315506:+	SE	TMEM39B	0.59	0.71	0.78	0.81	0.65	0.795	0.71	0.81	0.59	0.78	up
chr1:32313791:32314010:+@chr1:32329860|32329863:32330199:+	A3SS	MIR5585,TMEM39B	0.24	0.19	0.6	0.43	0.215	0.515	0.24	0.6	0.19	0.43	up
chr1:32313791:32314014|32314010:+@chr1:32329863:32330199:+	A5SS	MIR5585,TMEM39B	0.22	0.1	0.55	0.34	0.16	0.445	0.22	0.55	0.1	0.34	up
chr1:32346215:32346322:+@chr1:32392776|32392778:32392909:+	A3SS	KPNA6	0.89	0.93	0.84	0.75	0.91	0.795	0.93	0.84	0.89	0.75	down
chr1:33055376:33056347:-@chr1:33044715:33044799:-@chr1:33035951:33036031:-	SE	YARS	0.49	0.47	0.7	0.58	0.48	0.64	0.49	0.7	0.47	0.58	up
chr1:33055707:33055877:+@chr1:33063501:33063673:+@chr1:33064286:33065118:+	SE	S100PBP	0.86	0.67	0.52	0.61	0.765	0.565	0.86	0.61	0.67	0.52	down
chr1:33055707:33055877:+@chr1:33063505:33063617:+@chr1:33064286:33065118:+	SE	S100PBP	0.86	0.92	0.71	0.79	0.89	0.75	0.92	0.79	0.86	0.71	down
chr1:33136314:33136677:-@chr1:33133931|33134157:33133743:-	A3SS	TMEM54	0.58	0.76	0.45	0.52	0.67	0.485	0.76	0.52	0.58	0.45	down
chr1:33726652:33726838:+@chr1:33727705:33727789:+@chr1:33729212:33730969:+	SE	ZSCAN20	0.28	0.47	0.58	0.78	0.375	0.68	0.47	0.78	0.28	0.58	up
chr1:35230422:35230575:-@chr1:35221955:35222135:-@chr1:35219713:35220307:-	SE	TMEM35B,LOC653160,ZMYM6	0.86	0.87	0.67	0.74	0.865	0.705	0.87	0.74	0.86	0.67	down
chr1:3542368:3542454:-@chr1:3541584:3541718:-@chr1:3541222:3541498:-	SE	WRAP73	0.87	0.91	0.75	0.76	0.89	0.755	0.91	0.76	0.87	0.75	down
chr1:36416061:36416389:+@chr1:36416607|36416659:36416784:+	A3SS	MAP7D1	0.81	0.92	0.67	0.8	0.865	0.735	0.92	0.8	0.81	0.67	down
chr1:36606040:36606272:-@chr1:36600747:36600844:-@chr1:36599409:36599528:-	SE	STK40	0.41	0.22	0.1	0.11	0.315	0.105	0.41	0.11	0.22	0.1	down
chr1:37795791:37795936:+@chr1:37797515:37799923:+@chr1:37800269:37800771:+	SE	DNALI1	0.79	0.87	0.67	0.72	0.83	0.695	0.87	0.72	0.79	0.67	down
chr1:37795791:37795936:+@chr1:37797515|37799745:37799923:+	A3SS	DNALI1	0.39	0.46	0.6	0.62	0.425	0.61	0.46	0.62	0.39	0.6	up
chr1:39718057:39718268:+@chr1:39719179:39719289:+@chr1:39722860:39725246:+	SE	MACF1,KIAA0754	0.65	0.55	0.43	0.51	0.6	0.47	0.65	0.51	0.55	0.43	down
chr1:39802801:39802730|39802682:-@chr1:39800362:39802181:-	A5SS	PABPC4	0.86	0.73	0.62	0.64	0.795	0.63	0.86	0.64	0.73	0.62	down
chr1:40278842:40279060:+@chr1:40279688:40279752:+@chr1:40295705:40295754:+@chr1:40297596:40297717:+	MXE	CAP1	0.88	0.9	0.71	0.66	0.89	0.685	0.9	0.71	0.88	0.66	down
chr1:40747000:40747136:+@chr1:40747992:40748049:+@chr1:40752774:40754801:+	SE	EXO5	0.37	0.21	0.58	0.69	0.29	0.635	0.37	0.69	0.21	0.58	up
chr1:40929824:40930126:+@chr1:40950946:40951080:+@chr1:40973860:40974009:+@chr1:40977095:40977207:+	MXE	NFYC	0.1	0.08	0.2	0.23	0.09	0.215	0.1	0.23	0.08	0.2	up
chr1:41006482:41007674:+@chr1:41008582|41008971:41009860:+	A3SS	NFYC	0.92	0.92	0.7	0.88	0.92	0.79	0.92	0.88	0.92	0.7	down
chr1:43004765:43005486:-@chr1:43000581:43000604:-@chr1:42997459:42997648:-	SE	P3H1	0.28	0.53	0.69	0.93	0.405	0.81	0.53	0.93	0.28	0.69	up
chr1:43084771:43084915:+@chr1:43087549:43088000:+@chr1:43089208:43090735:+	SE	ZNF691	0.48	0.53	0.7	0.67	0.505	0.685	0.53	0.7	0.48	0.67	up
chr1:43084771:43084915:+@chr1:43087823:43088000:+@chr1:43089208:43090735:+	SE	ZNF691	0.16	0.34	0.46	0.66	0.25	0.56	0.34	0.66	0.16	0.46	up
chr1:43087549:43088000|43087671:+@chr1:43089208:43090735:+	A5SS	ZNF691	0.6	0.67	0.74	0.85	0.635	0.795	0.67	0.85	0.6	0.74	up
chr1:43602905:43602873|43602800:-@chr1:43602582:43602718:-	A5SS	ELOVL1,MIR6734	0.85	0.88	0.51	0.83	0.865	0.67	0.88	0.83	0.85	0.51	down
chr1:43606173:43606356:-@chr1:43605744:43605876:-@chr1:43604526:43604717:-@chr1:43603324:43603881:-	MXE	ELOVL1,MIR6734	0.11	0.16	0.52	0.23	0.135	0.375	0.16	0.52	0.11	0.23	up
chr1:44212656:44213366:+@chr1:44213924:44214107:+@chr1:44214349:44214432:+	SE	ATP6V0B	0.72	0.83	0.88	0.87	0.775	0.875	0.83	0.88	0.72	0.87	up
chr1:44523094:44523166:-@chr1:44486194:44486297:-@chr1:44459329:44459899:-	SE	ERI3-IT1,ERI3	0.81	0.64	0.63	0.56	0.725	0.595	0.81	0.63	0.64	0.56	down
chr1:44593151:44593526:-@chr1:44591109:44591168:-@chr1:44577304:44577581:-	SE	ERI3	0.54	0.73	0.74	0.83	0.635	0.785	0.73	0.83	0.54	0.74	up
chr1:44593151:44593526:-@chr1:44591109:44591184:-@chr1:44577304:44577581:-	SE	ERI3	0.72	0.87	0.89	0.94	0.795	0.915	0.87	0.94	0.72	0.89	up
chr1:44912590:44912819:-@chr1:44883619:44883723:-@chr1:44873491:44874716:-	SE	TMEM53	0.79	0.87	0.54	0.42	0.83	0.48	0.87	0.54	0.79	0.42	down
chr1:45014934:45015037|45015031:+@chr1:45015873:45016048:+	A5SS	RPS8	0.9	0.88	0.77	0.75	0.89	0.76	0.9	0.77	0.88	0.75	down
chr1:45051633:45051799|45051758:+@chr1:45051897:45053765:+	A5SS	BTBD19	0.51	0.35	0.21	0.28	0.43	0.245	0.51	0.28	0.35	0.21	down
chr1:45572650:45572770:-@chr1:45571633:45571820:-@chr1:45571544:45571583:-@chr1:45570780:45571429:-	MXE	MUTYH	0.62	0.81	0.54	0.59	0.715	0.565	0.81	0.59	0.62	0.54	down
chr1:46370106:46370967:-@chr1:46323189:46323392:-@chr1:46318901:46319009:-	SE	PIK3R3	0.12	0.05	0.39	0.24	0.085	0.315	0.12	0.39	0.05	0.24	up
chr1:46541872:46542079:+@chr1:46547360:46547402:+@chr1:46548414:46548575:+	SE	UQCRH	0.44	0.46	0.6	0.58	0.45	0.59	0.46	0.6	0.44	0.58	up
chr1:46799737:46799901:-@chr1:46798493:46798536:-@chr1:46795664:46797059:-	SE	MKNK1	0.55	0.53	0.65	0.7	0.54	0.675	0.55	0.7	0.53	0.65	up
chr1:52592868:52592958:-@chr1:52592625:52592714:-@chr1:52588668:52591907:-	SE	CC2D1B	0.17	0.13	0.34	0.29	0.15	0.315	0.17	0.34	0.13	0.29	up
chr1:52720064:52720183:-@chr1:52719683:52719895:-@chr1:52715968:52716142:-	SE	ZCCHC11	0.88	0.92	0.69	0.86	0.9	0.775	0.92	0.86	0.88	0.69	down
chr1:53137434:53137484:-@chr1:53135697:53135744:-@chr1:53134170:53134857:-	SE	ECHDC2	0.81	0.8	0.62	0.37	0.805	0.495	0.81	0.62	0.8	0.37	down
chr1:53137484:53137434|53135697:-@chr1:53134170:53134857:-	A5SS	ECHDC2	0.58	0.5	0.77	0.67	0.54	0.72	0.58	0.77	0.5	0.67	up
chr1:53142906:53145193:-@chr1:53137434:53137484:-@chr1:53135697:53135744:-	SE	ECHDC2	0.68	0.9	0.67	0.61	0.79	0.64	0.9	0.67	0.68	0.61	down
chr1:53146128:53146214:-@chr1:53143294:53143350:-@chr1:53142904:53143093:-	SE	ECHDC2	0.34	0.54	0.57	0.68	0.44	0.625	0.54	0.68	0.34	0.57	up
chr1:53146128:53146214:-@chr1:53143294:53144871:-@chr1:53142904:53143093:-	SE	ECHDC2	0.34	0.37	0.51	0.6	0.355	0.555	0.37	0.6	0.34	0.51	up
chr1:53146128:53146214:-@chr1:53143294:53146022:-@chr1:53142904:53143093:-	SE	ECHDC2	0.32	0.35	0.44	0.53	0.335	0.485	0.35	0.53	0.32	0.44	up
chr1:53146128:53146214:-@chr1:53143350|53144871:53143294:-	A3SS	ECHDC2	0.59	0.32	0.64	0.62	0.455	0.63	0.59	0.64	0.32	0.62	up
chr1:53146128:53146214:-@chr1:53144871|53146022:53143294:-	A3SS	ECHDC2	0.69	0.61	0.46	0.35	0.65	0.405	0.69	0.46	0.61	0.35	down
chr1:53457127:53458604:-@chr1:53456750|53456755:53456674:-	A3SS	C1orf123	0.8	0.85	0.46	0.37	0.825	0.415	0.85	0.46	0.8	0.37	down
chr1:53473837:53473895:-@chr1:53471802:53471912:-@chr1:53467132:53467214:-	SE	MAGOH	0.77	0.84	0.56	0.73	0.805	0.645	0.84	0.73	0.77	0.56	down
chr1:54519699:54519788:-@chr1:54496330:54496410:-@chr1:54495388:54495447:-	SE	SSBP3	0.6	0.59	0.54	0.38	0.595	0.46	0.6	0.54	0.59	0.38	down
chr1:61644822:61644987:+@chr1:61677711:61677778:+@chr1:61693563:61696544:+	SE	NFIA	0.16	0.08	0.26	0.26	0.12	0.26	0.16	0.26	0.08	0.26	up
chr1:6193586:6193765:+@chr1:6194514:6194700:+@chr1:6194878:6195063:+	SE	RNF207	0.9	0.9	0.71	0.77	0.9	0.74	0.9	0.77	0.9	0.71	down
chr1:61939194:61939285:-@chr1:61925052:61925181:-@chr1:61919306:61921806:-	SE	TM2D1	0.38	0.5	0.26	0.21	0.44	0.235	0.5	0.26	0.38	0.21	down
chr1:62386544:62386650:+@chr1:62391618:62391741:+@chr1:62399168:62402180:+	SE	PATJ	0.21	0.18	0.36	0.39	0.195	0.375	0.21	0.39	0.18	0.36	up
chr1:62501352:62501799:-@chr1:62491397|62491469:62491327:-	A3SS	KANK4	0.92	0.96	0.8	0.81	0.94	0.805	0.96	0.81	0.92	0.8	down
chr1:62519809:62519894:-@chr1:62511464:62513347:-@chr1:62509738:62509849:-	SE	KANK4	0.81	0.78	0.61	0.66	0.795	0.635	0.81	0.66	0.78	0.61	down
chr1:6620730:6621011:-@chr1:6620094:6620151:-	RI	DNAJC11	0.57	0.48	0.63	0.76	0.525	0.695	0.57	0.76	0.48	0.63	up
chr1:70443941:70444051:+@chr1:70459883|70459886:70460110:+	A3SS	SRSF11	0.29	0.3	0.38	0.44	0.295	0.41	0.3	0.44	0.29	0.38	up
chr1:70484556:70485178:+@chr1:70485388:70485420:+@chr1:70488223:70488925:+	SE	SRSF11	0.05	0.19	0.42	0.29	0.12	0.355	0.19	0.42	0.05	0.29	up
chr1:70484556:70485178:+@chr1:70488202|70488223:70488318:+	A3SS	SRSF11	0.11	0.1	0.49	0.14	0.105	0.315	0.11	0.49	0.1	0.14	up
chr1:71305047:71305822:-@chr1:71303949:71304019:-@chr1:71301557:71303408:-	SE	ZRANB2	0.26	0.32	0.14	0.1	0.29	0.12	0.32	0.14	0.26	0.1	down
chr1:74971228:74971683:-@chr1:74971039:74971110:-@chr1:74963228:74963323:-@chr1:74962983:74963106:-	MXE	CRYZ	0.2	0.25	0.66	0.26	0.225	0.46	0.25	0.66	0.2	0.26	up
chr1:754246:754347:+@chr1:766443:766616:+@chr1:772897:773049:+@chr1:777170:777953:+	MXE	LINC01128	0.1	0.14	0.36	0.2	0.12	0.28	0.14	0.36	0.1	0.2	up
chr1:754246:754347:+@chr1:772897:773049:+@chr1:777170:777953:+	SE	LINC01128	0.85	0.94	0.65	0.7	0.895	0.675	0.94	0.7	0.85	0.65	down
chr1:76024306:76024547:+@chr1:76024973:76025070:+@chr1:76025770:76028790:+	SE	SNORD45B,SNORD45A,RABGGTB,SNORD45C,ACADM	0.43	0.3	0.28	0.14	0.365	0.21	0.43	0.28	0.3	0.14	down
chr1:76024306:76024547:+@chr1:76024973:76025138:+@chr1:76025770:76028790:+	SE	SNORD45B,SNORD45A,RABGGTB,SNORD45C,ACADM	0.38	0.35	0.14	0.29	0.365	0.215	0.38	0.29	0.35	0.14	down
chr1:76027432:76027629:+@chr1:76028289:76028330:+@chr1:76028425:76028547:+	SE	SNORD45B,RABGGTB	0.7	0.34	0.29	0.29	0.52	0.29	0.7	0.29	0.34	0.29	down
chr1:77820252:77820399:-@chr1:77820161|77820164:77820049:-	A3SS	ZZZ3	0.74	0.78	0.65	0.63	0.76	0.64	0.78	0.65	0.74	0.63	down
chr1:78184803:78186111:-@chr1:78183779:78183915:-@chr1:78182324:78182542:-	SE	FUBP1	0.09	0.2	0.26	0.3	0.145	0.28	0.2	0.3	0.09	0.26	up
chr1:82223531:82223627:+@chr1:82225173:82225301:+@chr1:82225532:82225613:+@chr1:82228663:82231010:+	MXE	ADGRL2	0.2	0.21	0.39	0.32	0.205	0.355	0.21	0.39	0.2	0.32	up
chr1:84918609:84918658:-@chr1:84909448:84909521:-@chr1:84907952:84909086:-	SE	SSX2IP	0.93	0.96	0.84	0.83	0.945	0.835	0.96	0.84	0.93	0.83	down
chr1:86621202:86621375:-@chr1:86620513:86620629:-@chr1:86614504:86614689:-	SE	ODF2L	0.75	0.79	0.69	0.64	0.77	0.665	0.79	0.69	0.75	0.64	down
chr1:86634304:86634610:-@chr1:86623729:86623861:-@chr1:86622947:86623072:-	SE	ODF2L	0.21	0.45	0.72	0.76	0.33	0.74	0.45	0.76	0.21	0.72	up
chr1:86634304:86634610:-@chr1:86625186:86625350:-@chr1:86623729:86623861:-	SE	ODF2L	0.65	0.74	0.8	0.84	0.695	0.82	0.74	0.84	0.65	0.8	up
chr1:8776:14754:-@chr1:8229|8232:8131:-	A3SS		0.75	0.83	0.57	0.7	0.79	0.635	0.83	0.7	0.75	0.57	down
chr1:8776:14754:-@chr1:8232|8242:8131:-	A3SS		0.19	0.3	0.38	0.52	0.245	0.45	0.3	0.52	0.19	0.38	up
chr1:8849896:8849769|8849756:-@chr1:8848925:8849147:-	A5SS	ENO1	0.62	0.48	0.31	0.43	0.55	0.37	0.62	0.43	0.48	0.31	down
chr1:8849896:8849769|8849759:-@chr1:8848925:8849147:-	A5SS	ENO1	0.81	0.62	0.41	0.55	0.715	0.48	0.81	0.55	0.62	0.41	down
chr1:89043768:89043942:+@chr1:89044173:89044288:+@chr1:89045584:89045714:+	SE	PKN2	0.82	0.91	0.8	0.69	0.865	0.745	0.91	0.8	0.82	0.69	down
chr1:90243280:90243391:+@chr1:90245759:90245897:+@chr1:90248235:90248433:+	SE	ZNF326	0.89	0.94	0.8	0.82	0.915	0.81	0.94	0.82	0.89	0.8	down
chr1:90243280:90243391:+@chr1:90245781:90245897:+@chr1:90248235:90248433:+	SE	ZNF326	0.9	0.95	0.82	0.81	0.925	0.815	0.95	0.82	0.9	0.81	down
chr1:93348375:93348577|93348573:+@chr1:93348690:93348788:+	A5SS	MTF2	0.14	0.04	0.36	0.27	0.09	0.315	0.14	0.36	0.04	0.27	up
chr1:93577502:93577681:-@chr1:93575522:93577419:-@chr1:93563739:93564040:-	SE		0.55	0.45	0.6	0.84	0.5	0.72	0.55	0.84	0.45	0.6	up
chr1:93814159:93814274:-@chr1:93809815:93809986:-@chr1:93805885:93805996:-	SE	BCAR3	0.86	0.93	0.81	0.74	0.895	0.775	0.93	0.81	0.86	0.74	down
chr1:94779681:94780003:-@chr1:94778716:94778928:-@chr1:94777850:94778512:-	SE	F3	0.12	0.19	0.27	0.25	0.155	0.26	0.19	0.27	0.12	0.25	up
chr1:94779681:94780003:-@chr1:94778716:94779210:-@chr1:94777850:94778512:-	SE	F3	0.21	0.36	0.45	0.4	0.285	0.425	0.36	0.45	0.21	0.4	up
chr1:9536271:9536450:+@chr1:9549906:9550006:+@chr1:9552903:9553003:+	SE	SLC25A33	0.8	0.83	0.77	0.63	0.815	0.7	0.83	0.77	0.8	0.63	down
chr1:9892740:9892994:-@chr1:9860550:9860634:-@chr1:9854614:9854733:-	SE	CTNNBIP1	0.92	0.94	0.73	0.85	0.93	0.79	0.94	0.85	0.92	0.73	down
chr20:1301722:1301822:+@chr20:1303128:1303342:+@chr20:1305442:1307742:+	SE	SDCBP2-AS1	0.69	0.73	0.58	0.38	0.71	0.48	0.73	0.58	0.69	0.38	down
chr20:17884009:17884119:-@chr20:17882867|17882875:17882640:-	A3SS	SNX5	0.36	0.29	0.21	0.09	0.325	0.15	0.36	0.21	0.29	0.09	down
chr20:17898444:17898773:+@chr20:17904327:17904546:+@chr20:17918582:17919765:+	SE	MGME1	0.76	0.82	0.75	0.5	0.79	0.625	0.82	0.75	0.76	0.5	down
chr20:18422602:18422707:-@chr20:18419039:18419124:-@chr20:18415177:18418634:-	SE	RBBP9	0.91	0.97	0.75	0.9	0.94	0.825	0.97	0.9	0.91	0.75	down
chr20:18425713:18425894:-@chr20:18422602:18422707:-@chr20:18419039:18419124:-	SE	RBBP9	0.88	0.91	0.7	0.85	0.895	0.775	0.91	0.85	0.88	0.7	down
chr20:20340671:20340792:-@chr20:20325339:20325378:-@chr20:20318174:20321897:-	SE	RALGAPA2	0.94	0.92	0.74	0.7	0.93	0.72	0.94	0.74	0.92	0.7	down
chr20:205434:205520:-@chr20:204609:204727:-	RI	C20orf96	0.66	0.3	0.74	0.81	0.48	0.775	0.66	0.81	0.3	0.74	up
chr20:2391282:2391407:-@chr20:2390439|2390585:2390285:-	A3SS	SNRPB	0.71	0.64	0.83	0.73	0.675	0.78	0.71	0.83	0.64	0.73	up
chr20:25124328:25124503:+@chr20:25135158:25135226:+@chr20:25135712:25136158:+	SE	ENTPD6	0.48	0.47	0.74	0.56	0.475	0.65	0.48	0.74	0.47	0.56	up
chr20:25135158:25135226:+@chr20:25135712|25135715:25136033:+	A3SS	ENTPD6	0.54	0.68	0.76	0.71	0.61	0.735	0.68	0.76	0.54	0.71	up
chr20:2588714:2588822:-@chr20:2588345:2588439:-	RI	IDH3B	0.63	0.63	0.37	0.62	0.63	0.495	0.63	0.62	0.63	0.37	down
chr20:2767238:2767392:-@chr20:2764685:2764960:-	RI	PCED1A	0.67	0.81	0.85	0.84	0.74	0.845	0.81	0.85	0.67	0.84	up
chr20:2767242:2767392:-@chr20:2764685:2764960:-	RI	PCED1A	0.64	0.79	0.83	0.86	0.715	0.845	0.79	0.86	0.64	0.83	up
chr20:2767838:2767917:-@chr20:2767490:2767575:-@chr20:2764685:2767392:-	SE	PCED1A	0.83	0.9	0.46	0.66	0.865	0.56	0.9	0.66	0.83	0.46	down
chr20:2767838:2767917:-@chr20:2767490:2767728:-@chr20:2764685:2767392:-	SE	PCED1A	0.93	0.94	0.79	0.87	0.935	0.83	0.94	0.87	0.93	0.79	down
chr20:2768435:2769270:-@chr20:2767912|2767917:2767838:-	A3SS	PCED1A	0.67	0.8	0.54	0.58	0.735	0.56	0.8	0.58	0.67	0.54	down
chr20:29619542:29619744|29619688:+@chr20:29620584:29621031:+	A5SS	HM13	0.09	0.1	0.28	0.24	0.095	0.26	0.1	0.28	0.09	0.24	up
chr20:3043951:3044112:-@chr20:3038955|3038960:3038256:-	A3SS	UBOX5	0.53	0.68	0.71	0.79	0.605	0.75	0.68	0.79	0.53	0.71	up
chr20:3050030:3051230:-@chr20:3043951:3044112:-@chr20:3036219:3038960:-	SE	UBOX5	0.48	0.48	0.62	0.73	0.48	0.675	0.48	0.73	0.48	0.62	up
chr20:30832820:30832881:+@chr20:30836225:30836326:+@chr20:30838697:30838918:+	SE	DNMT3B	0.84	0.67	0.56	0.33	0.755	0.445	0.84	0.56	0.67	0.33	down
chr20:30836225:30836326:+@chr20:30837969:30838094:+@chr20:30838697:30838918:+	SE	DNMT3B	0.86	0.83	0.53	0.74	0.845	0.635	0.86	0.74	0.83	0.53	down
chr20:30843299:30844237:+@chr20:30845003:30845019:+@chr20:30846876:30847001:+	SE	DNMT3B	0.29	0.08	0.55	0.31	0.185	0.43	0.29	0.55	0.08	0.31	up
chr20:30843299:30844237:+@chr20:30846782|30846876:30847001:+	A3SS	DNMT3B	0.18	0.22	0.47	0.25	0.2	0.36	0.22	0.47	0.18	0.25	up
chr20:31443602:31443709:-@chr20:31438790:31439000:-@chr20:31433451:31433646:-@chr20:31429284:31431158:-	MXE	CDK5RAP1	0.89	0.91	0.7	0.85	0.9	0.775	0.91	0.85	0.89	0.7	down
chr20:31452895:31453374:-@chr20:31445499:31445533:-@chr20:31437117:31437237:-@chr20:31424109:31425679:-	MXE	CDK5RAP1	0.73	0.58	0.46	0.38	0.655	0.42	0.73	0.46	0.58	0.38	down
chr20:316655:316805:+@chr20:316907:316945:+	RI	TRIB3	0.87	0.96	0.72	0.85	0.915	0.785	0.96	0.85	0.87	0.72	down
chr20:32082989:32083071:+@chr20:32084631:32084706:+@chr20:32116511:32116627:+@chr20:32123533:32123797:+	MXE	RALY,MIR4755	0.23	0.11	0.32	0.24	0.17	0.28	0.23	0.32	0.11	0.24	up
chr20:32911433:32911506:-@chr20:32910907:32911146:-	RI	GGT7	0.8	0.52	0.48	0.39	0.66	0.435	0.8	0.48	0.52	0.39	down
chr20:33398381:33398489:-@chr20:33397918:33397964:-@chr20:33395327:33397640:-	SE	UQCC1	0.57	0.43	0.41	0.36	0.5	0.385	0.57	0.41	0.43	0.36	down
chr20:33525109:33525291:+@chr20:33526033:33526091:+@chr20:33526741:33526885:+	SE	CEP250	0.06	0.06	0.32	0.34	0.06	0.33	0.06	0.34	0.06	0.32	up
chr20:33716138:33716267:-@chr20:33706538:33706680:-@chr20:33684131:33684259:-	SE	RBM12,CPNE1,NFS1	0.13	0.11	0.32	0.2	0.12	0.26	0.13	0.32	0.11	0.2	up
chr20:33732073:33732207:-@chr20:33726381:33726538:-@chr20:33725848:33725953:-	SE	NFS1	0.86	0.87	0.7	0.8	0.865	0.75	0.87	0.8	0.86	0.7	down
chr20:33764355:33764743:-@chr20:33760592|33760645:33760560:-	A3SS	RBM39	0.21	0.12	0.54	0.23	0.165	0.385	0.21	0.54	0.12	0.23	up
chr20:34144001:34144149:+@chr20:34172996:34173152:+@chr20:34226887:34227051:+	SE	EPB41L1	0.09	0.05	0.23	0.14	0.07	0.185	0.09	0.23	0.05	0.14	up
chr20:34288218:34288373|34288302:+@chr20:34291157:34292458:+	A5SS	AAR2	0.2	0.19	0.41	0.22	0.195	0.315	0.2	0.41	0.19	0.22	up
chr20:34523154:34523327:+@chr20:34527082:34527184:+@chr20:34558522:34559568:+	SE	DLGAP4	0.11	0.1	0.19	0.24	0.105	0.215	0.11	0.24	0.1	0.19	up
chr20:348202:348375:+@chr20:349524:349675:+@chr20:350771:350882:+	SE	RBCK1	0.62	0.66	0.4	0.53	0.64	0.465	0.66	0.53	0.62	0.4	down
chr20:34833290:34833242|34832690:-@chr20:34829786:34829859:-	A5SS	DSN1	0.64	0.71	0.51	0.59	0.675	0.55	0.71	0.59	0.64	0.51	down
chr20:34835479:34835718:-@chr20:34832841|34833290:34832690:-	A3SS	DSN1	0.67	0.85	0.88	0.88	0.76	0.88	0.85	0.88	0.67	0.88	up
chr20:35351465:35351503:+@chr20:35360580:35360696:+@chr20:35363025:35363547:+	SE	MANBAL	0.77	0.71	0.91	0.85	0.74	0.88	0.77	0.91	0.71	0.85	up
chr20:35755822:35755968:+@chr20:35756743:35756849:+@chr20:35778114:35778233:+@chr20:35794695:35794883:+	MXE	CTNNBL1	0.12	0.04	0.42	0.15	0.08	0.285	0.12	0.42	0.04	0.15	up
chr20:36484148:36484302:-@chr20:36483067:36483159:-	RI	SNHG17	0.44	0.34	0.67	0.7	0.39	0.685	0.44	0.7	0.34	0.67	up
chr20:36484153:36484302:-@chr20:36483067:36483159:-	RI	SNHG17	0.61	0.29	0.64	0.62	0.45	0.63	0.61	0.64	0.29	0.62	up
chr20:36484157:36484302:-@chr20:36483067:36483159:-	RI	SNHG17	0.55	0.41	0.71	0.77	0.48	0.74	0.55	0.77	0.41	0.71	up
chr20:36488476:36488560:-@chr20:36487997:36488110:-@chr20:36483177:36484428:-	SE	SNORA71B,,SNHG17	0.36	0.46	0.69	0.49	0.41	0.59	0.46	0.69	0.36	0.49	up
chr20:3696310:3697034:-@chr20:3688654:3688833:-@chr20:3687183:3687325:-	SE	C20orf27	0.95	0.9	0.75	0.74	0.925	0.745	0.95	0.75	0.9	0.74	down
chr20:3724386:3724526:+@chr20:3725108:3725378:+@chr20:3726269:3726396:+	SE	CDC25B	0.91	0.84	0.78	0.66	0.875	0.72	0.91	0.78	0.84	0.66	down
chr20:39331137:39331044|39331033:-@chr20:39264111:39267120:-	A5SS	ZHX3	0.25	0.24	0.31	0.49	0.245	0.4	0.25	0.49	0.24	0.31	up
chr20:39680393:39680547:-@chr20:39613358:39613413:-@chr20:39595103:39595623:-	SE	CHD6	0.73	0.77	0.49	0.66	0.75	0.575	0.77	0.66	0.73	0.49	down
chr20:42947600:42947941:+@chr20:42949600|42949707:42949797:+	A3SS	YWHAB	0.16	0.09	0.29	0.23	0.125	0.26	0.16	0.29	0.09	0.23	up
chr20:42997446:42997557|42997552:+@chr20:42998692:43001371:+	A5SS	PABPC1L	0.31	0.28	0.37	0.47	0.295	0.42	0.31	0.47	0.28	0.37	up
chr20:43425082:43425369:+@chr20:43425598|43425606:43425747:+	A3SS	SYS1-DBNDD2,SYS1	0.77	0.78	0.43	0.74	0.775	0.585	0.78	0.74	0.77	0.43	down
chr20:43425082:43425369:+@chr20:43425640:43425747:+@chr20:43427673:43427922:+	SE	SYS1-DBNDD2,SYS1	0.94	0.94	0.77	0.85	0.94	0.81	0.94	0.85	0.94	0.77	down
chr20:43425099:43425747:+@chr20:43427601|43427673:43427740:+	A3SS	SYS1-DBNDD2,SYS1	0.04	0.04	0.22	0.1	0.04	0.16	0.04	0.22	0.04	0.1	up
chr20:43425099:43425747:+@chr20:43427673|43427698:43427740:+	A3SS	SYS1-DBNDD2,SYS1	0.94	0.93	0.61	0.88	0.935	0.745	0.94	0.88	0.93	0.61	down
chr20:43478571:43478748:+@chr20:43481332:43481449:+@chr20:43481558:43481644:+	SE	PIGT	0.88	0.84	0.82	0.69	0.86	0.755	0.88	0.82	0.84	0.69	down
chr20:43480227:43481449:+@chr20:43481527|43481558:43481644:+	A3SS	PIGT	0.07	0.09	0.23	0.15	0.08	0.19	0.09	0.23	0.07	0.15	up
chr20:43480227:43481449:+@chr20:43481558|43481562:43481644:+	A3SS	PIGT	0.96	0.99	0.8	0.94	0.975	0.87	0.99	0.94	0.96	0.8	down
chr20:44029780:44031135:-@chr20:44029677|44029680:44029540:-	A3SS	ZNF335	0.87	0.84	0.8	0.7	0.855	0.75	0.87	0.8	0.84	0.7	down
chr20:44418620:44418743:-@chr20:44417848:44417920:-@chr20:44417119:44417287:-	SE	SLC35C2	0.91	0.94	0.82	0.81	0.925	0.815	0.94	0.82	0.91	0.81	down
chr20:44425132:44425268:-@chr20:44420809|44420812:44420433:-	A3SS	SLC35C2	0.41	0.52	0.62	0.56	0.465	0.59	0.52	0.62	0.41	0.56	up
chr20:44426417:44426502:-@chr20:44420809|44420812:44420433:-	A3SS	SLC35C2	0.08	0.05	0.26	0.09	0.065	0.175	0.08	0.26	0.05	0.09	up
chr20:44468594:44469097:-@chr20:44460743:44460817:-@chr20:44456451:44456578:-	SE	ELMO2	0.91	0.88	0.68	0.77	0.895	0.725	0.91	0.77	0.88	0.68	down
chr20:45308159:45308668:-@chr20:45300909:45301289:-@chr20:45298477:45298667:-	SE	ZMYND8	0.97	0.98	0.81	0.91	0.975	0.86	0.98	0.91	0.97	0.81	down
chr20:45372207:45372355:-@chr20:45361023|45361094:45360880:-	A3SS	ZMYND8	0.71	0.63	0.61	0.46	0.67	0.535	0.71	0.61	0.63	0.46	down
chr20:45410007:45410077:-@chr20:45372207:45372355:-@chr20:45360880:45361023:-	SE	ZMYND8	0.86	0.89	0.66	0.85	0.875	0.755	0.89	0.85	0.86	0.66	down
chr20:45728411:45728639:-@chr20:45728104|45728107:45728008:-	A3SS	SULF2	0.1	0.07	0.27	0.15	0.085	0.21	0.1	0.27	0.07	0.15	up
chr20:47238060:47238421:-@chr20:47215941:47216229:-@chr20:47203877:47204015:-	SE	STAU1	0.3	0.3	0.48	0.49	0.3	0.485	0.3	0.49	0.3	0.48	up
chr20:47238060:47238421:-@chr20:47224139:47224276:-@chr20:47215941:47216229:-	SE	STAU1	0.83	0.7	0.65	0.62	0.765	0.635	0.83	0.65	0.7	0.62	down
chr20:47307361:47307610:-@chr20:47305891|47305922:47305877:-	A3SS	ZNFX1	0.08	0.03	0.34	0.21	0.055	0.275	0.08	0.34	0.03	0.21	up
chr20:47330847:47330908:+@chr20:47332683:47332947:+@chr20:47338989:47339639:+	SE	ZFAS1	0.42	0.57	0.35	0.31	0.495	0.33	0.57	0.35	0.42	0.31	down
chr20:50147319:50147381:-@chr20:50146904:50147057:-@chr20:50137763:50138589:-	SE	ZFP64	0.04	0.04	0.18	0.12	0.04	0.15	0.04	0.18	0.04	0.12	up
chr20:50214641:50214703:-@chr20:50210069:50210320:-@chr20:50148384:50148533:-	SE	ZFP64	0.82	0.86	0.72	0.65	0.84	0.685	0.86	0.72	0.82	0.65	down
chr20:54400631:54400761:-@chr20:54399019:54399128:-@chr20:54397150:54397247:-	SE	AURKA	0.81	0.89	0.75	0.71	0.85	0.73	0.89	0.75	0.81	0.71	down
chr20:55401116:55401239:+@chr20:55401741:55401795:+@chr20:55416005:55417796:+	SE	RBM38	0.96	0.94	0.84	0.83	0.95	0.835	0.96	0.84	0.94	0.83	down
chr20:56901047:56904134:+@chr20:56907391:56907435:+@chr20:56908399:56909858:+	SE	GNAS	0.66	0.76	0.55	0.6	0.71	0.575	0.76	0.6	0.66	0.55	down
chr20:5900653:5900683:+@chr20:5901702:5901842:+@chr20:5906522:5906663:+	SE	MCM8	0.83	0.92	0.73	0.65	0.875	0.69	0.92	0.73	0.83	0.65	down
chr20:60133068:60133231:+@chr20:60136036:60136152:+@chr20:60138236:60138403:+	SE	LSM14B	0.71	0.5	0.48	0.46	0.605	0.47	0.71	0.48	0.5	0.46	down
chr20:60900384:60900850|60900465:+@chr20:60901253:60903533:+	A5SS	MRGBP	0.3	0.19	0.37	0.37	0.245	0.37	0.3	0.37	0.19	0.37	up
chr20:60906518:60906827:+@chr20:60909334|60909339:60909402:+	A3SS	OGFR	0.9	0.96	0.54	0.89	0.93	0.715	0.96	0.89	0.9	0.54	down
chr20:60961161:60961323:-@chr20:60959432|60959435:60959192:-	A3SS	TCFL5	0.82	0.92	0.75	0.75	0.87	0.75	0.92	0.75	0.82	0.75	down
chr20:61389361:61391293:+@chr20:61391475:61391585:+	RI	ARFGAP1	0.27	0.27	0.56	0.4	0.27	0.48	0.27	0.56	0.27	0.4	up
chr20:61675981:61676036:-@chr20:61675539:61675595:-@chr20:61672482:61675018:-	SE	HELZ2	0.21	0.16	0.34	0.37	0.185	0.355	0.21	0.37	0.16	0.34	up
chr20:61797125:61797447|61797277:+@chr20:61797575:61798988:+	A5SS	TNFRSF6B,RTEL1,RTEL1-TNFRSF6B,RTEL1	0.66	0.62	0.57	0.36	0.64	0.465	0.66	0.57	0.62	0.36	down
chr20:61803932:61809669:-@chr20:61803691|61803694:61803626:-	A3SS	ARFRP1	0.53	0.32	0.54	0.72	0.425	0.63	0.53	0.72	0.32	0.54	up
chr20:61844133:61844412|61844161:+@chr20:61844496:61844587:+	A5SS	SLC2A4RG	0.66	0.81	0.55	0.64	0.735	0.595	0.81	0.64	0.66	0.55	down
chr20:62047958:62048064:-@chr20:62047602:62047785:-	RI	UCKL1,MIR1914	0.19	0.27	0.28	0.39	0.23	0.335	0.27	0.39	0.19	0.28	up
chr20:62047958:62048064:-@chr20:62047602:62047796:-	RI	UCKL1,MIR1914	0.21	0.25	0.33	0.44	0.23	0.385	0.25	0.44	0.21	0.33	up
chr20:62047958:62048272:-@chr20:62047711|62047785:62047602:-	A3SS	UCKL1,MIR1914	0.92	0.93	0.8	0.84	0.925	0.82	0.93	0.84	0.92	0.8	down
chr20:62047958:62048272:-@chr20:62047711|62047796:62047602:-	A3SS	UCKL1,MIR1914	0.91	0.93	0.72	0.82	0.92	0.77	0.93	0.82	0.91	0.72	down
chr20:62047958:62048272:-@chr20:62047772|62047785:62047602:-	A3SS	UCKL1,MIR1914	0.04	0.02	0.18	0.11	0.03	0.145	0.04	0.18	0.02	0.11	up
chr20:62047958:62048272:-@chr20:62047785|62047796:62047602:-	A3SS	UCKL1,MIR1914	0.58	0.7	0.43	0.48	0.64	0.455	0.7	0.48	0.58	0.43	down
chr20:9963647:9963981:+@chr20:9966906:9967295:+@chr20:9971770:9971969:+	SE	ANKEF1	0.94	0.97	0.82	0.72	0.955	0.77	0.97	0.82	0.94	0.72	down
chr21:16060187:16060331:+@chr21:16072094:16072217:+@chr21:16085692:16085854:+	SE	USP25	0.93	0.92	0.82	0.8	0.925	0.81	0.93	0.82	0.92	0.8	down
chr21:26029155:26029760:+@chr21:26035743:26035857:+@chr21:26039392:26039536:+	SE	GABPA	0.87	0.78	0.94	0.93	0.825	0.935	0.87	0.94	0.78	0.93	up
chr21:31979582:31979668:-@chr21:31979358|31979424:31979233:-	A3SS	SCAF4	0.75	0.63	0.87	0.77	0.69	0.82	0.75	0.87	0.63	0.77	up
chr21:33027771:33027839:+@chr21:33032454:33032523:+@chr21:33036444:33037303:+	SE	PAXBP1-AS1	0.29	0.24	0.46	0.44	0.265	0.45	0.29	0.46	0.24	0.44	up
chr21:34367687:34367915:+@chr21:34419511:34419646:+@chr21:34436578:34437205:+	SE	MRPS6,SLC5A3	0.92	0.91	0.77	0.77	0.915	0.77	0.92	0.77	0.91	0.77	down
chr21:35343009:35343511:-@chr21:35187092:35187130:-@chr21:35181010:35181263:-	SE	RUNX1,LOC100506403	0.63	0.62	0.77	0.79	0.625	0.78	0.63	0.79	0.62	0.77	up
chr21:36330253:36330419:-@chr21:36328710:36330128:-	RI	SETD4	0.31	0.33	0.46	0.54	0.32	0.5	0.33	0.54	0.31	0.46	up
chr21:36352984:36354675:-@chr21:36351552:36351645:-@chr21:36351277:36351372:-	SE	SETD4	0.7	0.46	0.45	0.37	0.58	0.41	0.7	0.45	0.46	0.37	down
chr21:36440424:36441793:-@chr21:36431262:36431344:-@chr21:36427855:36427929:-@chr21:36425303:36427242:-	MXE	CBR3-AS1	0.52	0.74	0.47	0.45	0.63	0.46	0.74	0.47	0.52	0.45	down
chr21:37242457:37242336|37241503:-@chr21:37232998:37233164:-	A5SS	HLCS	0.42	0.22	0.47	0.49	0.32	0.48	0.42	0.49	0.22	0.47	up
chr21:37256206:37256340:-@chr21:37242336:37242457:-@chr21:37232998:37233164:-	SE	HLCS	0.51	0.19	0.12	0.18	0.35	0.15	0.51	0.18	0.19	0.12	down
chr21:37450819:37451078:+@chr21:37451333:37451386:+@chr21:37452303:37452375:+@chr21:37453871:37453917:+	MXE	TTC3	0.1	0.12	0.17	0.25	0.11	0.21	0.12	0.25	0.1	0.17	up
chr21:37561409:37562294:-@chr21:37560963:37561018:-@chr21:37535868:37535985:-@chr21:37534478:37534810:-	MXE	DSCR3	0.1	0.04	0.25	0.24	0.07	0.245	0.1	0.25	0.04	0.24	up
chr21:39506462:39506503:-@chr21:39504582:39504725:-@chr21:39503791:39503943:-	SE	BRWD1	0.82	0.85	0.67	0.78	0.835	0.725	0.85	0.78	0.82	0.67	down
chr21:39642373:39642341|39642218:-@chr21:39638942:39642135:-	A5SS	HMGN1	0.18	0.3	0.43	0.37	0.24	0.4	0.3	0.43	0.18	0.37	up
chr21:39903380:39903462:-@chr21:39899799|39900144:39899390:-	A3SS	B3GALT5-AS1	0.9	0.88	0.71	0.82	0.89	0.765	0.9	0.82	0.88	0.71	down
chr21:41539759:41539860:+@chr21:41544549:41544698:+@chr21:41550955:41551745:+	SE	BACE2	0.97	0.97	0.8	0.83	0.97	0.815	0.97	0.83	0.97	0.8	down
chr21:42119385:42119587:-@chr21:42116743:42116874:-@chr21:42115328:42115462:-	SE	PRDM15	0.92	0.94	0.67	0.85	0.93	0.76	0.94	0.85	0.92	0.67	down
chr21:42296075:42296139:-@chr21:42295528:42295681:-@chr21:42279885:42287286:-	SE	ZBTB21	0.23	0.12	0.31	0.39	0.175	0.35	0.23	0.39	0.12	0.31	up
chr21:42296075:42296139:-@chr21:42295528:42295741:-@chr21:42279885:42287286:-	SE	ZBTB21	0.17	0.07	0.21	0.26	0.12	0.235	0.17	0.26	0.07	0.21	up
chr21:42303430:42303565:-@chr21:42296075:42296139:-@chr21:42279885:42287286:-	SE	ZBTB21	0.07	0.17	0.28	0.53	0.12	0.405	0.17	0.53	0.07	0.28	up
chr21:43347162:43347063|43347041:-@chr21:43346370:43346826:-	A5SS	CBS	0.71	0.6	0.56	0.34	0.655	0.45	0.71	0.56	0.6	0.34	down
chr21:43397494:43399050:-@chr21:43394545:43394611:-@chr21:43393632:43393698:-	SE	U2AF1,U2AF1L5	0.5	0.55	0.49	0.3	0.525	0.395	0.55	0.49	0.5	0.3	down
chr21:44109458:44109654:+@chr21:44148266:44148332:+@chr21:44203943:44204401:+	SE	AGPAT3	0.58	0.51	0.38	0.44	0.545	0.41	0.58	0.44	0.51	0.38	down
chr21:44203943:44204168|44204056:+@chr21:44212255:44212424:+	A5SS	AGPAT3	0.95	0.96	0.82	0.86	0.955	0.84	0.96	0.86	0.95	0.82	down
chr21:44204941:44205088:+@chr21:44212178|44212255:44212424:+	A3SS	AGPAT3	0.21	0.07	0.45	0.27	0.14	0.36	0.21	0.45	0.07	0.27	up
chr21:44377915:44378148:+@chr21:44378412:44378468:+@chr21:44380370:44380483:+	SE	C21orf33,LOC102724023	0.73	0.72	0.86	0.85	0.725	0.855	0.73	0.86	0.72	0.85	up
chr21:44560555:44560654|44560650:+@chr21:44560743:44560835:+	A5SS	PFKL	0.07	0.09	0.21	0.16	0.08	0.185	0.09	0.21	0.07	0.16	up
chr21:44569167:44569339:+@chr21:44570272:44570371:+	RI	PFKL	0.78	0.86	0.64	0.77	0.82	0.705	0.86	0.77	0.78	0.64	down
chr21:44575227:44575134|44574774:-@chr21:44573235:44574637:-	A5SS	C21orf2	0.3	0.34	0.47	0.44	0.32	0.455	0.34	0.47	0.3	0.44	up
chr21:44576154:44576325:-@chr21:44574774:44575227:-	RI	C21orf2	0.86	0.7	0.64	0.63	0.78	0.635	0.86	0.64	0.7	0.63	down
chr21:44580115:44580069|44578372:-@chr21:44577344:44577573:-	A5SS	C21orf2	0.1	0.13	0.22	0.51	0.115	0.365	0.13	0.51	0.1	0.22	up
chr21:44581960:44581978:-@chr21:44578372:44580115:-@chr21:44577344:44577573:-	SE	C21orf2	0.34	0.18	0.57	0.56	0.26	0.565	0.34	0.57	0.18	0.56	up
chr21:45117845:45118678:-@chr21:45100536:45100707:-@chr21:45093928:45095970:-	SE	PTTG1IP	0.87	0.87	0.7	0.68	0.87	0.69	0.87	0.7	0.87	0.68	down
chr21:45527870:45527726|45527695:-@chr21:45526692:45526802:-	A5SS	POFUT2	0.07	0.05	0.24	0.09	0.06	0.165	0.07	0.24	0.05	0.09	up
chr21:45530021:45530271:-@chr21:45527695:45527870:-@chr21:45526692:45526802:-	SE	POFUT2	0.93	0.94	0.81	0.82	0.935	0.815	0.94	0.82	0.93	0.81	down
chr21:46879990:46880103:+@chr21:46880826:46880887:+	RI	PRMT2	0.65	0.67	0.64	0.45	0.66	0.545	0.67	0.64	0.65	0.45	down
chr22:16569476:16569591:+@chr22:16585040:16585144:+@chr22:16589443:16593677:+	SE	BCL2L13	0.21	0.08	0.39	0.22	0.145	0.305	0.21	0.39	0.08	0.22	up
chr22:16694620:16694873:-@chr22:16685713:16685826:-@chr22:16684796:16684936:-	SE	MICAL3	0.85	0.9	0.63	0.76	0.875	0.695	0.9	0.76	0.85	0.63	down
chr22:16763608:16763763:-@chr22:16762214:16762314:-@chr22:16759490:16759747:-	SE	MICAL3	0.87	0.92	0.78	0.8	0.895	0.79	0.92	0.8	0.87	0.78	down
chr22:17545455:17545554:-@chr22:17545240:17545378:-@chr22:17544633:17544717:-	SE	SLC25A1	0.88	0.91	0.81	0.76	0.895	0.785	0.91	0.81	0.88	0.76	down
chr22:17545554:17545460|17545455:-@chr22:17544359:17545378:-	A5SS	SLC25A1	0.92	0.96	0.6	0.67	0.94	0.635	0.96	0.67	0.92	0.6	down
chr22:17545646:17546017:-@chr22:17545240:17545554:-@chr22:17544633:17544717:-	SE	SLC25A1	0.94	0.97	0.76	0.92	0.955	0.84	0.97	0.92	0.94	0.76	down
chr22:17848476:17848568:+@chr22:17850213:17850350:+@chr22:17851385:17851528:+	SE	CDC45	0.9	0.91	0.81	0.79	0.905	0.8	0.91	0.81	0.9	0.79	down
chr22:18759803:18760063|18759875:+@chr22:18760122:18761779:+	A5SS		0.82	0.8	0.39	0.63	0.81	0.51	0.82	0.63	0.8	0.39	down
chr22:19113823:19113940:-@chr22:19113627|19113642:19113512:-	A3SS	SCARF2,KLHL22	0.32	0.37	0.55	0.46	0.345	0.505	0.37	0.55	0.32	0.46	up
chr22:19221404:19221506|19221502:+@chr22:19235723:19236074:+	A5SS	MED15	0.2	0.12	0.63	0.22	0.16	0.425	0.2	0.63	0.12	0.22	up
chr22:19387921:19387980:+@chr22:19388256:19388328:+	RI	TMEM191A	0.69	0.78	0.54	0.67	0.735	0.605	0.78	0.67	0.69	0.54	down
chr22:19387921:19388039:+@chr22:19388256:19388328:+	RI	TMEM191A	0.22	0.12	0.44	0.32	0.17	0.38	0.22	0.44	0.12	0.32	up
chr22:19387921:19388039|19387980:+@chr22:19388256:19388516:+	A5SS	TMEM191A	0.94	0.96	0.75	0.87	0.95	0.81	0.96	0.87	0.94	0.75	down
chr22:19388256:19388344|19388328:+@chr22:19388476:19388891:+	A5SS	TMEM191A	0.07	0.07	0.14	0.24	0.07	0.19	0.07	0.24	0.07	0.14	up
chr22:19680985:19681090:+@chr22:19681175:19681255:+	RI	LZTR1	0.35	0.2	0.15	0.19	0.275	0.17	0.35	0.19	0.2	0.15	down
chr22:20313597:20314360:-@chr22:20313299:20313476:-@chr22:20312378:20313076:-	SE	YDJC	0.9	0.81	0.72	0.75	0.855	0.735	0.9	0.75	0.81	0.72	down
chr22:20313696:20313597|20313299:-@chr22:20312378:20313076:-	A5SS	YDJC	0.74	0.55	0.53	0.54	0.645	0.535	0.74	0.54	0.55	0.53	down
chr22:20379683:20379785|20379781:+@chr22:20380156:20380827:+	A5SS	PPIL2	0.83	0.89	0.67	0.81	0.86	0.74	0.89	0.81	0.83	0.67	down
chr22:20643959:20644108:-@chr22:20643504:20643604:-	RI	TOP3B	0.37	0.32	0.67	0.41	0.345	0.54	0.37	0.67	0.32	0.41	up
chr22:20656249:20656323:-@chr22:20652991:20653147:-@chr22:20651975:20652088:-	SE	TOP3B	0.84	0.82	0.61	0.73	0.83	0.67	0.84	0.73	0.82	0.61	down
chr22:22359182:22359025|22359018:-@chr22:22325291:22332187:-	A5SS	GUSBP11	0.49	0.39	0.57	0.52	0.44	0.545	0.49	0.57	0.39	0.52	up
chr22:22362423:22365338:-@chr22:22355912:22356054:-@chr22:22325291:22332187:-	SE	GUSBP11	0.85	0.87	0.58	0.66	0.86	0.62	0.87	0.66	0.85	0.58	down
chr22:22473131:22473322|22473270:+@chr22:22475482:22475844:+	A5SS	SMARCB1	0.21	0.29	0.58	0.56	0.25	0.57	0.29	0.58	0.21	0.56	up
chr22:22549229:22549358:+@chr22:22554682:22554833:+@chr22:22554946:22556616:+	SE	SLC2A11	0.75	0.85	0.47	0.74	0.8	0.605	0.85	0.74	0.75	0.47	down
chr22:25192192:25194589:-@chr22:25192017:25192070:-@chr22:25191421:25191517:-	SE	HPS4	0.67	0.76	0.5	0.63	0.715	0.565	0.76	0.63	0.67	0.5	down
chr22:25391421:25392900:+@chr22:25393148:25393273:+@chr22:25394121:25402441:+	SE	MIAT	0.77	0.68	0.65	0.53	0.725	0.59	0.77	0.65	0.68	0.53	down
chr22:26723399:26723727:+@chr22:26724592:26724826:+@chr22:26725418:26728667:+	SE	TTC28-AS1	0.69	0.89	0.58	0.45	0.79	0.515	0.89	0.58	0.69	0.45	down
chr22:26723399:26724826|26723727:+@chr22:26725418:26728667:+	A5SS	TTC28-AS1	0.92	0.87	0.73	0.79	0.895	0.76	0.92	0.79	0.87	0.73	down
chr22:28014577:28014775:+@chr22:28017551|28017554:28017588:+	A3SS	EWSR1	0.49	0.42	0.61	0.51	0.455	0.56	0.49	0.61	0.42	0.51	up
chr22:28056367:28056566:-@chr22:28055701:28055709:-@chr22:28053669:28054884:-	SE	AP1B1	0.1	0.29	0.53	0.39	0.195	0.46	0.29	0.53	0.1	0.39	up
chr22:28407428:28407590:+@chr22:28409009:28409068:+@chr22:28420741:28424593:+	SE	NF2	0.44	0.16	0.1	0.14	0.3	0.12	0.44	0.14	0.16	0.1	down
chr22:29136585:29136668:+@chr22:29142223:29142392:+@chr22:29154449:29155041:+	SE	MTFP1,,SEC14L2,MTMR3	0.14	0.1	0.31	0.27	0.12	0.29	0.14	0.31	0.1	0.27	up
chr22:29152705:29152832:+@chr22:29153109:29153390:+@chr22:29154449:29155041:+	SE	MTFP1,,MTMR3	0.84	0.74	0.69	0.63	0.79	0.66	0.84	0.69	0.74	0.63	down
chr22:29938197:29938410:+@chr22:29951706:29951805:+@chr22:29984277:29985216:+	SE	LIMK2	0.77	0.78	0.7	0.63	0.775	0.665	0.78	0.7	0.77	0.63	down
chr22:29951706:29951805:+@chr22:29984277:29984412:+@chr22:29991932:29992118:+	SE	LIMK2	0.75	0.66	0.26	0.63	0.705	0.445	0.75	0.63	0.66	0.26	down
chr22:30061678:30061849:-@chr22:30054773:30054845:-@chr22:30051790:30053295:-	SE	PATZ1	0.13	0.13	0.32	0.27	0.13	0.295	0.13	0.32	0.13	0.27	up
chr22:30061678:30061849:-@chr22:30054773:30054910:-@chr22:30051790:30053295:-	SE	PATZ1	0.15	0.13	0.26	0.25	0.14	0.255	0.15	0.26	0.13	0.25	up
chr22:30180362:30180166|30180130:-@chr22:30176275:30176346:-	A5SS	EIF4ENIF1	0.9	0.93	0.63	0.88	0.915	0.755	0.93	0.88	0.9	0.63	down
chr22:30670447:30670806:+@chr22:30671486|30671543:30671664:+	A3SS	YWHAH	0.62	0.55	0.22	0.47	0.585	0.345	0.62	0.47	0.55	0.22	down
chr22:32645983:32646463:-@chr22:32582728:32582790:-@chr22:32487358:32487545:-	SE	LARGE1	0.3	0.34	0.64	0.36	0.32	0.5	0.34	0.64	0.3	0.36	up
chr22:35230508:35230765:-@chr22:35230091:35230360:-@chr22:35227234:35227400:-	SE	FOXRED2	0.8	0.78	0.68	0.65	0.79	0.665	0.8	0.68	0.78	0.65	down
chr22:35785299:35785424:+@chr22:35787525:35787615:+@chr22:35788511:35789376:+	SE	KCTD17	0.38	0.51	0.64	0.8	0.445	0.72	0.51	0.8	0.38	0.64	up
chr22:36334338:36334856:+@chr22:36340147:36340227:+@chr22:36342875:36344499:+	SE	GGA1	0.33	0.76	0.77	0.86	0.545	0.815	0.76	0.86	0.33	0.77	up
chr22:36564453:36564551:-@chr22:36559637:36559708:-@chr22:36558353:36559159:-	SE	ANKRD54,MIR658	0.91	0.95	0.79	0.82	0.93	0.805	0.95	0.82	0.91	0.79	down
chr22:36596129:36596323|36596304:+@chr22:36600323:36600500:+	A5SS	EIF3L	0.13	0.06	0.28	0.15	0.095	0.215	0.13	0.28	0.06	0.15	up
chr22:37024737:37025155:-@chr22:37021339:37021399:-@chr22:37017891:37020486:-	SE	CSNK1E,LOC400927-CSNK1E	0.17	0.15	0.21	0.33	0.16	0.27	0.17	0.33	0.15	0.21	up
chr22:37396718:37396940:+@chr22:37397021:37397139:+@chr22:37399110:37399806:+	SE	CBY1	0.93	0.96	0.57	0.88	0.945	0.725	0.96	0.88	0.93	0.57	down
chr22:37396718:37396940:+@chr22:37397027:37397139:+@chr22:37399110:37399806:+	SE	CBY1	0.89	0.89	0.45	0.8	0.89	0.625	0.89	0.8	0.89	0.45	down
chr22:37715408:37715561:+@chr22:37717283|37717358:37717577:+	A3SS	APOBEC3B	0.85	0.93	0.84	0.73	0.89	0.785	0.93	0.84	0.85	0.73	down
chr22:38153972:38154138|38154134:+@chr22:38155966:38157833:+	A5SS	TAB1	0.07	0.04	0.21	0.12	0.055	0.165	0.07	0.21	0.04	0.12	up
chr22:38230154:38230485:+@chr22:38235289|38235395:38235522:+	A3SS	MIEF1,TAB1	0.13	0.06	0.15	0.33	0.095	0.24	0.13	0.33	0.06	0.15	up
chr22:38230154:38230485:+@chr22:38235373|38235395:38235522:+	A3SS	MIEF1,TAB1	0.2	0.2	0.35	0.65	0.2	0.5	0.2	0.65	0.2	0.35	up
chr22:38237800:38237977:+@chr22:38238183|38238269:38238445:+	A3SS	MIEF1,TAB1	0.66	0.52	0.49	0.45	0.59	0.47	0.66	0.49	0.52	0.45	down
chr22:38990638:38992986:+@chr22:38996072:38996230:+@chr22:38999375:38999550:+	SE	TNRC6B	0.43	0.34	0.26	0.29	0.385	0.275	0.43	0.29	0.34	0.26	down
chr22:39362428:39362660:-@chr22:39320624:39320685:-@chr22:39278056:39278317:-	SE	MKL1	0.69	0.61	0.74	0.79	0.65	0.765	0.69	0.79	0.61	0.74	up
chr22:39677298:39677426:+@chr22:39689997:39690067:+@chr22:39693749:39693838:+	SE	RBX1,XPNPEP3	0.9	0.91	0.71	0.81	0.905	0.76	0.91	0.81	0.9	0.71	down
chr22:40346702:40347017:-@chr22:40333790:40333811:-@chr22:40333212:40333281:-	SE	DESI1	0.93	0.97	0.85	0.81	0.95	0.83	0.97	0.85	0.93	0.81	down
chr22:40895797:40895846:-@chr22:40894559:40894653:-@chr22:40885963:40887308:-	SE	TCF20	0.47	0.53	0.65	0.56	0.5	0.605	0.53	0.65	0.47	0.56	up
chr22:41340749:41340990:-@chr22:41338492:41338608:-@chr22:41329546:41329636:-@chr22:41328521:41329110:-	MXE	POLDIP3	0.07	0.03	0.32	0.1	0.05	0.21	0.07	0.32	0.03	0.1	up
chr22:43505218:43506365:+@chr22:43506795:43506935:+@chr22:43511316:43512231:+	SE	ARHGAP8,ARHGAP8,PRR5-ARHGAP8,PRR5	0.72	0.91	0.33	0.63	0.815	0.48	0.91	0.63	0.72	0.33	down
chr22:43945533:43945720|43945654:+@chr22:43946145:43947152:+	A5SS	NUP50	0.71	0.76	0.69	0.57	0.735	0.63	0.76	0.69	0.71	0.57	down
chr22:43945533:43945720|43945688:+@chr22:43946145:43947152:+	A5SS	NUP50	0.68	0.77	0.47	0.5	0.725	0.485	0.77	0.5	0.68	0.47	down
chr22:43945533:43945720|43945697:+@chr22:43946145:43947152:+	A5SS	NUP50	0.61	0.68	0.36	0.49	0.645	0.425	0.68	0.49	0.61	0.36	down
chr22:43945533:43945722|43945654:+@chr22:43946145:43947152:+	A5SS	NUP50	0.84	0.94	0.82	0.68	0.89	0.75	0.94	0.82	0.84	0.68	down
chr22:43945533:43945722|43945688:+@chr22:43946145:43947152:+	A5SS	NUP50	0.83	0.9	0.8	0.6	0.865	0.7	0.9	0.8	0.83	0.6	down
chr22:43945533:43945722|43945697:+@chr22:43946145:43947152:+	A5SS	NUP50	0.82	0.92	0.76	0.68	0.87	0.72	0.92	0.76	0.82	0.68	down
chr22:45064387:45064460:+@chr22:45066764:45066889:+@chr22:45067352:45068569:+	SE	TTC38	0.19	0.42	0.46	0.43	0.305	0.445	0.42	0.46	0.19	0.43	up
chr22:45128079:45130149:+@chr22:45130551:45130633:+@chr22:45131403:45131901:+	SE	TRMU	0.88	0.83	0.59	0.78	0.855	0.685	0.88	0.78	0.83	0.59	down
chr22:45130005:45130149:+@chr22:45131403:45131898:+	RI	TRMU	0.33	0.31	0.5	0.36	0.32	0.43	0.33	0.5	0.31	0.36	up
chr22:45537183:45537409:+@chr22:45568062:45568402:+@chr22:45653213:45653283:+	SE	TBC1D22A	0.86	0.88	0.71	0.81	0.87	0.76	0.88	0.81	0.86	0.71	down
chr22:48573686:48573946:-@chr22:48567174|48567539:48567042:-	A3SS	BRD1	0.62	0.51	0.73	0.77	0.565	0.75	0.62	0.77	0.51	0.73	up
chr22:49240109:49240239:-@chr22:49240001|49240020:49239807:-	A3SS	SBF1	0.76	0.86	0.43	0.67	0.81	0.55	0.86	0.67	0.76	0.43	down
chr22:49367544:49368144:-@chr22:49367324:49367390:-@chr22:49365860:49367157:-	SE	CHKB,CHKB-CPT1B	0.13	0.12	0.46	0.14	0.125	0.3	0.13	0.46	0.12	0.14	up
chr22:49413240:49413473:-@chr22:49412850:49413106:-@chr22:49411885:49412700:-	SE	ARSA	0.82	0.94	0.76	0.76	0.88	0.76	0.94	0.76	0.82	0.76	down
chr22:49568795:49568903:-@chr22:49567482:49567641:-	RI	RABL2B	0.12	0.18	0.6	0.43	0.15	0.515	0.18	0.6	0.12	0.43	up
chr22:49568795:49568903:-@chr22:49567482:49567645:-	RI	RABL2B	0.13	0.15	0.7	0.36	0.14	0.53	0.15	0.7	0.13	0.36	up
chr2:100988853:100988969|100988965:+@chr2:101001892:101002951:+	A5SS	RPL31	0.3	0.15	0.38	0.42	0.225	0.4	0.3	0.42	0.15	0.38	up
chr2:101842537:101842758:+@chr2:101843719:101843880:+@chr2:101846715:101846945:+	SE	MAP4K4	0.72	0.61	0.81	0.82	0.665	0.815	0.72	0.82	0.61	0.81	up
chr2:10502841:10502732|10502728:-@chr2:10502508:10502624:-	A5SS	ODC1	0.47	0.3	0.62	0.56	0.385	0.59	0.47	0.62	0.3	0.56	up
chr2:105834636:105834785:+@chr2:105837936|105837939:105838177:+	A3SS	NCK2	0.56	0.82	0.5	0.55	0.69	0.525	0.82	0.55	0.56	0.5	down
chr2:10747373:10747563:-@chr2:10742148:10742189:-@chr2:10739548:10739646:-	SE	NOL10	0.68	0.91	0.58	0.64	0.795	0.61	0.91	0.64	0.68	0.58	down
chr2:10747373:10747563:-@chr2:10743514:10743629:-@chr2:10742144:10742189:-	SE	NOL10	0.06	0.06	0.26	0.12	0.06	0.19	0.06	0.26	0.06	0.12	up
chr2:109660408:109660326|109660251:-@chr2:109657573:109659190:-	A5SS	2010-09-01	0.32	0.48	0.28	0.27	0.4	0.275	0.48	0.28	0.32	0.27	down
chr2:111597781:111597917:+@chr2:111624092:111624195:+@chr2:111638181:111642495:+	SE	BCL2L11	0.77	0.89	0.72	0.62	0.83	0.67	0.89	0.72	0.77	0.62	down
chr2:111597781:111598187:+@chr2:111618536:111618568:+@chr2:111624092:111624195:+	SE	BCL2L11	0.13	0.06	0.31	0.16	0.095	0.235	0.13	0.31	0.06	0.16	up
chr2:111597781:111598187|111597917:+@chr2:111638181:111642495:+	A5SS	BCL2L11	0.74	0.8	0.57	0.73	0.77	0.65	0.8	0.73	0.74	0.57	down
chr2:111624092:111624195:+@chr2:111635467:111635598:+@chr2:111638181:111642495:+	SE	BCL2L11	0.07	0.04	0.28	0.16	0.055	0.22	0.07	0.28	0.04	0.16	up
chr2:111818109:111818285:-@chr2:111707676:111707787:-@chr2:111680783:111682709:-	SE	MIR4435-2,MIR4435-2HG	0.27	0.33	0.14	0.23	0.3	0.185	0.33	0.23	0.27	0.14	down
chr2:11229502:11229622:+@chr2:11232545:11232586:+@chr2:11235314:11236452:+	SE	PQLC3	0.81	0.82	0.61	0.66	0.815	0.635	0.82	0.66	0.81	0.61	down
chr2:113060022:113060162:+@chr2:113060248:113060413:+	RI	CHCHD5	0.08	0.04	0.29	0.12	0.06	0.205	0.08	0.29	0.04	0.12	up
chr2:113709889:113710670:+@chr2:113712137:113712175:+@chr2:113729437:113729596:+@chr2:113733311:113733631:+	MXE	PAX8-AS1	0.78	0.87	0.73	0.54	0.825	0.635	0.87	0.73	0.78	0.54	down
chr2:113710649:113712155:-@chr2:113709442:113709630:-@chr2:113699640:113701304:-	SE	PAX8	0.36	0.31	0.27	0.18	0.335	0.225	0.36	0.27	0.31	0.18	down
chr2:113710649:113712155:-@chr2:113709551|113709630:113709442:-	A3SS	PAX8	0.23	0.16	0.33	0.42	0.195	0.375	0.23	0.42	0.16	0.33	up
chr2:114070428:114070629|114070625:+@chr2:114070718:114072513:+	A5SS	WASH2P	0.16	0.15	0.55	0.24	0.155	0.395	0.16	0.55	0.15	0.24	up
chr2:118480768:118480862:-@chr2:118474867:118474978:-@chr2:118470310:118470408:-	SE	CCDC93	0.86	0.95	0.74	0.79	0.905	0.765	0.95	0.79	0.86	0.74	down
chr2:120233658:120234430:+@chr2:120245523:120245666:+@chr2:120283883:120284037:+	SE	PTPN4	0.07	0.06	0.21	0.16	0.065	0.185	0.07	0.21	0.06	0.16	up
chr2:120641512:120641553:+@chr2:120641923:120642053:+@chr2:120648887:120653167:+	SE	EPB41L5	0.89	0.95	0.88	0.67	0.92	0.775	0.95	0.88	0.89	0.67	down
chr2:120641512:120641553:+@chr2:120641926:120642053:+@chr2:120648887:120653167:+	SE	EPB41L5	0.89	0.85	0.82	0.7	0.87	0.76	0.89	0.82	0.85	0.7	down
chr2:120726805:120727026:+@chr2:120752661|120752664:120752824:+	A3SS	RALB	0.51	0.33	0.21	0.25	0.42	0.23	0.51	0.25	0.33	0.21	down
chr2:122206250:122206144|122206138:-@chr2:122204429:122205150:-	A5SS	NIFK	0.62	0.82	0.5	0.44	0.72	0.47	0.82	0.5	0.62	0.44	down
chr2:122229578:122229891:+@chr2:122235455:122235570:+@chr2:122237051:122237130:+	SE	TSN	0.66	0.78	0.81	0.86	0.72	0.835	0.78	0.86	0.66	0.81	up
chr2:128460829:128461006:-@chr2:128452029:128452133:-@chr2:128429030:128429388:-	SE	SAP130	0.69	0.65	0.54	0.51	0.67	0.525	0.69	0.54	0.65	0.51	down
chr2:130648957:130649043:-@chr2:130641501:130641633:-@chr2:130638417:130638488:-	SE	SMPD4	0.79	0.9	0.65	0.7	0.845	0.675	0.9	0.7	0.79	0.65	down
chr2:130648957:130649043:-@chr2:130647553:130647699:-@chr2:130647322:130647397:-	SE	SMPD4	0.88	0.92	0.75	0.83	0.9	0.79	0.92	0.83	0.88	0.75	down
chr2:130819419:130819742:+@chr2:130819974:130819976:+@chr2:130820061:130820306:+	SE	IMP4	0.4	0.4	0.57	0.59	0.4	0.58	0.4	0.59	0.4	0.57	up
chr2:130819610:130819742:+@chr2:130819974:130819976:+	RI	IMP4	0.65	0.74	0.62	0.49	0.695	0.555	0.74	0.62	0.65	0.49	down
chr2:131600715:131600829:+@chr2:131606900:131607058:+@chr2:131614210:131614318:+	SE	PLEKHB2	0.64	0.63	0.52	0.5	0.635	0.51	0.64	0.52	0.63	0.5	down
chr2:136005502:136005673:+@chr2:136076540:136076748:+@chr2:136095534:136095648:+	SE	R3HDM1	0.92	0.94	0.83	0.81	0.93	0.82	0.94	0.83	0.92	0.81	down
chr2:149603227:149603561:+@chr2:149695643:149695713:+@chr2:149770013:149770164:+	SE	LYPD6B	0.94	0.94	0.82	0.83	0.94	0.825	0.94	0.83	0.94	0.82	down
chr2:151984950:151985139:+@chr2:151987710:151987802:+@chr2:151993544:151993682:+	SE	RIF1	0.82	0.8	0.94	0.91	0.81	0.925	0.82	0.94	0.8	0.91	up
chr2:153205551:153205674:+@chr2:153208179:153208304:+@chr2:153212556:153214594:+	SE	FMNL2	0.27	0.08	0.32	0.44	0.175	0.38	0.27	0.44	0.08	0.32	up
chr2:153283340:153285346:+@chr2:153297291:153297340:+@chr2:153299754:153299886:+	SE	ARL6IP6	0.09	0.05	0.28	0.13	0.07	0.205	0.09	0.28	0.05	0.13	up
chr2:157889428:157889520:-@chr2:157888876:157889027:-@chr2:157883371:157886549:-	SE	ERMN	0.46	0.22	0.16	0.14	0.34	0.15	0.46	0.16	0.22	0.14	down
chr2:157889428:157889520:-@chr2:157888905:157889027:-@chr2:157883371:157886549:-	SE	ERMN	0.48	0.25	0.23	0.16	0.365	0.195	0.48	0.23	0.25	0.16	down
chr2:159951110:159951364:-@chr2:159950054|159950126:159949912:-	A3SS	BAZ2B	0.9	0.94	0.84	0.75	0.92	0.795	0.94	0.84	0.9	0.75	down
chr2:160362889:160363012:-@chr2:160348116:160348226:-@chr2:160345639:160345755:-	SE	CD302,LY75,LY75-CD302	0.92	0.93	0.82	0.8	0.925	0.81	0.93	0.82	0.92	0.8	down
chr2:165184443:165184712:-@chr2:165112416:165112572:-@chr2:165091770:165091891:-	SE	GRB14	0.95	0.96	0.7	0.85	0.955	0.775	0.96	0.85	0.95	0.7	down
chr2:165264161:165264255:-@chr2:165260589|165260592:165259025:-	A3SS	COBLL1	0.62	0.76	0.5	0.55	0.69	0.525	0.76	0.55	0.62	0.5	down
chr2:165405912:165406578:-@chr2:165308443:165308631:-@chr2:165294670:165294871:-	SE	COBLL1	0.94	0.96	0.8	0.87	0.95	0.835	0.96	0.87	0.94	0.8	down
chr2:170384317:170384399:-@chr2:170380233:170380284:-@chr2:170376424:170377262:-	SE	METTL5	0.84	0.88	0.57	0.78	0.86	0.675	0.88	0.78	0.84	0.57	down
chr2:171513106:171513186|171513136:+@chr2:171514295:171514498:+	A5SS	GORASP2	0.91	0.95	0.79	0.86	0.93	0.825	0.95	0.86	0.91	0.79	down
chr2:171903940:171904310:-@chr2:171896560:171896623:-@chr2:171895315:171895454:-	SE	METTL8	0.77	0.84	0.61	0.64	0.805	0.625	0.84	0.64	0.77	0.61	down
chr2:171956799:171956953:-@chr2:171925178:171925269:-@chr2:171903940:171904310:-	SE	METTL8	0.92	0.93	0.84	0.81	0.925	0.825	0.93	0.84	0.92	0.81	down
chr2:174537379:174537616:-@chr2:174536735:174536857:-@chr2:174527847:174529206:-	SE	SP3	0.85	0.78	0.68	0.63	0.815	0.655	0.85	0.68	0.78	0.63	down
chr2:174538139:174539228:-@chr2:174537379:174537527:-@chr2:174527847:174529206:-	SE	SP3	0.32	0.29	0.23	0.14	0.305	0.185	0.32	0.23	0.29	0.14	down
chr2:17798374:17799267:-@chr2:17797726:17797812:-@chr2:17790575:17790699:-	SE	SMC6	0.2	0.33	0.58	0.58	0.265	0.58	0.33	0.58	0.2	0.58	up
chr2:17798374:17799267:-@chr2:17797750:17797812:-@chr2:17790575:17790699:-	SE	SMC6	0.1	0.25	0.28	0.35	0.175	0.315	0.25	0.35	0.1	0.28	up
chr2:178698957:178699157:+@chr2:178706834:178706873:+@chr2:178709436:178712057:+	SE	RBM45	0.55	0.59	0.38	0.46	0.57	0.42	0.59	0.46	0.55	0.38	down
chr2:179096165:179096609:+@chr2:179104287:179104551:+@chr2:179108705:179108801:+	SE	TTN-AS1,LOC101927055	0.65	0.64	0.4	0.63	0.645	0.515	0.65	0.63	0.64	0.4	down
chr2:182636703:182636763:+@chr2:182690179:182690273:+@chr2:182701946:182704355:+	SE	PPP1R1C	0.15	0.15	0.51	0.22	0.15	0.365	0.15	0.51	0.15	0.22	up
chr2:188127172:188127464:-@chr2:188093585|188093590:188093514:-	A3SS	TFPI	0.43	0.5	0.23	0.29	0.465	0.26	0.5	0.29	0.43	0.23	down
chr2:190021350:190021479:+@chr2:190021772:190021805:+@chr2:190022216:190023939:+	SE	WDR75	0.38	0.18	0.46	0.39	0.28	0.425	0.38	0.46	0.18	0.39	up
chr2:190234374:190234581:+@chr2:190236872:190236929:+@chr2:190238347:190239062:+	SE	ASNSD1	0.83	0.95	0.74	0.77	0.89	0.755	0.95	0.77	0.83	0.74	down
chr2:190356850:190356979:-@chr2:190355573|190356094:190355393:-	A3SS	ORMDL1	0.69	0.71	0.8	0.8	0.7	0.8	0.71	0.8	0.69	0.8	up
chr2:190357240:190357342:-@chr2:190355571|190355573:190355393:-	A3SS	ORMDL1	0.92	0.98	0.73	0.9	0.95	0.815	0.98	0.9	0.92	0.73	down
chr2:190357240:190357342:-@chr2:190355573|190356094:190355393:-	A3SS	ORMDL1	0.2	0.13	0.6	0.31	0.165	0.455	0.2	0.6	0.13	0.31	up
chr2:190357240:190357342:-@chr2:190355985:190356373:-@chr2:190355393:190355573:-	SE	ORMDL1	0.22	0.07	0.6	0.24	0.145	0.42	0.22	0.6	0.07	0.24	up
chr2:190427210:190428099:+@chr2:190436714:190437199:+@chr2:190440770:190440900:+	SE	PMS1	0.91	0.91	0.69	0.89	0.91	0.79	0.91	0.89	0.91	0.69	down
chr2:190436714:190437199|190436945:+@chr2:190440770:190440900:+	A5SS	PMS1	0.73	0.85	0.68	0.55	0.79	0.615	0.85	0.68	0.73	0.55	down
chr2:190436714:190437199|190437086:+@chr2:190440770:190440900:+	A5SS	PMS1	0.78	0.9	0.52	0.68	0.84	0.6	0.9	0.68	0.78	0.52	down
chr2:190834127:190834205:-@chr2:190833371:190833482:-@chr2:190825133:190825278:-	SE	HIBCH	0.02	0.03	0.23	0.06	0.025	0.145	0.03	0.23	0.02	0.06	up
chr2:190988263:190988384:+@chr2:191006298:191006363:+@chr2:191008948:191010532:+	SE	MFSD6	0.23	0.1	0.53	0.51	0.165	0.52	0.23	0.53	0.1	0.51	up
chr2:191256709:191256798:+@chr2:191258450|191258496:191258609:+	A3SS	NAB1	0.86	0.96	0.81	0.8	0.91	0.805	0.96	0.81	0.86	0.8	down
chr2:191586496:191586926:-@chr2:191583338:191583420:-@chr2:191582847:191582975:-	SE	STAT1	0.12	0.13	0.3	0.18	0.125	0.24	0.13	0.3	0.12	0.18	up
chr2:191586496:191586926:-@chr2:191583341:191583420:-@chr2:191582847:191582975:-	SE	STAT1	0.07	0.07	0.21	0.14	0.07	0.175	0.07	0.21	0.07	0.14	up
chr2:201429650:201429779:-@chr2:201427972:201428054:-@chr2:201427584:201427663:-	SE	CLK1	0.9	0.95	0.79	0.84	0.925	0.815	0.95	0.84	0.9	0.79	down
chr2:201462295:201462359:+@chr2:201464886|201464937:201465347:+	A3SS	NIF3L1	0.52	0.65	0.67	0.76	0.585	0.715	0.65	0.76	0.52	0.67	up
chr2:201561230:201561389:-@chr2:201560333:201560500:-@chr2:201546687:201554839:-	SE	FAM126B	0.22	0.31	0.16	0.14	0.265	0.15	0.31	0.16	0.22	0.14	down
chr2:202045923:202046044:+@chr2:202047615:202047723:+@chr2:202048587:202048710:+	SE	STRADB	0.92	0.95	0.8	0.77	0.935	0.785	0.95	0.8	0.92	0.77	down
chr2:202051055:202051159:+@chr2:202051325|202051531:202051569:+	A3SS	STRADB	0.76	0.84	0.63	0.65	0.8	0.64	0.84	0.65	0.76	0.63	down
chr2:202052079:202052499:+@chr2:202052976|202053000:202053814:+	A3SS	STRADB	0.15	0.05	0.29	0.22	0.1	0.255	0.15	0.29	0.05	0.22	up
chr2:202201044:202201117:-@chr2:202200289:202200382:-@chr2:202198994:202199115:-	SE	TMEM237	0.86	0.91	0.72	0.8	0.885	0.76	0.91	0.8	0.86	0.72	down
chr2:20750079:20750335:-@chr2:20748788:20748898:-	RI	LDAH	0.93	0.9	0.72	0.86	0.915	0.79	0.93	0.86	0.9	0.72	down
chr2:207697373:207696945|207696743:-@chr2:207661427:207661550:-	A5SS	MIR2355,,KLF7	0.89	0.78	0.6	0.77	0.835	0.685	0.89	0.77	0.78	0.6	down
chr2:20838051:20838220:-@chr2:20803212:20803446:-@chr2:20764811:20764893:-	SE	LDAH	0.9	0.86	0.75	0.76	0.88	0.755	0.9	0.76	0.86	0.75	down
chr2:210575531:210575752:+@chr2:210576407:210576426:+@chr2:210582608:210582705:+@chr2:210588942:210589081:+	MXE	RPE	0.72	0.71	0.88	0.84	0.715	0.86	0.72	0.88	0.71	0.84	up
chr2:210575531:210575752:+@chr2:210582608:210582705:+@chr2:210588942:210589081:+	SE	RPE	0.57	0.59	0.75	0.72	0.58	0.735	0.59	0.75	0.57	0.72	up
chr2:210590442:210590528:+@chr2:210590759:210590856:+@chr2:210591122:210591190:+@chr2:210592638:210598418:+	MXE	RPE	0.13	0.06	0.15	0.29	0.095	0.22	0.13	0.29	0.06	0.15	up
chr2:215303380:215303477:-@chr2:215303204:215303249:-@chr2:215298615:215301977:-	SE	BARD1	0.08	0.08	0.24	0.13	0.08	0.185	0.08	0.24	0.08	0.13	up
chr2:215382381:215382680:-@chr2:215370030:215370086:-@chr2:215353529:215354478:-	SE	BARD1	0.79	0.7	0.6	0.62	0.745	0.61	0.79	0.62	0.7	0.6	down
chr2:218838794:218838913:-@chr2:218838546:218838649:-	RI	AAMP	0.14	0.08	0.37	0.24	0.11	0.305	0.14	0.37	0.08	0.24	up
chr2:219232336:219232622:-@chr2:219232002|219232097:219231947:-	A3SS	ZNF142	0.87	0.87	0.74	0.79	0.87	0.765	0.87	0.79	0.87	0.74	down
[truncated: 1,053 more rows]
