# Supplementary material for: Tropomyosin1 isoforms underlie epithelial to mesenchymal plasticity, metastatic dissemination, and resistance to chemotherapy in high-grade serous ovarian cancer
Source: Cell Death Differ. 2024 Feb 16;31(3):360–77. doi: 10.1038/s41418-024-01267-9 (PMC10923901; doi:10.1038/s41418-024-01267-9)
Supplement: Supplementary file 15 — Supplementary Table3 [file 41418_2024_1267_MOESM15_ESM.xlsx]

## Sheet: Sheet 1
Supplementary Table 3. CAOV3 isoforms targets with Delta PSI values >0.1
event_id	event	symbol	psi_CAOV3_CD44highEpCAMlow_GTCCGC	psi_CAOV3_CD44highEpCAMlow_GTGAAA	psi_CAOV3_bulk_ATGTCA	psi_CAOV3_bulk_CCGTCC	psi_mean_EpCAMlow	psi_mean_Bulk	psi_max_EpCAMlow	psi_max_Bulk	psi_min_EpCAMlow	psi_min_Bulk	change_type
chr10:100180318:100180417:-@chr10:100179538:100179636:-@chr10:100178890:100179389:-	SE	HPS1	0.55	0.6	0.44	0.4	0.575	0.42	0.6	0.44	0.55	0.4	up
chr10:100183730:100183838:-@chr10:100180878:100181038:-@chr10:100180249:100180417:-	SE	MIR4685	0.78	0.58	0.92	0.87	0.68	0.895	0.78	0.92	0.58	0.87	down
chr10:100183730:100183838:-@chr10:100180878:100181038:-@chr10:100180249:100180417:-	SE	HPS1	0.78	0.58	0.92	0.87	0.68	0.895	0.78	0.92	0.58	0.87	down
chr10:100183838:100183730|100183687:-@chr10:100180878:100181038:-	A5SS	MIR4685	0.39	0.28	0.21	0.25	0.335	0.23	0.39	0.25	0.28	0.21	up
chr10:100183838:100183730|100183687:-@chr10:100180878:100181038:-	A5SS	HPS1	0.39	0.28	0.21	0.25	0.335	0.23	0.39	0.25	0.28	0.21	up
chr10:100185382:100185519:-@chr10:100185019:100185161:-@chr10:100182970:100183838:-	SE	HPS1	0.76	0.79	0.89	0.89	0.775	0.89	0.79	0.89	0.76	0.89	down
chr10:101363671:101363443|101363163:-@chr10:101362290:101362346:-	A5SS	SLC25A28	0.48	0.63	0.77	0.75	0.555	0.76	0.63	0.77	0.48	0.75	down
chr10:102733052:102734104:+@chr10:102734237:102735363:+	RI	SEMA4G	0.52	0.38	0.64	0.68	0.45	0.66	0.52	0.68	0.38	0.64	down
chr10:103336869:103336947:-@chr10:103335613:103335903:-@chr10:103333255:103333428:-@chr10:103332502:103332638:-	MXE	POLL	0.53	0.4	0.37	0.21	0.465	0.29	0.53	0.37	0.4	0.21	up
chr10:103336993:103338003:-@chr10:103333255:103333428:-@chr10:103332502:103332638:-	SE	POLL	0.33	0.57	0.63	0.91	0.45	0.77	0.57	0.91	0.33	0.63	down
chr10:103336993:103338003:-@chr10:103335063:103335225:-@chr10:103334349:103334666:-	SE	POLL	0.62	0.42	0.78	0.79	0.52	0.785	0.62	0.79	0.42	0.78	down
chr10:103336993:103338003:-@chr10:103335609:103335903:-@chr10:103332510:103332638:-@chr10:103326080:103330163:-	MXE	POLL	0.46	0.53	0.56	0.69	0.495	0.625	0.53	0.69	0.46	0.56	down
chr10:103337569:103337978:-@chr10:103336993:103337153:-@chr10:103336869:103336947:-@chr10:103333255:103333428:-	MXE	POLL	0.88	0.87	0.79	0.54	0.875	0.665	0.88	0.79	0.87	0.54	up
chr10:103337632:103337994:-@chr10:103337150|103337153:103336993:-	A3SS	POLL	0.7	0.4	0.73	0.73	0.55	0.73	0.7	0.73	0.4	0.73	down
chr10:104942983:104943270:-@chr10:104930932:104931075:-@chr10:104924603:104924729:-	SE	NT5C2	0.67	0.47	0.83	0.69	0.57	0.76	0.67	0.83	0.47	0.69	down
chr10:105146156:105146268:-@chr10:105145493:105145779:-@chr10:105143946:105144141:-	SE		0.82	0.73	0.68	0.59	0.775	0.635	0.82	0.68	0.73	0.59	up
chr10:105146156:105146268:-@chr10:105145493:105145779:-@chr10:105143946:105144141:-	SE	ATP5MK	0.82	0.73	0.68	0.59	0.775	0.635	0.82	0.68	0.73	0.59	up
chr10:105757925:105758104:+@chr10:105760564:105760656:+@chr10:105767908:105768037:+	SE	SLK	0.15	0.24	0.85	0.78	0.195	0.815	0.24	0.85	0.15	0.78	down
chr10:111746098:111746194:+@chr10:111828988:111829045:+@chr10:111850373:111850596:+	SE		0.44	0.28	0.22	0.12	0.36	0.17	0.44	0.22	0.28	0.12	up
chr10:111746098:111746194:+@chr10:111828988:111829045:+@chr10:111850373:111850596:+	SE	ADD3	0.44	0.28	0.22	0.12	0.36	0.17	0.44	0.22	0.28	0.12	up
chr10:111880111:111880234:+@chr10:111882053:111882148:+@chr10:111883074:111885442:+	SE	ADD3	0.6	0.64	0.92	0.95	0.62	0.935	0.64	0.95	0.6	0.92	down
chr10:1132110:1132186:+@chr10:1139539|1139542:1139776:+	A3SS	WDR37	0.68	0.66	0.6	0.49	0.67	0.545	0.68	0.6	0.66	0.49	up
chr10:114196737:114197215:+@chr10:114197528:114197531:+@chr10:114198130:114198237:+	SE	VTI1A	0.15	0.31	0.08	0.11	0.23	0.095	0.31	0.11	0.15	0.08	up
chr10:114907522:114907818:+@chr10:114908416:114908466:+@chr10:114910368:114910440:+@chr10:114915304:114917427:+	MXE	TCF7L2	0.63	0.41	0.75	0.7	0.52	0.725	0.63	0.75	0.41	0.7	down
chr10:114907522:114907818:+@chr10:114910368:114910440:+@chr10:114915304:114917427:+	SE	TCF7L2	0.27	0.53	0.7	0.67	0.4	0.685	0.53	0.7	0.27	0.67	down
chr10:114909669:114909741:+@chr10:114910368:114910440:+@chr10:114911328:114911352:+@chr10:114915304:114917427:+	MXE	TCF7L2	0.62	0.74	0.47	0.61	0.68	0.54	0.74	0.61	0.62	0.47	up
chr10:116047162:116046969|116046965:-@chr10:116044575:116046849:-	A5SS	AFAP1L2	0.24	0.55	0.13	0.09	0.395	0.11	0.55	0.13	0.24	0.09	up
chr10:116047162:116046981|116046969:-@chr10:116044575:116046849:-	A5SS	AFAP1L2	0.79	0.39	0.9	0.86	0.59	0.88	0.79	0.9	0.39	0.86	down
chr10:116051103:116051766:-@chr10:116050194:116050439:-@chr10:116049943:116050111:-	SE	AFAP1L2	0.88	0.85	0.97	0.98	0.865	0.975	0.88	0.98	0.85	0.97	down
chr10:116201373:116201420:-@chr10:116197629:116197769:-@chr10:116195061:116195152:-	SE	ABLIM1	0.69	0.74	0.83	0.88	0.715	0.855	0.74	0.88	0.69	0.83	down
chr10:120854266:120854524|120854508:+@chr10:120857470:120857666:+	A5SS	DENND10	0.83	0.88	0.73	0.68	0.855	0.705	0.88	0.73	0.83	0.68	up
chr10:123651896:123652125:-@chr10:123649371:123649499:-@chr10:123619511:123619543:-	SE	ATE1	0.72	0.56	0.79	0.74	0.64	0.765	0.72	0.79	0.56	0.74	down
chr10:123651896:123652125:-@chr10:123649371:123649499:-@chr10:123648346:123648474:-@chr10:123619511:123619543:-	MXE	ATE1	0.24	0.26	0.32	0.4	0.25	0.36	0.26	0.4	0.24	0.32	down
chr10:123723895:123724315:-@chr10:123723586|123723605:123723509:-	A3SS	NSMCE4A	0.35	0.42	0.32	0.15	0.385	0.235	0.42	0.32	0.35	0.15	up
chr10:123959535:123961213:+@chr10:123962847:123962882:+@chr10:123964896:123964956:+	SE	TACC2	0.65	0.41	0.18	0.21	0.53	0.195	0.65	0.21	0.41	0.18	up
chr10:124124082:124124312:+@chr10:124141809:124141878:+@chr10:124142687:124142847:+	SE	PLEKHA1	0.68	0.68	0.86	0.85	0.68	0.855	0.68	0.86	0.68	0.85	down
chr10:124176448:124176537:+@chr10:124177782:124177822:+@chr10:124179130:124181860:+	SE	PLEKHA1	0.42	0.26	0.05	0.02	0.34	0.035	0.42	0.05	0.26	0.02	up
chr10:124176448:124176537:+@chr10:124177782:124177852:+@chr10:124179130:124181860:+	SE	PLEKHA1	0.27	0.11	0.03	0.03	0.19	0.03	0.27	0.03	0.11	0.03	up
chr10:124176448:124176537:+@chr10:124177782:124177926:+@chr10:124179130:124181860:+	SE	PLEKHA1	0.29	0.14	0.03	0.02	0.215	0.025	0.29	0.03	0.14	0.02	up
chr10:124177782:124177852|124177822:+@chr10:124179130:124181860:+	A5SS	PLEKHA1	0.21	0.39	0.16	0.12	0.3	0.14	0.39	0.16	0.21	0.12	up
chr10:124177782:124177926|124177822:+@chr10:124179130:124181860:+	A5SS	PLEKHA1	0.3	0.35	0.03	0.02	0.325	0.025	0.35	0.03	0.3	0.02	up
chr10:124177782:124177926|124177852:+@chr10:124179130:124181860:+	A5SS	PLEKHA1	0.57	0.56	0.07	0.06	0.565	0.065	0.57	0.07	0.56	0.06	up
chr10:124348280:124348603:+@chr10:124349570:124349599:+@chr10:124350497:124350529:+	SE	DMBT1	0.89	0.79	0.99	0.99	0.84	0.99	0.89	0.99	0.79	0.99	down
chr10:124605151:124605292:-@chr10:124599930:124600026:-@chr10:124598584:124598945:-	SE	CUZD1	0.54	0.53	0.78	0.68	0.535	0.73	0.54	0.78	0.53	0.68	down
chr10:124605151:124605292:-@chr10:124599930:124600026:-@chr10:124598584:124598945:-	SE	FAM24B	0.54	0.53	0.78	0.68	0.535	0.73	0.54	0.78	0.53	0.68	down
chr10:126839386:126839620:-@chr10:126789549:126789652:-@chr10:126717556:126717714:-	SE	CTBP2	0.79	0.74	0.97	0.81	0.765	0.89	0.79	0.97	0.74	0.81	down
chr10:126839386:126839620:-@chr10:126838878:126839079:-@chr10:126789524:126789652:-	SE	CTBP2	0.63	0.52	0.33	0.45	0.575	0.39	0.63	0.45	0.52	0.33	up
chr10:127404241:127404397:+@chr10:127407562:127407663:+@chr10:127407917:127408038:+	SE	EDRF1	0.76	0.56	0.94	0.85	0.66	0.895	0.76	0.94	0.56	0.85	down
chr10:127473439:127473786:-@chr10:127467842:127467997:-@chr10:127467134:127467564:-	SE	UROS	0.34	0.24	0.12	0.21	0.29	0.165	0.34	0.21	0.24	0.12	up
chr10:127473439:127473786:-@chr10:127467842:127468087:-@chr10:127467134:127467564:-	SE	UROS	0.57	0.36	0.15	0.35	0.465	0.25	0.57	0.35	0.36	0.15	up
chr10:129756377:129756540:+@chr10:129756894|129758555:129758704:+	A3SS	PTPRE	0.09	0.26	0.4	0.31	0.175	0.355	0.26	0.4	0.09	0.31	down
chr10:13190144:13190295:+@chr10:13190968:13191021:+@chr10:13191118:13191294:+	SE	OPTN	0.71	0.69	0.53	0.6	0.7	0.565	0.71	0.6	0.69	0.53	up
chr10:135063023:135063113:+@chr10:135065023|135065643:135065739:+	A3SS	MTG1	0.49	0.63	0.73	0.75	0.56	0.74	0.63	0.75	0.49	0.73	down
chr10:135063023:135063113:+@chr10:135065023|135065643:135065739:+	A3SS		0.49	0.63	0.73	0.75	0.56	0.74	0.63	0.75	0.49	0.73	down
chr10:135063023:135063147|135063113:+@chr10:135065023:135065739:+	A5SS	MTG1	0.43	0.39	0.15	0.23	0.41	0.19	0.43	0.23	0.39	0.15	up
chr10:135063023:135063147|135063113:+@chr10:135065023:135065739:+	A5SS		0.43	0.39	0.15	0.23	0.41	0.19	0.43	0.23	0.39	0.15	up
chr10:13582086:13581784|13581745:-@chr10:13578772:13578894:-	A5SS	BEND7	0.49	0.37	0.53	0.56	0.43	0.545	0.49	0.56	0.37	0.53	down
chr10:13736422:13736544:-@chr10:13733909:13733980:-@chr10:13725712:13729041:-	SE	FRMD4A	0.18	0.16	0.28	0.3	0.17	0.29	0.18	0.3	0.16	0.28	down
chr10:15001743:15001837:-@chr10:14993195:14993335:-@chr10:14986342:14991335:-	SE	DCLRE1C	0.07	0.06	0.19	0.15	0.065	0.17	0.07	0.19	0.06	0.15	down
chr10:15357860:15357952:-@chr10:15330644:15330820:-@chr10:15302949:15303065:-	SE	FAM171A1	0.81	0.77	0.68	0.7	0.79	0.69	0.81	0.7	0.77	0.68	up
chr10:15923431:15923604:-@chr10:15920229:15920284:-@chr10:15919209:15919323:-	SE	MINDY3	0.41	0.7	0.75	0.8	0.555	0.775	0.7	0.8	0.41	0.75	down
chr10:15923431:15923604:-@chr10:15920233:15920284:-@chr10:15919209:15919323:-	SE	MINDY3	0.78	0.83	0.89	0.93	0.805	0.91	0.83	0.93	0.78	0.89	down
chr10:17310547:17311990:+@chr10:17312655:17312715:+@chr10:17315592:17315691:+	SE	VIM	1	1	0.87	0.92	1	0.895	1	0.92	1	0.87	up
chr10:17310547:17311990:+@chr10:17312655:17312719:+@chr10:17315592:17315691:+	SE	VIM	0.96	0.97	0.79	0.87	0.965	0.83	0.97	0.87	0.96	0.79	up
chr10:17315972:17317394:+@chr10:17317851:17317894:+@chr10:17318255:17318384:+@chr10:17319235:17319914:+	MXE	VIM	0.71	0.68	0.38	0.63	0.695	0.505	0.71	0.63	0.68	0.38	up
chr10:17315972:17317394:+@chr10:17317851:17317894:+@chr10:17318299:17318384:+	SE	VIM	1	1	0.87	0.9	1	0.885	1	0.9	1	0.87	up
chr10:17316698:17316827:+@chr10:17317174:17317394:+@chr10:17318299:17318384:+	SE	VIM	0.99	0.99	0.74	0.76	0.99	0.75	0.99	0.76	0.99	0.74	up
chr10:17316698:17316827:+@chr10:17317174|17318299:17318384:+	A3SS	VIM	0.9	0.89	0.62	0.57	0.895	0.595	0.9	0.62	0.89	0.57	up
chr10:17316698:17316827|17316823:+@chr10:17317174:17318384:+	A5SS	VIM	0.03	0.03	0.35	0.2	0.03	0.275	0.03	0.35	0.03	0.2	down
chr10:18980064:18982394:-@chr10:18971411:18971490:-@chr10:18945119:18945228:-	SE		0.62	0.48	0.68	0.72	0.55	0.7	0.62	0.72	0.48	0.68	down
chr10:18980064:18982394:-@chr10:18971411:18971490:-@chr10:18945119:18945228:-	SE	NSUN6	0.62	0.48	0.68	0.72	0.55	0.7	0.62	0.72	0.48	0.68	down
chr10:20506263:20506344:+@chr10:20540604:20540664:+@chr10:20546361:20546511:+	SE	PLXDC2	0.85	0.87	0.96	0.97	0.86	0.965	0.87	0.97	0.85	0.96	down
chr10:22647207:22647241:+@chr10:22647894:22647953:+	RI	COMMD3	0.51	0.45	0.32	0.42	0.48	0.37	0.51	0.42	0.45	0.32	up
chr10:22647207:22647241:+@chr10:22647894:22647953:+	RI	BMI1	0.51	0.45	0.32	0.42	0.48	0.37	0.51	0.42	0.45	0.32	up
chr10:24862005:24862172:+@chr10:24865709:24865828:+@chr10:24873916:24876778:+	SE	KIAA1217	0.84	0.83	0.92	0.96	0.835	0.94	0.84	0.96	0.83	0.92	down
chr10:27094153:27094253:-@chr10:27088170|27088173:27087997:-	A3SS	ABI1	0.56	0.54	0.77	0.64	0.55	0.705	0.56	0.77	0.54	0.64	down
chr10:27552273:27552387:-@chr10:27552142:27552174:-@chr10:27548658:27548792:-	SE	ACBD5	0.26	0.43	0.08	0.11	0.345	0.095	0.43	0.11	0.26	0.08	up
chr10:28943502:28943620:+@chr10:28945108|28945111:28945297:+	A3SS	WAC	0.86	0.85	0.68	0.68	0.855	0.68	0.86	0.68	0.85	0.68	up
chr10:3181813:3181945:-@chr10:3179764:3179929:-	RI	PITRM1	0.52	0.68	0.43	0.4	0.6	0.415	0.68	0.43	0.52	0.4	up
chr10:33237302:33237468:-@chr10:33235496|33235514:33235399:-	A3SS	ITGB1	0.31	0.33	0.24	0.15	0.32	0.195	0.33	0.24	0.31	0.15	up
chr10:3814406:3813987|3813959:-@chr10:3812298:3812421:-	A5SS	KLF6	0.71	0.85	0.91	0.93	0.78	0.92	0.85	0.93	0.71	0.91	down
chr10:38186119:38186569:-@chr10:38185369:38185466:-@chr10:38185230:38185271:-	SE	ZNF248	0.23	0.48	0.14	0.19	0.355	0.165	0.48	0.19	0.23	0.14	up
chr10:38346225:38346320:+@chr10:38363212:38363334:+@chr10:38368347:38368426:+@chr10:38383309:38389205:+	MXE	ZNF33A	0.53	0.67	0.71	0.72	0.6	0.715	0.67	0.72	0.53	0.71	down
chr10:38368347:38368438|38368426:+@chr10:38383309:38389205:+	A5SS	ZNF33A	0.57	0.45	0.31	0.37	0.51	0.34	0.57	0.37	0.45	0.31	up
chr10:38423865:38424158:+@chr10:38424292|38424472:38424563:+	A3SS	ZNF37A	0.2	0.35	0.51	0.56	0.275	0.535	0.35	0.56	0.2	0.51	down
chr10:38444129:38444274|38444224:+@chr10:38446324:38453775:+	A5SS	ZNF37A	0.24	0.17	0.32	0.3	0.205	0.31	0.24	0.32	0.17	0.3	down
chr10:42367444:42368051:-@chr10:42367268|42367312:42367027:-	A3SS	ZNF37BP	0.33	0.18	0.35	0.55	0.255	0.45	0.33	0.55	0.18	0.35	down
chr10:42429812:42429741|42429736:-@chr10:42404539:42410153:-	A5SS	ZNF33B	0.81	0.71	0.87	0.88	0.76	0.875	0.81	0.88	0.71	0.87	down
chr10:43389994:43390129:-@chr10:43383349:43383475:-@chr10:43371798:43373625:-	SE	ZNF239	0.32	0.24	0.59	0.4	0.28	0.495	0.32	0.59	0.24	0.4	down
chr10:43389994:43390129:-@chr10:43383353:43383475:-@chr10:43371798:43373625:-	SE	ZNF239	0.47	0.4	0.58	0.55	0.435	0.565	0.47	0.58	0.4	0.55	down
chr10:44785619:44785718:+@chr10:44787227:44787302:+	RI	RASSF4	0.73	0.54	0.35	0.33	0.635	0.34	0.73	0.35	0.54	0.33	up
chr10:44785619:44787302:+@chr10:44797975:44798117:+@chr10:44799476:44799567:+	SE	RASSF4	0.68	0.7	0.83	0.89	0.69	0.86	0.7	0.89	0.68	0.83	down
chr10:44785619:44787302:+@chr10:44797975|44797979:44798117:+	A3SS	RASSF4	0.46	0.48	0.71	0.8	0.47	0.755	0.48	0.8	0.46	0.71	down
chr10:45478996:45479296:-@chr10:45468438:45468513:-@chr10:45467420:45467487:-	SE	ZFAND4	0.4	0.32	0.49	0.49	0.36	0.49	0.4	0.49	0.32	0.49	down
chr10:46390448:46391405:-@chr10:46389255:46389454:-@chr10:46388587:46388729:-	SE	SYT15	0.61	0.51	0.37	0.24	0.56	0.305	0.61	0.37	0.51	0.24	up
chr10:46593904:46594148:-@chr10:46570972:46571103:-@chr10:46559608:46560000:-	SE		0.59	0.75	0.46	0.45	0.67	0.455	0.75	0.46	0.59	0.45	up
chr10:46593904:46594148:-@chr10:46570972:46571103:-@chr10:46559608:46560000:-	SE		0.59	0.75	0.46	0.45	0.67	0.455	0.75	0.46	0.59	0.45	up
chr10:46593904:46594148:-@chr10:46570972:46571103:-@chr10:46559608:46560000:-	SE		0.59	0.75	0.46	0.45	0.67	0.455	0.75	0.46	0.59	0.45	up
chr10:47975031:47975148:+@chr10:47979742:47979860:+@chr10:47984829:47984907:+@chr10:47990431:47993874:+	MXE		0.36	0.23	0.42	0.46	0.295	0.44	0.36	0.46	0.23	0.42	down
chr10:47975031:47975148:+@chr10:47979742:47979860:+@chr10:47984829:47984907:+@chr10:47990431:47993874:+	MXE		0.36	0.23	0.42	0.46	0.295	0.44	0.36	0.46	0.23	0.42	down
chr10:5004776:5004941:+@chr10:5008043:5008125:+@chr10:5009892:5012145:+	SE	AKR1C1	0.97	0.98	0.95	0.79	0.975	0.87	0.98	0.95	0.97	0.79	up
chr10:6006280:6006477:+@chr10:6006720:6006770:+@chr10:6007336:6007461:+	SE	FBH1	0.15	0.23	0.1	0.07	0.19	0.085	0.23	0.1	0.15	0.07	up
chr10:6048114:6048308:-@chr10:6042437|6042536:6042336:-	A3SS	IL15RA	0.76	0.59	0.86	0.89	0.675	0.875	0.76	0.89	0.59	0.86	down
chr10:62340651:62340754:-@chr10:62322574:62322759:-@chr10:62317976:62318949:-	SE	RHOBTB1	0.89	0.85	0.68	0.81	0.87	0.745	0.89	0.81	0.85	0.68	up
chr10:6662401:6662895:+@chr10:6664106:6664169:+@chr10:6665644:6666531:+	SE	PRKCQ-AS1	0.55	0.34	0.67	0.66	0.445	0.665	0.55	0.67	0.34	0.66	down
chr10:69721802:69721773|69721769:-@chr10:69716790:69718782:-	A5SS	PBLD	0.3	0.5	0.28	0.25	0.4	0.265	0.5	0.28	0.3	0.25	up
chr10:69721892:69722001:-@chr10:69721773:69721802:-@chr10:69716790:69718782:-	SE	PBLD	0.71	0.6	0.75	0.82	0.655	0.785	0.71	0.82	0.6	0.75	down
chr10:69768266:69768454|69768432:+@chr10:69768903:69770016:+	A5SS	HNRNPH3	0.68	0.5	0.72	0.76	0.59	0.74	0.68	0.76	0.5	0.72	down
chr10:69957009:69957789:-@chr10:69946847:69946948:-@chr10:69946514:69946606:-	SE	SLC25A16	0.22	0.23	0.12	0.07	0.225	0.095	0.23	0.12	0.22	0.07	up
chr10:70881229:70881452:+@chr10:70913453:70913638:+@chr10:70914903:70914977:+	SE	TSPAN15	0.81	0.84	0.95	0.97	0.825	0.96	0.84	0.97	0.81	0.95	down
chr10:71639052:71638967|71638961:-@chr10:71633351:71636095:-	A5SS	PPA1	0.51	0.31	0.28	0.18	0.41	0.23	0.51	0.28	0.31	0.18	up
chr10:72246573:72246642:+@chr10:72249946:72250062:+@chr10:72274236:72274401:+	SE		0.06	0.05	0.28	0.11	0.055	0.195	0.06	0.28	0.05	0.11	down
chr10:72246573:72246642:+@chr10:72249946:72250062:+@chr10:72274236:72274401:+	SE	SGPL1	0.06	0.05	0.28	0.11	0.055	0.195	0.06	0.28	0.05	0.11	down
chr10:72785844:72786012|72786006:+@chr10:72791717:72793153:+	A5SS	SLC29A3	0.27	0.25	0.17	0.13	0.26	0.15	0.27	0.17	0.25	0.13	up
chr10:73645971:73646204:-@chr10:73645546:73645618:-@chr10:73642951:73643095:-	SE	ASCC1	0.08	0.07	0.19	0.26	0.075	0.225	0.08	0.26	0.07	0.19	down
chr10:73645971:73646204:-@chr10:73645546:73645873:-@chr10:73642951:73643095:-	SE	ASCC1	0.08	0.11	0.28	0.22	0.095	0.25	0.11	0.28	0.08	0.22	down
chr10:73765367:73765695:-@chr10:73764269:73764381:-	RI	DNAJB12	0.46	0.39	0.52	0.54	0.425	0.53	0.46	0.54	0.39	0.52	down
chr10:74874489:74874586:-@chr10:74869636:74869665:-@chr10:74866193:74868184:-	SE	PPP3CB	0.82	0.68	0.65	0.62	0.75	0.635	0.82	0.65	0.68	0.62	up
chr10:75176569:75176778|75176772:+@chr10:75180872:75181007:+	A5SS	SEC24C	0.27	0.23	0.7	0.39	0.25	0.545	0.27	0.7	0.23	0.39	down
chr10:75251446:75252088:-@chr10:75249296:75249409:-@chr10:75247243:75247318:-	SE	CAMK2G	0.42	0.69	0.86	0.71	0.555	0.785	0.69	0.86	0.42	0.71	down
chr10:76405163:76406094|76405545:+@chr10:76407080:76407201:+	A5SS	KAT6B	0.92	0.89	0.78	0.72	0.905	0.75	0.92	0.78	0.89	0.72	up
chr10:76411551:76415005|76411692:+@chr10:76418783:76419105:+	A5SS	KAT6B	0.59	0.61	0.35	0.46	0.6	0.405	0.61	0.46	0.59	0.35	up
chr10:79224722:79224613|79224609:-@chr10:79223333:79223881:-	A5SS	DLG5	0.3	0.11	0.09	0.07	0.205	0.08	0.3	0.09	0.11	0.07	up
chr10:79466958:79467068:+@chr10:79467203|79469968:79469989:+	A3SS	RPS24	0.65	0.62	0.52	0.23	0.635	0.375	0.65	0.52	0.62	0.23	up
chr10:79466958:79467068:+@chr10:79470379:79470511:+@chr10:79478745:79478989:+	SE	RPS24	0.87	0.95	0.74	0.86	0.91	0.8	0.95	0.86	0.87	0.74	up
chr10:80862320:80862520:-@chr10:80833185:80833326:-@chr10:80823730:80824202:-	SE	ZCCHC24	0.04	0.03	0.21	0.1	0.035	0.155	0.04	0.21	0.03	0.1	down
chr10:81558495:81558568:-@chr10:81555775:81555858:-@chr10:81553793:81554263:-	SE	NUTM2B-AS1	0.91	0.79	0.73	0.77	0.85	0.75	0.91	0.77	0.79	0.73	up
chr10:81916720:81916626|81916614:-@chr10:81915820:81915933:-	A5SS	ANXA11	0.26	0.12	0.06	0.08	0.19	0.07	0.26	0.08	0.12	0.06	up
chr10:81955079:81955321:-@chr10:81930759|81931191:81930677:-	A3SS	ANXA11	0.52	0.58	0.7	0.75	0.55	0.725	0.58	0.75	0.52	0.7	down
chr10:82203902:82204107:+@chr10:82218283:82218423:+@chr10:82238953:82239050:+	SE	TSPAN14	0.6	0.62	0.64	0.91	0.61	0.775	0.62	0.91	0.6	0.64	down
chr10:88810652:88810789:-@chr10:88809978|88810562:88809898:-	A3SS	GLUD1	0.78	0.84	0.66	0.7	0.81	0.68	0.84	0.7	0.78	0.66	up
chr10:89080629:89081009:-@chr10:89077930:89078016:-@chr10:89075939:89076409:-	SE	NUTM2A-AS1	0.2	0.15	0.33	0.23	0.175	0.28	0.2	0.33	0.15	0.23	down
chr10:89086523:89086626:-@chr10:89080629:89080833:-@chr10:89075939:89076409:-	SE	NUTM2A-AS1	0.84	0.78	0.71	0.71	0.81	0.71	0.84	0.71	0.78	0.71	up
chr10:91162659:91162528|91162375:-@chr10:90977500:90978135:-	A5SS		0.67	0.61	0.35	0.32	0.64	0.335	0.67	0.35	0.61	0.32	up
chr10:91162659:91162528|91162375:-@chr10:90977500:90978135:-	A5SS	LIPA	0.67	0.61	0.35	0.32	0.64	0.335	0.67	0.35	0.61	0.32	up
chr10:91348989:91349242:-@chr10:91343550:91343726:-@chr10:91342934:91343057:-	SE	PANK1	0.84	0.59	0.85	0.91	0.715	0.88	0.84	0.91	0.59	0.85	down
chr10:95145889:95145971:-@chr10:95142664:95142702:-@chr10:95138777:95138901:-	SE	MYOF	0.91	0.82	0.37	0.21	0.865	0.29	0.91	0.37	0.82	0.21	up
chr10:98657415:98657494:+@chr10:98693860:98693992:+@chr10:98698755:98699042:+	SE		0.62	0.66	0.83	0.81	0.64	0.82	0.66	0.83	0.62	0.81	down
chr10:98657415:98657494:+@chr10:98693860:98693992:+@chr10:98698755:98699042:+	SE	LCOR	0.62	0.66	0.83	0.81	0.64	0.82	0.66	0.83	0.62	0.81	down
chr10:99203546:99204546:+@chr10:99205386|99205461:99205530:+	A3SS	ZDHHC16	0.1	0.55	0.7	0.76	0.325	0.73	0.55	0.76	0.1	0.7	down
chr10:99501138:99502624|99501209:+@chr10:99502785:99507058:+	A5SS	ZFYVE27	0.13	0.15	0.33	0.17	0.14	0.25	0.15	0.33	0.13	0.17	down
chr11:101538397:101538512:+@chr11:101561959:101562078:+@chr11:101581834:101582027:+	SE	YAP1	0.68	0.65	0.88	0.71	0.665	0.795	0.68	0.88	0.65	0.71	down
chr11:101581834:101582015:+@chr11:101585458:101585505:+@chr11:101599563:101599693:+	SE	YAP1	0.45	0.45	0.75	0.58	0.45	0.665	0.45	0.75	0.45	0.58	down
chr11:101693337:101693512:+@chr11:101695818:101695947:+@chr11:101697778:101701303:+	SE	BIRC3	0.08	0.09	0.18	0.29	0.085	0.235	0.09	0.29	0.08	0.18	down
chr11:101695818:101695947:+@chr11:101696227:101696341:+@chr11:101697778:101701303:+	SE	BIRC3	0.03	0.07	0.17	0.17	0.05	0.17	0.07	0.17	0.03	0.17	down
chr11:101722875:101723317:+@chr11:101724539:101724660:+@chr11:101725819:101726690:+	SE	BIRC2	0.58	0.67	0.36	0.56	0.625	0.46	0.67	0.56	0.58	0.36	up
chr11:104410145:104410639:-@chr11:104409001:104409063:-@chr11:104406791:104407217:-	SE	CASP1	0.6	0.56	0.77	0.76	0.58	0.765	0.6	0.77	0.56	0.76	down
chr11:10785378:10785799:-@chr11:10784133|10784170:10784030:-	A3SS	EIF4G2	0.9	0.96	0.8	0.82	0.93	0.81	0.96	0.82	0.9	0.8	up
chr11:10786828:10787158:-@chr11:10785378:10785442:-@chr11:10784853:10785008:-	SE	EIF4G2	0.71	0.82	0.89	0.85	0.765	0.87	0.82	0.89	0.71	0.85	down
chr11:10836309:10836489:+@chr11:10843384:10843450:+@chr11:10856504:10857400:+	SE	ZBED5-AS1	0.53	0.7	0.78	0.8	0.615	0.79	0.7	0.8	0.53	0.78	down
chr11:112647692:112647808:+@chr11:112648865:112648980:+@chr11:112651199:112654547:+	SE	NCAM1	0.06	0.1	0.15	0.22	0.08	0.185	0.1	0.22	0.06	0.15	down
chr11:113113504:113113635:-@chr11:113112705|113112754:113112552:-	A3SS		0.92	0.93	0.82	0.81	0.925	0.815	0.93	0.82	0.92	0.81	up
chr11:113113504:113113635:-@chr11:113112705|113112754:113112552:-	A3SS	ZW10	0.92	0.93	0.82	0.81	0.925	0.815	0.93	0.82	0.92	0.81	up
chr11:117216293:117216269|117216244:-@chr11:117212903:117215755:-	A5SS	FXYD6	0.6	0.42	0.39	0.28	0.51	0.335	0.6	0.39	0.42	0.28	up
chr11:117216293:117216269|117216244:-@chr11:117212903:117215755:-	A5SS	FXYD6-FXYD2	0.6	0.42	0.39	0.28	0.51	0.335	0.6	0.39	0.42	0.28	up
chr11:117217073:117217109:-@chr11:117216244:117216293:-@chr11:117212903:117215755:-	SE	FXYD6	0.56	0.7	0.38	0.41	0.63	0.395	0.7	0.41	0.56	0.38	up
chr11:117217073:117217109:-@chr11:117216244:117216293:-@chr11:117212903:117215755:-	SE	FXYD6-FXYD2	0.56	0.7	0.38	0.41	0.63	0.395	0.7	0.41	0.56	0.38	up
chr11:117217073:117217109:-@chr11:117216269:117216293:-@chr11:117212903:117215755:-	SE	FXYD6	0.52	0.57	0.48	0.33	0.545	0.405	0.57	0.48	0.52	0.33	up
chr11:117217073:117217109:-@chr11:117216269:117216293:-@chr11:117212903:117215755:-	SE	FXYD6-FXYD2	0.52	0.57	0.48	0.33	0.545	0.405	0.57	0.48	0.52	0.33	up
chr11:117906579:117907159:+@chr11:117907700:117907796:+@chr11:117908842:117909169:+	SE	TTC36	0.59	0.63	0.69	0.74	0.61	0.715	0.63	0.74	0.59	0.69	down
chr11:117906579:117907159:+@chr11:117907700:117907796:+@chr11:117908842:117909169:+	SE	TMEM25	0.59	0.63	0.69	0.74	0.61	0.715	0.63	0.74	0.59	0.69	down
chr11:117906579:117907159:+@chr11:117907700|117907703:117907796:+	A3SS	TTC36	0.61	0.5	0.78	0.66	0.555	0.72	0.61	0.78	0.5	0.66	down
chr11:117906579:117907159:+@chr11:117907700|117907703:117907796:+	A3SS	TMEM25	0.61	0.5	0.78	0.66	0.555	0.72	0.61	0.78	0.5	0.66	down
chr11:117907118:117908386:+@chr11:117909015:117909132:+@chr11:117909782:117909812:+	SE	TTC36	0.11	0.37	0.75	0.51	0.24	0.63	0.37	0.75	0.11	0.51	down
chr11:117907118:117908386:+@chr11:117909015:117909132:+@chr11:117909782:117909812:+	SE	TMEM25	0.11	0.37	0.75	0.51	0.24	0.63	0.37	0.75	0.11	0.51	down
chr11:117907283:117907796:+@chr11:117908335:117908386:+@chr11:117908842:117909169:+	SE	TMEM25	0.69	0.57	0.87	0.79	0.63	0.83	0.69	0.87	0.57	0.79	down
chr11:118008086:118008223:+@chr11:118010850:118010979:+@chr11:118011321:118011643:+	SE	PHLDB1	0.08	0.15	0.55	0.39	0.115	0.47	0.15	0.55	0.08	0.39	down
chr11:118393845:118393973:-@chr11:118393282:118393465:-	RI	RPS25	0.15	0.15	0.35	0.18	0.15	0.265	0.15	0.35	0.15	0.18	down
chr11:118393878:118393973:-@chr11:118393282:118393462:-	RI	RPS25	0.11	0.12	0.28	0.16	0.115	0.22	0.12	0.28	0.11	0.16	down
chr11:118394202:118394597:-@chr11:118393465|118393973:118393282:-	A3SS	RPS25	0.56	0.48	0.72	0.68	0.52	0.7	0.56	0.72	0.48	0.68	down
chr11:118406769:118406826:-@chr11:118406152:118406655:-@chr11:118403548:118405484:-	SE	SLC37A4	0.31	0.42	0.69	0.85	0.365	0.77	0.42	0.85	0.31	0.69	down
chr11:118460797:118460986:+@chr11:118464175:118464246:+@chr11:118464555:118465394:+	SE	HMBS	0.92	0.82	0.54	0.76	0.87	0.65	0.92	0.76	0.82	0.54	up
chr11:119491256:119493025:-@chr11:119489455:119489573:-@chr11:119487194:119488394:-	SE	TRIM29	0.14	0.26	0.03	0.02	0.2	0.025	0.26	0.03	0.14	0.02	up
chr11:119503487:119503356|119503254:-@chr11:119501609:119501807:-	A5SS	TRIM29	0.88	0.77	0.93	0.96	0.825	0.945	0.88	0.96	0.77	0.93	down
chr11:119701045:119701287:+@chr11:119703041|119703385:119703559:+	A3SS	TLCD5	0.74	0.51	0.83	0.77	0.625	0.8	0.74	0.83	0.51	0.77	down
chr11:12116513:12116587|12116583:+@chr11:12140202:12140542:+	A5SS	MICAL2	0.25	0.27	0.15	0.07	0.26	0.11	0.27	0.15	0.25	0.07	up
chr11:122459003:122459125:-@chr11:122450761|122450768:122450620:-	A3SS	CLMP	0.11	0.09	0.54	0.2	0.1	0.37	0.11	0.54	0.09	0.2	down
chr11:123106903:123106409|123106405:-@chr11:123105533:123105743:-	A5SS	ZNF202	0.56	0.26	0.78	0.61	0.41	0.695	0.56	0.78	0.26	0.61	down
chr11:123116335:123116454:-@chr11:123116035:123116107:-@chr11:123106405:123106903:-	SE	ZNF202	0.33	0.31	0.42	0.5	0.32	0.46	0.33	0.5	0.31	0.42	down
chr11:123116454:123116335|123116311:-@chr11:123106405:123106903:-	A5SS	ZNF202	0.27	0.23	0.41	0.33	0.25	0.37	0.27	0.41	0.23	0.33	down
chr11:123997953:124001009:+@chr11:124001579:124001715:+@chr11:124001799:124001857:+@chr11:124002010:124002156:+	MXE	TBRG1	0.62	0.47	0.66	0.64	0.545	0.65	0.62	0.66	0.47	0.64	down
chr11:124174977:124175921:-@chr11:124154156:124154245:-@chr11:124149825:124150080:-	SE	MSANTD2	0.58	0.4	0.3	0.22	0.49	0.26	0.58	0.3	0.4	0.22	up
chr11:124251555:124252038:+@chr11:124252267:124252415:+@chr11:124252625:124253902:+	SE	ROBO3	0.27	0.28	0.77	0.53	0.275	0.65	0.28	0.77	0.27	0.53	down
chr11:124251555:124252038:+@chr11:124252373:124252415:+@chr11:124252625:124253902:+	SE	ROBO3	0.38	0.39	0.83	0.68	0.385	0.755	0.39	0.83	0.38	0.68	down
chr11:124251555:124252038:+@chr11:124252391:124252415:+@chr11:124252625:124253902:+	SE	ROBO3	0.16	0.32	0.67	0.6	0.24	0.635	0.32	0.67	0.16	0.6	down
chr11:124252267:124252415|124252290:+@chr11:124252625:124253902:+	A5SS	ROBO3	0.32	0.23	0.56	0.46	0.275	0.51	0.32	0.56	0.23	0.46	down
chr11:124252267:124252764:+@chr11:124253043:124253237:+@chr11:124253404:124253548:+	SE	ROBO3	0.65	0.46	0.74	0.82	0.555	0.78	0.65	0.82	0.46	0.74	down
chr11:124253690:124253902:+@chr11:124254296:124254447:+	RI	ROBO3	0.15	0.22	0.32	0.27	0.185	0.295	0.22	0.32	0.15	0.27	down
chr11:124944323:124944679:+@chr11:124945210:124945296:+@chr11:124947564:124947675:+	SE	EI24	0.29	0.26	0.24	0.11	0.275	0.175	0.29	0.24	0.26	0.11	up
chr11:124947564:124947675:+@chr11:124950357|124950379:124950514:+	A3SS	RNU6-1156P	0.75	0.71	0.61	0.61	0.73	0.61	0.75	0.61	0.71	0.61	up
chr11:124947564:124947675:+@chr11:124950357|124950379:124950514:+	A3SS	EI24	0.75	0.71	0.61	0.61	0.73	0.61	0.75	0.61	0.71	0.61	up
chr11:125586520:125586935:+@chr11:125610100:125610192:+@chr11:125615897:125616386:+	SE	FAM118B	0.61	0.81	0.82	0.83	0.71	0.825	0.81	0.83	0.61	0.82	down
chr11:125644094:125644396:+@chr11:125647583:125647787:+@chr11:125648074:125648559:+	SE	FOXRED1	0.26	0.24	0.43	0.32	0.25	0.375	0.26	0.43	0.24	0.32	down
chr11:125665808:125666066:+@chr11:125666530:125666674:+@chr11:125667582:125668349:+	SE	TIRAP	0.21	0.47	0.15	0.15	0.34	0.15	0.47	0.15	0.21	0.15	up
chr11:127861251:127861174|127861170:-@chr11:127859924:127860176:-	A5SS	ETS1	0.2	0.12	0.24	0.45	0.16	0.345	0.2	0.45	0.12	0.24	down
chr11:129497333:129497618:+@chr11:129498717:129498884:+@chr11:129501805:129501935:+	SE	APLP2	0.33	0.38	0.68	0.66	0.355	0.67	0.38	0.68	0.33	0.66	down
chr11:131689656:131689807:+@chr11:131705257:131705289:+@chr11:131710150:131711926:+	SE	NTM	0.31	0.64	0.79	0.76	0.475	0.775	0.64	0.79	0.31	0.76	down
chr11:133628615:133628813:+@chr11:133631652:133631752:+@chr11:133632192:133632361:+	SE	ACAD8	0.92	0.86	0.81	0.75	0.89	0.78	0.92	0.81	0.86	0.75	up
chr11:14621807:14623175:+@chr11:14669627:14669664:+@chr11:14750059:14755136:+	SE	PDE3B	0.38	0.17	0.48	0.57	0.275	0.525	0.38	0.57	0.17	0.48	down
chr11:18300256:18300611:-@chr11:18290037:18290147:-@chr11:18289510:18289574:-	SE	HPS5	0.55	0.52	0.73	0.61	0.535	0.67	0.55	0.73	0.52	0.61	down
chr11:197303:197833:-@chr11:196038|196060:195952:-	A3SS	BET1L	0.55	0.63	0.45	0.52	0.59	0.485	0.63	0.52	0.55	0.45	up
chr11:20026850:20027317:+@chr11:20027958:20028023:+@chr11:20029411:20029455:+	SE	NAV2	0.65	0.77	0.58	0.47	0.71	0.525	0.77	0.58	0.65	0.47	up
chr11:202416:202511:+@chr11:202597|202615:202759:+	A3SS	RIC8A	0.18	0.21	0.14	0.04	0.195	0.09	0.21	0.14	0.18	0.04	up
chr11:27450241:27450949:-@chr11:27390912:27390983:-@chr11:27370570:27370641:-	SE	LGR4	0.64	0.79	0.8	0.93	0.715	0.865	0.79	0.93	0.64	0.8	down
chr11:27637294:27637351:+@chr11:27653420:27654263:+@chr11:27655105:27655926:+	SE	BDNF-AS	0.79	0.86	0.7	0.73	0.825	0.715	0.86	0.73	0.79	0.7	up
chr11:282886:283502:+@chr11:283574|283594:283727:+	A3SS	PGGHG	0.29	0.47	0.26	0.16	0.38	0.21	0.47	0.26	0.29	0.16	up
chr11:282886:283502:+@chr11:283574|283670:283727:+	A3SS	PGGHG	0.78	0.7	0.86	0.88	0.74	0.87	0.78	0.88	0.7	0.86	down
chr11:282886:283502:+@chr11:283594|283670:283727:+	A3SS	PGGHG	0.81	0.75	0.94	0.96	0.78	0.95	0.81	0.96	0.75	0.94	down
chr11:2953830:2953936:-@chr11:2950049|2950085:2949908:-	A3SS	NAP1L4	0.22	0.32	0.14	0.14	0.27	0.14	0.32	0.14	0.22	0.14	up
chr11:2979859:2979776|2979768:-@chr11:2978728:2979054:-	A5SS	CARS1	0.23	0.25	0.39	0.43	0.24	0.41	0.25	0.43	0.23	0.39	down
chr11:3006802:3006890:-@chr11:3004482:3004603:-	RI	CARS1	0.01	0.03	0.32	0.06	0.02	0.19	0.03	0.32	0.01	0.06	down
chr11:3035149:3035247:-@chr11:3019971:3020062:-@chr11:3018702:3018837:-	SE	RNU1-91P	0.9	0.89	0.62	0.83	0.895	0.725	0.9	0.83	0.89	0.62	up
chr11:3035149:3035247:-@chr11:3019971:3020062:-@chr11:3018702:3018837:-	SE	CARS1	0.9	0.89	0.62	0.83	0.895	0.725	0.9	0.83	0.89	0.62	up
chr11:31779354:31779900:-@chr11:31778815:31778980:-	RI	PAX6	0.51	0.64	0.28	0.37	0.575	0.325	0.64	0.37	0.51	0.28	up
chr11:32567669:32567773|32567763:+@chr11:32571988:32573135:+	A5SS	EIF3M	0.29	0.36	0.21	0.14	0.325	0.175	0.36	0.21	0.29	0.14	up
chr11:33139421:33139652:-@chr11:33134830:33134925:-@chr11:33122992:33123095:-@chr11:33119470:33120108:-	MXE	CSTF3	0.43	0.46	0.17	0.24	0.445	0.205	0.46	0.24	0.43	0.17	up
chr11:3348781:3348952:-@chr11:3339549:3339695:-@chr11:3335732:3338371:-	SE	ZNF195	0.4	0.48	0.61	0.51	0.44	0.56	0.48	0.61	0.4	0.51	down
chr11:35167785:35168188:+@chr11:35176244:35176369:+@chr11:35179205:35179318:+	SE	CD44	0.27	0.37	0.97	0.98	0.32	0.975	0.37	0.98	0.27	0.97	down
chr11:35167785:35168188:+@chr11:35176244:35176369:+@chr11:35188088:35188177:+@chr11:35192975:35193037:+	MXE		0.64	0.74	0.98	0.95	0.69	0.965	0.74	0.98	0.64	0.95	down
chr11:35167785:35168188:+@chr11:35176244:35176369:+@chr11:35188088:35188177:+@chr11:35192975:35193037:+	MXE	CD44	0.64	0.74	0.98	0.95	0.69	0.965	0.74	0.98	0.64	0.95	down
chr11:35167785:35168188:+@chr11:35176244|35176271:35176369:+	A3SS	CD44	0.53	0.74	0.94	0.96	0.635	0.95	0.74	0.96	0.53	0.94	down
chr11:35167785:35168188:+@chr11:35176271:35176369:+@chr11:35179205:35179318:+	SE	CD44	0.17	0.12	0.91	0.9	0.145	0.905	0.17	0.91	0.12	0.9	down
chr11:35167785:35168188:+@chr11:35182635:35182763:+@chr11:35184235:35184366:+	SE	CD44	0.29	0.65	0.91	0.94	0.47	0.925	0.65	0.94	0.29	0.91	down
chr11:35167785:35168188:+@chr11:35184235:35184366:+@chr11:35186228:35186329:+	SE	CD44	0.05	0.12	0.46	0.33	0.085	0.395	0.12	0.46	0.05	0.33	down
chr11:35167785:35168188:+@chr11:35186228:35186329:+@chr11:35188088:35188177:+	SE	CD44	0.72	0.88	0.95	0.97	0.8	0.96	0.88	0.97	0.72	0.95	down
chr11:35167785:35168188:+@chr11:35188088:35188177:+@chr11:35189369:35190301:+	SE	CD44	0.34	0.73	0.97	0.96	0.535	0.965	0.73	0.97	0.34	0.96	down
chr11:35167958:35168095:+@chr11:35189369:35189572:+@chr11:35192975:35193037:+	SE		0.69	0.51	0.88	0.84	0.6	0.86	0.69	0.88	0.51	0.84	down
chr11:35167958:35168095:+@chr11:35189369:35189572:+@chr11:35192975:35193037:+	SE	CD44	0.69	0.51	0.88	0.84	0.6	0.86	0.69	0.88	0.51	0.84	down
chr11:3669153:3669295:-@chr11:3663870:3664000:-@chr11:3661006:3661247:-	SE	NUP98	0.77	0.68	0.92	0.82	0.725	0.87	0.77	0.92	0.68	0.82	down
chr11:410718:410860:-@chr11:409582:410615:-	RI	ANO9	0.61	0.45	0.8	0.77	0.53	0.785	0.61	0.8	0.45	0.77	down
chr11:4585833:4586036:-@chr11:4582885:4583367:-@chr11:4581047:4581146:-	SE	TRIM68	0.68	0.63	0.88	0.91	0.655	0.895	0.68	0.91	0.63	0.88	down
chr11:45913763:45913882:-@chr11:45913248:45913373:-@chr11:45907446:45912352:-	SE	PHF21A	0.26	0.33	0.57	0.34	0.295	0.455	0.33	0.57	0.26	0.34	down
chr11:47193069:47193390:+@chr11:47194321|47194330:47194599:+	A3SS	DDB2	0.26	0.35	0.14	0.14	0.305	0.14	0.35	0.14	0.26	0.14	up
chr11:47236098:47237386:+@chr11:47237913|47237918:47238106:+	A3SS	NR1H3	0.32	0.37	0.65	0.39	0.345	0.52	0.37	0.65	0.32	0.39	down
chr11:47237714:47238106:+@chr11:47238678:47238802:+@chr11:47239368:47240145:+	SE	NR1H3	0.76	0.76	0.9	0.92	0.76	0.91	0.76	0.92	0.76	0.9	down
chr11:496609:497112:-@chr11:494824:494888:-@chr11:492062:492249:-	SE	RNH1	0.3	0.22	0.61	0.37	0.26	0.49	0.3	0.61	0.22	0.37	down
chr11:553189:553317:+@chr11:553396:553478:+@chr11:553558:554025:+	SE	RASSF7	0.29	0.29	0.59	0.58	0.29	0.585	0.29	0.59	0.29	0.58	down
chr11:553189:553478|553317:+@chr11:553558:554025:+	A5SS	RASSF7	0.44	0.46	0.64	0.78	0.45	0.71	0.46	0.78	0.44	0.64	down
chr11:5667458:5667705:+@chr11:5673973|5673981:5674461:+	A3SS	TRIM22	0.81	0.79	0.96	0.87	0.8	0.915	0.81	0.96	0.79	0.87	down
chr11:5673973:5674461:+@chr11:5675054|5676121:5676351:+	A3SS	TRIM22	0.4	0.41	0.29	0.29	0.405	0.29	0.41	0.29	0.4	0.29	up
chr11:57129652:57130262:+@chr11:57130430|57130457:57130596:+	A3SS	SERPING1	0.24	0.15	0.06	0.03	0.195	0.045	0.24	0.06	0.15	0.03	up
chr11:57171340:57171016|57170948:-@chr11:57169158:57170843:-	A5SS	YPEL4	0.43	0.43	0.68	0.85	0.43	0.765	0.43	0.85	0.43	0.68	down
chr11:57285810:57286094:+@chr11:57313085:57313203:+@chr11:57315433:57315721:+	SE	CTNND1	0.69	0.69	0.35	0.29	0.69	0.32	0.69	0.35	0.69	0.29	up
chr11:57285810:57286094:+@chr11:57313085:57313203:+@chr11:57315433:57315721:+	SE		0.69	0.69	0.35	0.29	0.69	0.32	0.69	0.35	0.69	0.29	up
chr11:57285810:57286094:+@chr11:57313085:57313203:+@chr11:57315433:57315721:+	SE		0.69	0.69	0.35	0.29	0.69	0.32	0.69	0.35	0.69	0.29	up
chr11:57285810:57286094:+@chr11:57315433:57315721:+@chr11:57318058:57318129:+	SE	CTNND1	0.46	0.47	0.07	0.08	0.465	0.075	0.47	0.08	0.46	0.07	up
chr11:57285810:57286094:+@chr11:57315433:57315721:+@chr11:57318058:57318129:+	SE		0.46	0.47	0.07	0.08	0.465	0.075	0.47	0.08	0.46	0.07	up
chr11:57285810:57286094:+@chr11:57315433:57315721:+@chr11:57318058:57318129:+	SE		0.46	0.47	0.07	0.08	0.465	0.075	0.47	0.08	0.46	0.07	up
chr11:57285810:57286094:+@chr11:57315540:57315721:+@chr11:57318058:57318129:+	SE	CTNND1	0.2	0.24	0.04	0.04	0.22	0.04	0.24	0.04	0.2	0.04	up
chr11:57285810:57286094:+@chr11:57315540:57315721:+@chr11:57318058:57318129:+	SE		0.2	0.24	0.04	0.04	0.22	0.04	0.24	0.04	0.2	0.04	up
chr11:57285810:57286094:+@chr11:57315540:57315721:+@chr11:57318058:57318129:+	SE		0.2	0.24	0.04	0.04	0.22	0.04	0.24	0.04	0.2	0.04	up
chr11:57285810:57286094:+@chr11:57315542:57315721:+@chr11:57318058:57318129:+	SE	CTNND1	0.2	0.22	0.03	0.03	0.21	0.03	0.22	0.03	0.2	0.03	up
chr11:57285810:57286094:+@chr11:57315542:57315721:+@chr11:57318058:57318129:+	SE		0.2	0.22	0.03	0.03	0.21	0.03	0.22	0.03	0.2	0.03	up
chr11:57285810:57286094:+@chr11:57315542:57315721:+@chr11:57318058:57318129:+	SE		0.2	0.22	0.03	0.03	0.21	0.03	0.22	0.03	0.2	0.03	up
chr11:57285810:57286167:+@chr11:57315433|57315540:57315721:+	A3SS	CTNND1	0.94	0.85	0.38	0.51	0.895	0.445	0.94	0.51	0.85	0.38	up
chr11:57285810:57286167:+@chr11:57315433|57315540:57315721:+	A3SS		0.94	0.85	0.38	0.51	0.895	0.445	0.94	0.51	0.85	0.38	up
chr11:57285810:57286167:+@chr11:57315433|57315540:57315721:+	A3SS		0.94	0.85	0.38	0.51	0.895	0.445	0.94	0.51	0.85	0.38	up
chr11:57313085:57313203:+@chr11:57315433|57315542:57315721:+	A3SS	CTNND1	0.96	0.93	0.84	0.82	0.945	0.83	0.96	0.84	0.93	0.82	up
chr11:57313085:57313203:+@chr11:57315433|57315542:57315721:+	A3SS		0.96	0.93	0.84	0.82	0.945	0.83	0.96	0.84	0.93	0.82	up
chr11:57313085:57313203:+@chr11:57315433|57315542:57315721:+	A3SS		0.96	0.93	0.84	0.82	0.945	0.83	0.96	0.84	0.93	0.82	up
chr11:57339439:57339548:+@chr11:57339963:57340049:+@chr11:57340345:57343233:+	SE	CTNND1	0.11	0.07	0.28	0.27	0.09	0.275	0.11	0.28	0.07	0.27	down
chr11:58667132:58667353:+@chr11:58667546|58669876:58669905:+	A3SS	FAM111A	0.72	0.68	0.74	0.87	0.7	0.805	0.72	0.87	0.68	0.74	down
chr11:595119:595300:+@chr11:595605|595608:595724:+	A3SS	PHRF1	0.82	0.79	0.68	0.69	0.805	0.685	0.82	0.69	0.79	0.68	up
chr11:595119:595300:+@chr11:595605|595608:595724:+	A3SS	PHRF1	0.82	0.79	0.68	0.69	0.805	0.685	0.82	0.69	0.79	0.68	up
chr11:60857259:60858779:+@chr11:60859888:60859985:+@chr11:60860252:60860438:+	SE	TKFC	0.31	0.32	0.52	0.62	0.315	0.57	0.32	0.62	0.31	0.52	down
chr11:60945438:60945656:-@chr11:60945175|60945178:60945102:-	A3SS	CPSF7	0.51	0.75	0.31	0.36	0.63	0.335	0.75	0.36	0.51	0.31	up
chr11:61314650:61314471|61314423:-@chr11:61313833:61314038:-	A5SS	TMEM258	0.33	0.18	0.12	0.06	0.255	0.09	0.33	0.12	0.18	0.06	up
chr11:61314650:61314471|61314423:-@chr11:61313833:61314038:-	A5SS		0.33	0.18	0.12	0.06	0.255	0.09	0.33	0.12	0.18	0.06	up
chr11:61489125:61489160:-@chr11:61489031:61489092:-	RI	FTH1	0.84	0.82	0.51	0.81	0.83	0.66	0.84	0.81	0.82	0.51	up
chr11:61664961:61665092:+@chr11:61665548:61665559:+@chr11:61669030:61669139:+	SE	INCENP	0.65	0.59	0.51	0.47	0.62	0.49	0.65	0.51	0.59	0.47	up
chr11:61861350:61861622:+@chr11:61861938|61862015:61862215:+	A3SS	ASRGL1	0.34	0.23	0.73	0.42	0.285	0.575	0.34	0.73	0.23	0.42	down
chr11:61861350:61861622:+@chr11:61861938|61862042:61862215:+	A3SS	ASRGL1	0.71	0.47	0.8	0.73	0.59	0.765	0.71	0.8	0.47	0.73	down
chr11:61881035:61881192:+@chr11:61905845:61906023:+@chr11:61913181:61916619:+	SE	RCC2P6	0.08	0.15	0.33	0.45	0.115	0.39	0.15	0.45	0.08	0.33	down
chr11:61881035:61881192:+@chr11:61905845:61906023:+@chr11:61913181:61916619:+	SE		0.08	0.15	0.33	0.45	0.115	0.39	0.15	0.45	0.08	0.33	down
chr11:61881035:61881192:+@chr11:61905845:61906023:+@chr11:61913181:61916619:+	SE	ASRGL1	0.08	0.15	0.33	0.45	0.115	0.39	0.15	0.45	0.08	0.33	down
chr11:62132249:62132344:-@chr11:62131867|62131869:62131714:-	A3SS	EML3	0.93	0.9	0.69	0.87	0.915	0.78	0.93	0.87	0.9	0.69	up
chr11:62158869:62159048:-@chr11:62158358:62158423:-@chr11:62157470:62157562:-	SE	GANAB	0.24	0.14	0.33	0.28	0.19	0.305	0.24	0.33	0.14	0.28	down
chr11:62195288:62195588:-@chr11:62194063|62194213:62193930:-	A3SS	LBHD1	0.49	0.21	0.5	0.63	0.35	0.565	0.49	0.63	0.21	0.5	down
chr11:62201566:62201880:-@chr11:62200546:62200687:-	RI	UBXN1	0.88	0.81	0.8	0.66	0.845	0.73	0.88	0.8	0.81	0.66	up
chr11:62285695:62285952:+@chr11:62286590:62286790:+@chr11:62286915:62287074:+	SE	POLR2G	0.11	0.2	0.05	0.03	0.155	0.04	0.2	0.05	0.11	0.03	up
chr11:62285695:62285952:+@chr11:62286590:62286914:+@chr11:62286915:62287074:+@chr11:62289230:62289280:+	MXE	POLR2G	0.22	0.21	0.09	0.08	0.215	0.085	0.22	0.09	0.21	0.08	up
chr11:62285695:62285952:+@chr11:62286590:62286914:+@chr11:62289230:62289280:+	SE	POLR2G	0.85	0.76	0.64	0.63	0.805	0.635	0.85	0.64	0.76	0.63	up
chr11:62377600:62377638:-@chr11:62377123:62377154:-	RI		0.55	0.6	0.47	0.38	0.575	0.425	0.6	0.47	0.55	0.38	up
chr11:62377600:62377638:-@chr11:62377123:62377154:-	RI	SNHG1	0.55	0.6	0.47	0.38	0.575	0.425	0.6	0.47	0.55	0.38	up
chr11:62378066:62378599:-@chr11:62377881|62377897:62377849:-	A3SS		0.26	0.34	0.19	0.15	0.3	0.17	0.34	0.19	0.26	0.15	up
chr11:62378066:62378599:-@chr11:62377881|62377897:62377849:-	A3SS		0.26	0.34	0.19	0.15	0.3	0.17	0.34	0.19	0.26	0.15	up
chr11:62378066:62378599:-@chr11:62377881|62377897:62377849:-	A3SS	SNHG1	0.26	0.34	0.19	0.15	0.3	0.17	0.34	0.19	0.26	0.15	up
chr11:62379181:62379819:-@chr11:62378567:62378599:-@chr11:62377849:62378112:-	SE		0.7	0.69	0.4	0.29	0.695	0.345	0.7	0.4	0.69	0.29	up
chr11:62379181:62379819:-@chr11:62378567:62378599:-@chr11:62377849:62378112:-	SE		0.7	0.69	0.4	0.29	0.695	0.345	0.7	0.4	0.69	0.29	up
chr11:62379181:62379819:-@chr11:62378567:62378599:-@chr11:62377849:62378112:-	SE		0.7	0.69	0.4	0.29	0.695	0.345	0.7	0.4	0.69	0.29	up
chr11:62379181:62379819:-@chr11:62378567:62378599:-@chr11:62377849:62378112:-	SE		0.7	0.69	0.4	0.29	0.695	0.345	0.7	0.4	0.69	0.29	up
chr11:62379181:62379819:-@chr11:62378567:62378599:-@chr11:62377849:62378112:-	SE		0.7	0.69	0.4	0.29	0.695	0.345	0.7	0.4	0.69	0.29	up
chr11:62379181:62379819:-@chr11:62378567:62378599:-@chr11:62377849:62378112:-	SE		0.7	0.69	0.4	0.29	0.695	0.345	0.7	0.4	0.69	0.29	up
chr11:62379181:62379819:-@chr11:62378567:62378599:-@chr11:62377849:62378112:-	SE	SNHG1	0.7	0.69	0.4	0.29	0.695	0.345	0.7	0.4	0.69	0.29	up
chr11:62380047:62380429:+@chr11:62400832:62400927:+@chr11:62405067:62405495:+	SE	SLC3A2	0.19	0.19	0.37	0.23	0.19	0.3	0.19	0.37	0.19	0.23	down
chr11:62380047:62380429:+@chr11:62400835:62400927:+@chr11:62405067:62405495:+	SE	SLC3A2	0.18	0.19	0.34	0.23	0.185	0.285	0.19	0.34	0.18	0.23	down
chr11:63060848:63060925:+@chr11:63063576:63063672:+@chr11:63068669:63069402:+	SE	PLAAT4	0.75	0.7	0.9	0.92	0.725	0.91	0.75	0.92	0.7	0.9	down
chr11:63060848:63060925:+@chr11:63068648|63068669:63068937:+	A3SS	PLAAT4	0.12	0.27	0.59	0.42	0.195	0.505	0.27	0.59	0.12	0.42	down
chr11:63427109:63427206:+@chr11:63428034:63428195:+@chr11:63428834:63429091:+	SE	MARK2	0.34	0.34	0.6	0.44	0.34	0.52	0.34	0.6	0.34	0.44	down
chr11:63748333:63748765:-@chr11:63748148:63748210:-@chr11:63747433:63748015:-	SE	TRPT1	0.68	0.57	0.46	0.37	0.625	0.415	0.68	0.46	0.57	0.37	up
chr11:63761175:63761270:+@chr11:63761468|63761569:63761703:+	A3SS	VEGFB	0.89	0.92	0.73	0.88	0.905	0.805	0.92	0.88	0.89	0.73	up
chr11:63842135:63842434:+@chr11:63844709:63844840:+@chr11:63844913:63844951:+	SE	PRDX5	0.77	0.81	0.93	0.91	0.79	0.92	0.81	0.93	0.77	0.91	down
chr11:63842135:63842434:+@chr11:63844709:63844845:+@chr11:63844913:63844951:+	SE	PRDX5	0.65	0.66	0.89	0.82	0.655	0.855	0.66	0.89	0.65	0.82	down
chr11:64291619:64292359:-@chr11:64291294|64291323:64291240:-	A3SS	SF1	0.16	0.21	0.07	0.05	0.185	0.06	0.21	0.07	0.16	0.05	up
chr11:64325159:64325231:-@chr11:64324948:64325079:-@chr11:64324812:64324874:-	SE	MAP4K2	0.76	0.81	0.63	0.68	0.785	0.655	0.81	0.68	0.76	0.63	up
chr11:64559568:64559711:+@chr11:64562620:64562881:+@chr11:64563734:64564620:+	SE	SNX15	0.74	0.77	0.89	0.92	0.755	0.905	0.77	0.92	0.74	0.89	down
chr11:6459037:6459284:-@chr11:6458229|6458269:6458129:-	A3SS	ARFIP2	0.77	0.86	0.65	0.71	0.815	0.68	0.86	0.71	0.77	0.65	up
chr11:64635921:64636913:+@chr11:64637417:64637462:+@chr11:64637539:64637830:+	SE	TM7SF2	0.59	0.56	0.73	0.8	0.575	0.765	0.59	0.8	0.56	0.73	down
chr11:64636563:64636759:+@chr11:64636859:64636942:+@chr11:64637268:64637462:+	SE	TM7SF2	0.79	0.82	0.64	0.65	0.805	0.645	0.82	0.65	0.79	0.64	up
chr11:64656779:64656827:-@chr11:64656295:64656398:-	RI	SYVN1	0.66	0.68	0.49	0.19	0.67	0.34	0.68	0.49	0.66	0.19	up
chr11:64868038:64868116:+@chr11:64868627:64868668:+@chr11:64869713:64870243:+	SE	DPF2	0.04	0.04	0.3	0.1	0.04	0.2	0.04	0.3	0.04	0.1	down
chr11:64911084:64911168:+@chr11:64913432:64913575:+@chr11:64917620:64917802:+	SE	FRMD8	0.66	0.88	0.9	0.94	0.77	0.92	0.88	0.94	0.66	0.9	down
chr11:65060633:65060797:+@chr11:65061033|65061084:65061175:+	A3SS	SCYL1	0.86	0.85	0.61	0.79	0.855	0.7	0.86	0.79	0.85	0.61	up
chr11:65093587:65094557:+@chr11:65094651|65094654:65094802:+	A3SS	ZNRD2	0.95	0.93	0.77	0.85	0.94	0.81	0.95	0.85	0.93	0.77	up
chr11:65186226:65186975:-@chr11:65186037|65186135:65185984:-	A3SS	RELA	0.92	0.89	0.76	0.81	0.905	0.785	0.92	0.81	0.89	0.76	up
chr11:65236853:65237105:+@chr11:65237395:65237550:+@chr11:65237640:65237714:+	SE	KAT5	0.4	0.35	0.62	0.55	0.375	0.585	0.4	0.62	0.35	0.55	down
chr11:65388767:65389192:+@chr11:65389267:65389370:+	RI	MUS81	0.2	0.18	0.07	0.06	0.19	0.065	0.2	0.07	0.18	0.06	up
chr11:65389858:65389941:+@chr11:65390033:65390485:+	RI	MUS81	0.23	0.47	0.22	0.18	0.35	0.2	0.47	0.22	0.23	0.18	up
chr11:65424288:65424573:-@chr11:65418061:65418168:-@chr11:65414730:65417343:-	SE	FOSL1	0.84	0.78	0.58	0.61	0.81	0.595	0.84	0.61	0.78	0.58	up
chr11:65526087:65526212:-@chr11:65524528|65524552:65524350:-	A3SS	EIF1AD	0.4	0.36	0.48	0.59	0.38	0.535	0.4	0.59	0.36	0.48	down
chr11:65781750:65781918:+@chr11:65782594|65782631:65782869:+	A3SS	KLC2	0.34	0.16	0.48	0.41	0.25	0.445	0.34	0.48	0.16	0.41	down
chr11:65809748:65809805:-@chr11:65809428:65809583:-@chr11:65808627:65809013:-	SE	YIF1A	0.83	0.74	0.88	0.92	0.785	0.9	0.83	0.92	0.74	0.88	down
chr11:65891511:65891595:-@chr11:65890478:65890611:-@chr11:65890173:65890278:-	SE	SLC29A2	0.83	0.78	0.89	0.95	0.805	0.92	0.83	0.95	0.78	0.89	down
chr11:65891819:65891933:-@chr11:65891511:65891595:-@chr11:65890478:65890611:-	SE	SLC29A2	0.86	0.85	0.95	0.98	0.855	0.965	0.86	0.98	0.85	0.95	down
chr11:65893107:65893246:-@chr11:65892584:65892718:-@chr11:65891819:65891916:-	SE	SLC29A2	0.87	0.79	0.93	0.96	0.83	0.945	0.87	0.96	0.79	0.93	down
chr11:65893416:65893588:-@chr11:65893178|65893246:65893107:-	A3SS	SLC29A2	0.9	0.74	0.93	0.97	0.82	0.95	0.9	0.97	0.74	0.93	down
chr11:6589471:6589625:-@chr11:6589195:6589259:-	RI	TAF10	0.43	0.29	0.24	0.11	0.36	0.175	0.43	0.24	0.29	0.11	up
chr11:6589625:6589471|6589342:-@chr11:6589195:6589259:-	A5SS	TAF10	0.2	0.22	0.09	0.05	0.21	0.07	0.22	0.09	0.2	0.05	up
chr11:66038453:66038725:+@chr11:66039587|66039740:66039778:+	A3SS		0.63	0.48	0.71	0.72	0.555	0.715	0.63	0.72	0.48	0.71	down
chr11:66038453:66038725:+@chr11:66039587|66039740:66039778:+	A3SS	BBS1	0.63	0.48	0.71	0.72	0.555	0.715	0.63	0.72	0.48	0.71	down
chr11:66373984:66374163:-@chr11:66373741|66373906:66373658:-	A3SS	PC	0.8	0.76	0.87	0.93	0.78	0.9	0.8	0.93	0.76	0.87	down
chr11:66830885:66831160|66831043:+@chr11:66831418:66831483:+	A5SS	SSH3	0.79	0.57	0.84	0.88	0.68	0.86	0.79	0.88	0.57	0.84	down
chr11:66925775:66925978:-@chr11:66925241|66925279:66925115:-	A3SS	PPP1CA	0.93	0.87	0.68	0.85	0.9	0.765	0.93	0.85	0.87	0.68	up
chr11:66958629:66958741:+@chr11:66959036:66959448:+	RI	RPS6KB2	0.24	0.13	0.07	0.09	0.185	0.08	0.24	0.09	0.13	0.07	up
chr11:67327049:67327111:-@chr11:67320731:67320880:-@chr11:67315640:67317340:-	SE	FAM86C2P	0.82	0.63	0.49	0.48	0.725	0.485	0.82	0.49	0.63	0.48	up
chr11:68100002:68100087:+@chr11:68107087:68107173:+@chr11:68111971:68112068:+	SE	PPP6R3	0.8	0.7	0.92	0.85	0.75	0.885	0.8	0.92	0.7	0.85	down
chr11:68271252:68271410:-@chr11:68269035:68269155:-@chr11:68260176:68262832:-	SE	TESMIN	0.16	0.22	0.38	0.44	0.19	0.41	0.22	0.44	0.16	0.38	down
chr11:68427895:68428082:+@chr11:68430113:68430428:+@chr11:68432189:68432381:+	SE	IGHMBP2	0.71	0.68	0.33	0.67	0.695	0.5	0.71	0.67	0.68	0.33	up
chr11:68818160:68818619:+@chr11:68819278:68819538:+@chr11:68819635:68821619:+	SE	MYEOV	0.74	0.54	0.81	0.84	0.64	0.825	0.74	0.84	0.54	0.81	down
chr11:69199139:69199365:-@chr11:69198500:69198715:-@chr11:69195329:69197270:-	SE	LTO1	0.19	0.34	0.05	0.1	0.265	0.075	0.34	0.1	0.19	0.05	up
chr11:69905842:69905912|69905908:+@chr11:69906757:69908511:+	A5SS	PPFIA1	0.83	0.75	0.9	0.93	0.79	0.915	0.83	0.93	0.75	0.9	down
chr11:71390099:71390246|71390118:+@chr11:71390478:71391498:+	A5SS	IL18BP	0.66	0.79	0.33	0.54	0.725	0.435	0.79	0.54	0.66	0.33	up
chr11:72181568:72182861:-@chr11:72179030:72179083:-@chr11:72169339:72169987:-	SE	ARAP1	0.14	0.16	0.42	0.63	0.15	0.525	0.16	0.63	0.14	0.42	down
chr11:72181568:72182861:-@chr11:72179030:72179083:-@chr11:72169339:72169987:-	SE	STARD10	0.14	0.16	0.42	0.63	0.15	0.525	0.16	0.63	0.14	0.42	down
chr11:72206449:72206548:+@chr11:72209892|72210361:72210434:+	A3SS	ATG16L2	0.69	0.71	0.54	0.64	0.7	0.59	0.71	0.64	0.69	0.54	up
chr11:74232861:74232976:-@chr11:74232547:74232652:-@chr11:74228680:74232146:-	SE	XRRA1	0.64	0.65	0.5	0.56	0.645	0.53	0.65	0.56	0.64	0.5	up
chr11:74791044:74791173|74791138:+@chr11:74792746:74792899:+	A5SS	RPS3	0.58	0.37	0.16	0.3	0.475	0.23	0.58	0.3	0.37	0.16	up
chr11:76800467:76800756:-@chr11:76799937:76799960:-@chr11:76785720:76785851:-@chr11:76781024:76781231:-	MXE	PAK1	0.14	0.29	0.05	0.08	0.215	0.065	0.29	0.08	0.14	0.05	up
chr11:76862245:76862992:-@chr11:76844574:76844630:-@chr11:76796847:76796925:-@chr11:76781024:76781234:-	MXE	PAK1	0.17	0.23	0.48	0.54	0.2	0.51	0.23	0.54	0.17	0.48	down
chr11:77379802:77379993:-@chr11:77376223:77376392:-@chr11:77370153:77370270:-	SE	INTS4	0.42	0.33	0.28	0.12	0.375	0.2	0.42	0.28	0.33	0.12	up
chr11:77379802:77379993:-@chr11:77376298:77376392:-@chr11:77370153:77370270:-	SE	INTS4	0.45	0.25	0.17	0.06	0.35	0.115	0.45	0.17	0.25	0.06	up
chr11:793174:793647:-@chr11:792682:792891:-	RI	PIDD1	0.7	0.48	0.44	0.38	0.59	0.41	0.7	0.44	0.48	0.38	up
chr11:802535:802637|802633:+@chr11:802763:802876:+	A5SS	RPLP2	0.87	0.69	0.56	0.51	0.78	0.535	0.87	0.56	0.69	0.51	up
chr11:8115501:8115892:-@chr11:8104782:8104930:-@chr11:8082494:8089260:-	SE	RIC3	0.44	0.36	0.58	0.68	0.4	0.63	0.44	0.68	0.36	0.58	down
chr11:8146989:8147166:-@chr11:8104782:8104927:-@chr11:8082494:8089260:-	SE	RIC3	0.23	0.43	0.62	0.61	0.33	0.615	0.43	0.62	0.23	0.61	down
chr11:820250:820713:+@chr11:820866:821032:+@chr11:821224:821295:+	SE	CRACR2B	0.39	0.51	0.62	0.61	0.45	0.615	0.51	0.62	0.39	0.61	down
chr11:820250:820713:+@chr11:820866|821224:821295:+	A3SS	CRACR2B	0.43	0.49	0.59	0.59	0.46	0.59	0.49	0.59	0.43	0.59	down
chr11:822843:823026:+@chr11:824458:824591:+@chr11:826063:826807:+	SE	CD151	0.31	0.29	0.62	0.34	0.3	0.48	0.31	0.62	0.29	0.34	down
chr11:822843:823026:+@chr11:824535:824591:+@chr11:826063:826807:+	SE	CD151	0.29	0.27	0.62	0.32	0.28	0.47	0.29	0.62	0.27	0.32	down
chr11:827460:827622|827612:+@chr11:827942:828367:+	A5SS	CD151	0.24	0.41	0.63	0.53	0.325	0.58	0.41	0.63	0.24	0.53	down
chr11:85385517:85385620:-@chr11:85378941:85379069:-@chr11:85372557:85372664:-	SE	PICALM	0.32	0.29	0.73	0.62	0.305	0.675	0.32	0.73	0.29	0.62	down
chr11:85385517:85385620:-@chr11:85378941:85379090:-@chr11:85372557:85372664:-	SE	PICALM	0.45	0.54	0.87	0.77	0.495	0.82	0.54	0.87	0.45	0.77	down
chr11:87700928:87701012:-@chr11:87699215|87699259:87698933:-	A3SS	CTSC	0.94	0.93	0.86	0.74	0.935	0.8	0.94	0.86	0.93	0.74	up
chr11:8889316:8889794:+@chr11:8890576:8890656:+@chr11:8892949:8893053:+	SE	AKIP1	0.64	0.43	0.68	0.7	0.535	0.69	0.64	0.7	0.43	0.68	down
chr11:8942332:8943064:-@chr11:8940215:8940306:-@chr11:8934313:8934421:-	SE	TMEM9B	0.77	0.8	0.93	0.98	0.785	0.955	0.8	0.98	0.77	0.93	down
chr11:93075274:93075451:+@chr11:93075590:93075733:+@chr11:93079559:93079711:+	SE	CEP295	0.55	0.45	0.63	0.75	0.5	0.69	0.55	0.75	0.45	0.63	down
chr11:93820033:93820252:-@chr11:93818624:93818707:-@chr11:93809991:93810049:-	SE	MRE11	0.86	0.84	0.81	0.67	0.85	0.74	0.86	0.81	0.84	0.67	up
chr11:93869418:93869891|93869870:+@chr11:93870885:93872774:+	A5SS	ANKRD49	0.43	0.54	0.69	0.81	0.485	0.75	0.54	0.81	0.43	0.69	down
chr11:93869418:93869932|93869870:+@chr11:93870885:93872774:+	A5SS	ANKRD49	0.24	0.66	0.69	0.78	0.45	0.735	0.66	0.78	0.24	0.69	down
chr11:95260968:95261073:-@chr11:95255186:95255308:-@chr11:95237739:95238488:-	SE	MTMR2	0.67	0.34	0.85	0.7	0.505	0.775	0.67	0.85	0.34	0.7	down
chr11:95762656:95762757:-@chr11:95759066:95759105:-@chr11:95756774:95757573:-	SE	CCDC82	0.34	0.47	0.59	0.68	0.405	0.635	0.47	0.68	0.34	0.59	down
chr11:9736416:9736626:+@chr11:9758499:9758698:+@chr11:9785971:9787407:+	SE	SBF2-AS1	0.29	0.21	0.34	0.61	0.25	0.475	0.29	0.61	0.21	0.34	down
chr11:974645:974753:+@chr11:975432|975435:975582:+	A3SS	AP2A2	0.36	0.19	0.58	0.44	0.275	0.51	0.36	0.58	0.19	0.44	down
chr11:9807479:9807619:-@chr11:9806249:9806344:-@chr11:9794963:9795147:-	SE	SBF2	0.4	0.33	0.18	0.3	0.365	0.24	0.4	0.3	0.33	0.18	up
chr12:101100457:101100535:+@chr12:101113220:101113355:+@chr12:101113859:101115519:+	SE	PARPBP	0.56	0.58	0.79	0.75	0.57	0.77	0.58	0.79	0.56	0.75	down
chr12:107722961:107723089:-@chr12:107720227:107720273:-@chr12:107718685:107718831:-	SE	SSH1	0.55	0.64	0.71	0.73	0.595	0.72	0.64	0.73	0.55	0.71	down
chr12:108015435:108015818:-@chr12:108014975|108015125:108014695:-	A3SS	ALKBH2	0.62	0.55	0.74	0.66	0.585	0.7	0.62	0.74	0.55	0.66	down
chr12:108970551:108971058:-@chr12:108966608:108966721:-@chr12:108963227:108964647:-	SE	C12orf76	0.8	0.49	0.33	0.33	0.645	0.33	0.8	0.33	0.49	0.33	up
chr12:109421723:109424313:-@chr12:109421044|109421047:109421008:-	A3SS	VPS29	0.56	0.64	0.46	0.44	0.6	0.45	0.64	0.46	0.56	0.44	up
chr12:110288444:110288319|110288300:-@chr12:110282722:110285650:-	A5SS	PHETA1	0.73	0.77	0.44	0.66	0.75	0.55	0.77	0.66	0.73	0.44	up
chr12:110291099:110291308:-@chr12:110288300:110288444:-@chr12:110282722:110285650:-	SE	PHETA1	0.85	0.87	0.27	0.75	0.86	0.51	0.87	0.75	0.85	0.27	up
chr12:110407900:110408052:-@chr12:110407452:110407518:-@chr12:110392745:110392929:-	SE	ATXN2	0.75	0.77	0.87	0.9	0.76	0.885	0.77	0.9	0.75	0.87	down
chr12:110763514:110765192:-@chr12:110762190|110762664:110761955:-	A3SS		0.68	0.64	0.33	0.43	0.66	0.38	0.68	0.43	0.64	0.33	up
chr12:110763514:110765192:-@chr12:110762190|110762664:110761955:-	A3SS	MAPKAPK5-AS1	0.68	0.64	0.33	0.43	0.66	0.38	0.68	0.43	0.64	0.33	up
chr12:110763514:110765192:-@chr12:110762520:110762664:-@chr12:110761955:110762190:-	SE		0.72	0.66	0.46	0.5	0.69	0.48	0.72	0.5	0.66	0.46	up
chr12:110763514:110765192:-@chr12:110762520:110762664:-@chr12:110761955:110762190:-	SE	MAPKAPK5-AS1	0.72	0.66	0.46	0.5	0.69	0.48	0.72	0.5	0.66	0.46	up
chr12:110763871:110764135:-@chr12:110763514:110763657:-@chr12:110761949:110762664:-	SE		0.87	0.84	0.44	0.74	0.855	0.59	0.87	0.74	0.84	0.44	up
chr12:110763871:110764135:-@chr12:110763514:110763657:-@chr12:110761949:110762664:-	SE	MAPKAPK5-AS1	0.87	0.84	0.44	0.74	0.855	0.59	0.87	0.74	0.84	0.44	up
chr12:112143185:112143282:-@chr12:112130447|112130697:112129626:-	A3SS	IQCD	0.09	0.2	0.51	0.23	0.145	0.37	0.2	0.51	0.09	0.23	down
chr12:112143185:112143282:-@chr12:112132189:112132316:-@chr12:112129363:112130447:-	SE	IQCD	0.21	0.21	0.13	0.07	0.21	0.1	0.21	0.13	0.21	0.07	up
chr12:112210351:112210422:+@chr12:112210946:112211035:+	RI	TPCN1	0.42	0.61	0.67	0.62	0.515	0.645	0.61	0.67	0.42	0.62	down
chr12:116096985:116096839|116096837:-@chr12:116096393:116096529:-	A5SS	FBXO21	0.18	0.23	0.08	0.04	0.205	0.06	0.23	0.08	0.18	0.04	up
chr12:116096985:116096843|116096837:-@chr12:116096393:116096529:-	A5SS	FBXO21	0.7	0.69	0.45	0.53	0.695	0.49	0.7	0.53	0.69	0.45	up
chr12:116938891:116939080:+@chr12:116939878:116940241:+@chr12:116941260:116941324:+	SE	RFC5	0.2	0.33	0.12	0.08	0.265	0.1	0.33	0.12	0.2	0.08	up
chr12:116938891:116939080:+@chr12:116939878|116940183:116940241:+	A3SS	RFC5	0.73	0.84	0.69	0.67	0.785	0.68	0.84	0.69	0.73	0.67	up
chr12:117025781:117026193:-@chr12:117025177:117025358:-@chr12:117017721:117018002:-	SE	VSIG10	0.49	0.48	0.4	0.26	0.485	0.33	0.49	0.4	0.48	0.26	up
chr12:119012942:119013206:+@chr12:119013434:119013588:+@chr12:119015187:119016682:+	SE	BICDL1	0.51	0.32	0.13	0.27	0.415	0.2	0.51	0.27	0.32	0.13	up
chr12:119451126:119451347:-@chr12:119448643:119448732:-@chr12:119444400:119444549:-	SE	RPL29P24	0.18	0.15	0.05	0.06	0.165	0.055	0.18	0.06	0.15	0.05	up
chr12:119451126:119451347:-@chr12:119448643:119448732:-@chr12:119444400:119444549:-	SE	COQ5	0.18	0.15	0.05	0.06	0.165	0.055	0.18	0.06	0.15	0.05	up
chr12:119485533:119485815|119485809:+@chr12:119486002:119486129:+	A5SS	RNF10	0.55	0.73	0.2	0.34	0.64	0.27	0.73	0.34	0.55	0.2	up
chr12:119501960:119502109:-@chr12:119501700:119501783:-	RI	POP5	0.37	0.36	0.22	0.24	0.365	0.23	0.37	0.24	0.36	0.22	up
chr12:119503301:119503528:-@chr12:119501783|119502109:119501700:-	A3SS	POP5	0.89	0.81	0.7	0.65	0.85	0.675	0.89	0.7	0.81	0.65	up
chr12:120240687:120240794:-@chr12:120240463:120240590:-	RI	ANAPC5	0.46	0.45	0.5	0.63	0.455	0.565	0.46	0.63	0.45	0.5	down
chr12:120257719:120257909:-@chr12:120253413:120253614:-@chr12:120252769:120252858:-	SE	ANAPC5	0.78	0.83	0.66	0.64	0.805	0.65	0.83	0.66	0.78	0.64	up
chr12:120352655:120352479|120352459:-@chr12:120351280:120352349:-	A5SS	KDM2B	0.42	0.58	0.8	0.7	0.5	0.75	0.58	0.8	0.42	0.7	down
chr12:120977094:120977278|120977215:+@chr12:120981381:120984334:+	A5SS	BCL7A	0.36	0.33	0.12	0.21	0.345	0.165	0.36	0.21	0.33	0.12	up
chr12:121254043:121254301:+@chr12:121255022:121255184:+@chr12:121256818:121259452:+	SE	B3GNT4	0.25	0.45	0.49	0.83	0.35	0.66	0.45	0.83	0.25	0.49	down
chr12:121403226:121403286:-@chr12:121397875:121397979:-@chr12:121391253:121392197:-	SE	CLIP1	0.18	0.2	0.03	0.02	0.19	0.025	0.2	0.03	0.18	0.02	up
chr12:122025192:122025883:+@chr12:122026311|122027154:122027267:+	A3SS		0.5	0.66	0.71	0.8	0.58	0.755	0.66	0.8	0.5	0.71	down
chr12:122025192:122025883:+@chr12:122026311|122027154:122027267:+	A3SS	OGFOD2	0.5	0.66	0.71	0.8	0.58	0.755	0.66	0.8	0.5	0.71	down
chr12:122026311:122026367:+@chr12:122027101:122027267:+@chr12:122027371:122029069:+	SE		0.92	0.81	0.53	0.78	0.865	0.655	0.92	0.78	0.81	0.53	up
chr12:122026311:122026367:+@chr12:122027101:122027267:+@chr12:122027371:122029069:+	SE	OGFOD2	0.92	0.81	0.53	0.78	0.865	0.655	0.92	0.78	0.81	0.53	up
chr12:122027371:122027666:+@chr12:122028825:122029069:+	RI		0.89	0.9	0.64	0.87	0.895	0.755	0.9	0.87	0.89	0.64	up
chr12:122027371:122027666:+@chr12:122028825:122029069:+	RI	OGFOD2	0.89	0.9	0.64	0.87	0.895	0.755	0.9	0.87	0.89	0.64	up
chr12:122031221:122031766:+@chr12:122032071|122032095:122032379:+	A3SS	ARL6IP4	0.21	0.15	0.38	0.35	0.18	0.365	0.21	0.38	0.15	0.35	down
chr12:122031221:122031766:+@chr12:122032071|122032095:122032379:+	A3SS		0.21	0.15	0.38	0.35	0.18	0.365	0.21	0.38	0.15	0.35	down
chr12:122032969:122033042:+@chr12:122033120:122033408:+	RI	ARL6IP4	0.62	0.39	0.27	0.35	0.505	0.31	0.62	0.35	0.39	0.27	up
chr12:122032969:122033042:+@chr12:122033120:122033408:+	RI		0.62	0.39	0.27	0.35	0.505	0.31	0.62	0.35	0.39	0.27	up
chr12:122277963:122278116:-@chr12:122276788:122276851:-@chr12:122273538:122273627:-	SE	MPHOSPH9	0.47	0.44	0.4	0.11	0.455	0.255	0.47	0.4	0.44	0.11	up
chr12:122280761:122281022:-@chr12:122277963:122278072:-@chr12:122273538:122273627:-	SE	MPHOSPH9	0.45	0.31	0.67	0.54	0.38	0.605	0.45	0.67	0.31	0.54	down
chr12:123392322:123392573:-@chr12:123391101:123391193:-@chr12:123390704:123390942:-	SE	NCOR2	0.69	0.77	0.86	0.9	0.73	0.88	0.77	0.9	0.69	0.86	down
chr12:123412625:123412796:-@chr12:123407281|123407302:123407141:-	A3SS	NCOR2	0.62	0.67	0.78	0.75	0.645	0.765	0.67	0.78	0.62	0.75	down
chr12:123428736:123428883:-@chr12:123424912:123424962:-@chr12:123422521:123423109:-	SE	NCOR2	0.68	0.73	0.48	0.52	0.705	0.5	0.73	0.52	0.68	0.48	up
chr12:124164921:124165056:+@chr12:124169140:124169264:+@chr12:124184502:124184571:+	SE	AACS	0.78	0.76	0.83	0.92	0.77	0.875	0.78	0.92	0.76	0.83	down
chr12:129849023:129849133:-@chr12:129846489:129846618:-@chr12:129840098:129842475:-	SE	STX2	0.45	0.59	0.75	0.75	0.52	0.75	0.59	0.75	0.45	0.75	down
chr12:129849023:129849133:-@chr12:129846493:129846618:-@chr12:129840098:129842475:-	SE	STX2	0.59	0.77	0.79	0.81	0.68	0.8	0.77	0.81	0.59	0.79	down
chr12:130982013:130982810:+@chr12:130983220:130983331:+@chr12:130989671:130990157:+	SE	PUS1	0.19	0.17	0.23	0.34	0.18	0.285	0.19	0.34	0.17	0.23	down
chr12:131011083:131012452:+@chr12:131030192|131030195:131030291:+	A3SS	EP400	0.49	0.57	0.39	0.44	0.53	0.415	0.57	0.44	0.49	0.39	up
chr12:131030192:131030291:+@chr12:131031987:131032094:+@chr12:131032591:131033467:+	SE	EP400	0.8	0.72	0.6	0.66	0.76	0.63	0.8	0.66	0.72	0.6	up
chr12:131134752:131134897:+@chr12:131135462:131135814:+@chr12:131141347:131141441:+	SE	EP400P1	0.77	0.44	0.83	0.83	0.605	0.83	0.77	0.83	0.44	0.83	down
chr12:131134752:131134897:+@chr12:131141347:131141441:+@chr12:131154495:131155802:+	SE	EP400P1	0.15	0.29	0.32	0.4	0.22	0.36	0.29	0.4	0.15	0.32	down
chr12:131192617:131192688:-@chr12:131191996:131192454:-	RI	DDX51	0.37	0.44	0.2	0.16	0.405	0.18	0.44	0.2	0.37	0.16	up
chr12:131759498:131759286|131759239:-@chr12:131758874:131758981:-	A5SS	POLE	0.04	0.05	0.14	0.21	0.045	0.175	0.05	0.21	0.04	0.14	down
chr12:131821044:131822171:-@chr12:131820655:131820730:-@chr12:131816338:131816929:-	SE	ANKLE2	0.33	0.28	0.12	0.09	0.305	0.105	0.33	0.12	0.28	0.09	up
chr12:131821044:131822171:-@chr12:131820655:131820730:-@chr12:131816338:131816929:-	SE	POLE	0.33	0.28	0.12	0.09	0.305	0.105	0.33	0.12	0.28	0.09	up
chr12:132073008:132073532:+@chr12:132074324:132074427:+@chr12:132092716:132092849:+	SE	ZNF26	0.76	0.7	0.91	0.77	0.73	0.84	0.76	0.91	0.7	0.77	down
chr12:15927742:15927881|15927877:+@chr12:15934129:15934210:+	A5SS	STRAP	0.35	0.12	0.11	0.04	0.235	0.075	0.35	0.11	0.12	0.04	up
chr12:16006953:16007148:+@chr12:16026509:16026637:+@chr12:16076743:16076855:+	SE	DERA	0.73	0.84	0.87	0.91	0.785	0.89	0.84	0.91	0.73	0.87	down
chr12:21545614:21545870:-@chr12:21545371:21545416:-@chr12:21543602:21543816:-	SE	RECQL	0.75	0.87	0.55	0.66	0.81	0.605	0.87	0.66	0.75	0.55	up
chr12:25239410:25239538:+@chr12:25247926:25248024:+@chr12:25248121:25249216:+	SE	ETFRF1	0.18	0.36	0.08	0.16	0.27	0.12	0.36	0.16	0.18	0.08	up
chr12:26003228:26003348:+@chr12:26039237:26039330:+@chr12:26099436:26099646:+	SE	RASSF8	0.6	0.57	0.91	0.82	0.585	0.865	0.6	0.91	0.57	0.82	down
chr12:26968555:26968683:-@chr12:26966816:26966900:-@chr12:26961844:26961933:-	SE	INTS13	0.73	0.8	0.83	0.91	0.765	0.87	0.8	0.91	0.73	0.83	down
chr12:27001801:27001943:+@chr12:27004715:27004828:+@chr12:27007542:27007655:+	SE	FGFR1OP2	0.57	0.59	0.44	0.51	0.58	0.475	0.59	0.51	0.57	0.44	up
chr12:27024766:27024846:-@chr12:27023984:27024136:-@chr12:27020460:27020557:-	SE	TM7SF3	0.86	0.73	0.89	0.91	0.795	0.9	0.86	0.91	0.73	0.89	down
chr12:27040942:27041062:-@chr12:27039606|27039608:27039437:-	A3SS	TM7SF3	0.77	0.7	0.92	0.97	0.735	0.945	0.77	0.97	0.7	0.92	down
chr12:27047436:27047590:-@chr12:27043848|27043966:27043726:-	A3SS	TM7SF3	0.3	0.31	0.38	0.43	0.305	0.405	0.31	0.43	0.3	0.38	down
chr12:27058278:27058688:-@chr12:27043726:27043876:-@chr12:27040942:27041062:-	SE	TM7SF3	0.76	0.82	0.91	0.93	0.79	0.92	0.82	0.93	0.76	0.91	down
chr12:27058278:27058688:-@chr12:27047436:27047605:-@chr12:27040942:27041062:-@chr12:27039350:27039608:-	MXE	TM7SF3	0.49	0.5	0.36	0.34	0.495	0.35	0.5	0.36	0.49	0.34	up
chr12:27720628:27720799:+@chr12:27721264:27721296:+@chr12:27723689:27723839:+	SE	PPFIBP1	0.85	0.62	0.61	0.52	0.735	0.565	0.85	0.61	0.62	0.52	up
chr12:2888953:2889007:+@chr12:2900190:2900349:+@chr12:2901689:2901880:+	SE	TULP3	0.73	0.88	0.92	0.92	0.805	0.92	0.88	0.92	0.73	0.92	down
chr12:30760709:30760877:-@chr12:30759160:30759342:-	RI	CAPRIN2	0.25	0.32	0.12	0.18	0.285	0.15	0.32	0.18	0.25	0.12	up
chr12:30760709:30760877:-@chr12:30759160:30759345:-	RI	CAPRIN2	0.26	0.37	0.16	0.14	0.315	0.15	0.37	0.16	0.26	0.14	up
chr12:30765116:30765012|30763280:-@chr12:30759160:30760877:-	A5SS	CAPRIN2	0.62	0.6	0.73	0.77	0.61	0.75	0.62	0.77	0.6	0.73	down
chr12:30779169:30779407:-@chr12:30777830:30777912:-@chr12:30775544:30775711:-	SE	CAPRIN2	0.13	0.23	0.42	0.51	0.18	0.465	0.23	0.51	0.13	0.42	down
chr12:31133245:31133352:+@chr12:31133604:31133691:+@chr12:31134087:31134295:+	SE	DDX11	0.53	0.78	0.86	0.85	0.655	0.855	0.78	0.86	0.53	0.85	down
chr12:31133604:31133691:+@chr12:31134087:31134295:+	RI	DDX11	0.66	0.59	0.44	0.42	0.625	0.43	0.66	0.44	0.59	0.42	up
chr12:32004978:32005072:+@chr12:32014390:32014557:+@chr12:32025079:32030158:+	SE	RESF1	0.7	0.59	0.8	0.73	0.645	0.765	0.7	0.8	0.59	0.73	down
chr12:32381700:32382017|32381907:+@chr12:32382987:32383321:+	A5SS	BICD1	0.64	0.53	0.36	0.24	0.585	0.3	0.64	0.36	0.53	0.24	up
chr12:38005908:38005962:-@chr12:38002737:38002951:-@chr12:37999975:38000082:-	SE	KIF21A	0.76	0.65	0.78	0.87	0.705	0.825	0.76	0.87	0.65	0.78	down
chr12:41122710:41122810:+@chr12:41125116|41126042:41126359:+	A3SS	PPHLN1	0.55	0.58	0.41	0.44	0.565	0.425	0.58	0.44	0.55	0.41	up
chr12:42486291:42486448:-@chr12:42485594:42485707:-@chr12:42484246:42484642:-	SE	TWF1	0.21	0.32	0.12	0.18	0.265	0.15	0.32	0.18	0.21	0.12	up
chr12:42486291:42486448:-@chr12:42485901:42485955:-@chr12:42484246:42484642:-	SE	TWF1	0.11	0.12	0.38	0.16	0.115	0.27	0.12	0.38	0.11	0.16	down
chr12:42979630:42979789:+@chr12:43056645:43056774:+@chr12:43068076:43069812:+	SE	TMEM117	0.68	0.66	0.8	0.87	0.67	0.835	0.68	0.87	0.66	0.8	down
chr12:46465437:46465521:-@chr12:46464129:46464267:-	RI	HDAC7	0.37	0.35	0.26	0.21	0.36	0.235	0.37	0.26	0.35	0.21	up
chr12:46472588:46472719:-@chr12:46471921:46472054:-	RI	HDAC7	0.62	0.74	0.83	0.87	0.68	0.85	0.74	0.87	0.62	0.83	down
chr12:46476257:46476348:-@chr12:46475956:46476066:-@chr12:46475234:46475817:-	SE	HDAC7	0.37	0.34	0.81	0.71	0.355	0.76	0.37	0.81	0.34	0.71	down
chr12:46814993:46815088:+@chr12:46815341:46815433:+	RI	PFKM	0.46	0.43	0.35	0.25	0.445	0.3	0.46	0.35	0.43	0.25	up
chr12:46821790:46821877:+@chr12:46821964:46822116:+	RI	PFKM	0.24	0.33	0.07	0.05	0.285	0.06	0.33	0.07	0.24	0.05	up
chr12:46831251:46831847:-@chr12:46830137:46830190:-@chr12:46827838:46830048:-	SE	ASB8	0.26	0.18	0.11	0.08	0.22	0.095	0.26	0.11	0.18	0.08	up
chr12:46831715:46831660|46831615:-@chr12:46828733:46831355:-	A5SS	ASB8	0.22	0.44	0.18	0.19	0.33	0.185	0.44	0.19	0.22	0.18	up
chr12:47335110:47335003|47334987:-@chr12:47333262:47334225:-	A5SS	SNORA2C	0.82	0.77	0.58	0.7	0.795	0.64	0.82	0.7	0.77	0.58	up
chr12:47335110:47335003|47334987:-@chr12:47333262:47334225:-	A5SS	KANSL2	0.82	0.77	0.58	0.7	0.795	0.64	0.82	0.7	0.77	0.58	up
chr12:47342610:47342704:-@chr12:47341245:47341293:-@chr12:47340412:47340669:-	SE	KANSL2	0.36	0.36	0.23	0.16	0.36	0.195	0.36	0.23	0.36	0.16	up
chr12:47517574:47517707:-@chr12:47517331:47517440:-	RI	DDX23	0.1	0.14	0.34	0.2	0.12	0.27	0.14	0.34	0.1	0.2	down
chr12:47605350:47605877:-@chr12:47605161|47605216:47605096:-	A3SS		0.21	0.06	0.27	0.38	0.135	0.325	0.21	0.38	0.06	0.27	down
chr12:47605350:47605877:-@chr12:47605161|47605216:47605096:-	A3SS	FKBP11	0.21	0.06	0.27	0.38	0.135	0.325	0.21	0.38	0.06	0.27	down
chr12:47605350:47605877:-@chr12:47605161|47605216:47605096:-	A3SS	ARF3	0.21	0.06	0.27	0.38	0.135	0.325	0.21	0.38	0.06	0.27	down
chr12:47605350:47605877:-@chr12:47605172|47605216:47605096:-	A3SS		0.39	0.2	0.4	0.67	0.295	0.535	0.39	0.67	0.2	0.4	down
chr12:47605350:47605877:-@chr12:47605172|47605216:47605096:-	A3SS	FKBP11	0.39	0.2	0.4	0.67	0.295	0.535	0.39	0.67	0.2	0.4	down
chr12:47605350:47605877:-@chr12:47605172|47605216:47605096:-	A3SS	ARF3	0.39	0.2	0.4	0.67	0.295	0.535	0.39	0.67	0.2	0.4	down
chr12:47866657:47866883:-@chr12:47866502|47866508:47866360:-	A3SS	TUBA1A	0.51	0.51	0.38	0.26	0.51	0.32	0.51	0.38	0.51	0.26	up
chr12:47866883:47866661|47866657:-@chr12:47866360:47866502:-	A5SS	TUBA1A	0.36	0.62	0.31	0.25	0.49	0.28	0.62	0.31	0.36	0.25	up
chr12:48026784:48027601:+@chr12:48027694:48028155:+@chr12:48028816:48029762:+	SE	DNAJC22	0.47	0.49	0.41	0.33	0.48	0.37	0.49	0.41	0.47	0.33	up
chr12:48051278:48051340:+@chr12:48067104:48067187:+@chr12:48121780:48121866:+@chr12:48140820:48141087:+	MXE		0.32	0.29	0.42	0.74	0.305	0.58	0.32	0.74	0.29	0.42	down
chr12:48051278:48051340:+@chr12:48067104:48067187:+@chr12:48121780:48121866:+@chr12:48140820:48141087:+	MXE	SPATS2	0.32	0.29	0.42	0.74	0.305	0.58	0.32	0.74	0.29	0.42	down
chr12:48051278:48051340:+@chr12:48086523:48086615:+@chr12:48121780:48121866:+@chr12:48140820:48141087:+	MXE		0.65	0.64	0.35	0.61	0.645	0.48	0.65	0.61	0.64	0.35	up
chr12:48051278:48051340:+@chr12:48086523:48086615:+@chr12:48121780:48121866:+@chr12:48140820:48141087:+	MXE	SPATS2	0.65	0.64	0.35	0.61	0.645	0.48	0.65	0.61	0.64	0.35	up
chr12:48248098:48248195:-@chr12:48246127:48246891:-@chr12:48245579:48245717:-	SE	MCRS1	0.68	0.63	0.79	0.79	0.655	0.79	0.68	0.79	0.63	0.79	down
chr12:48847151:48847554:-@chr12:48833879:48834001:-@chr12:48828522:48828638:-@chr12:48824002:48824107:-	MXE	CERS5	0.21	0.24	0.34	0.33	0.225	0.335	0.24	0.34	0.21	0.33	down
chr12:48847151:48847554:-@chr12:48845872:48845993:-@chr12:48834278:48834370:-@chr12:48824002:48824107:-	MXE	CERS5	0.11	0.08	0.13	0.29	0.095	0.21	0.11	0.29	0.08	0.13	down
chr12:49735885:49736552:+@chr12:49738056|49738125:49738178:+	A3SS	LETMD1	0.69	0.69	0.25	0.57	0.69	0.41	0.69	0.57	0.69	0.25	up
chr12:49735885:49736552:+@chr12:49738074|49738125:49738178:+	A3SS	LETMD1	0.74	0.73	0.35	0.7	0.735	0.525	0.74	0.7	0.73	0.35	up
chr12:50723477:50723962:+@chr12:50732547:50732696:+@chr12:50734378:50736210:+	SE	NR4A1	0.27	0.3	0.17	0.09	0.285	0.13	0.3	0.17	0.27	0.09	up
chr12:50734378:50735255|50734702:+@chr12:50736081:50736210:+	A5SS	NR4A1	0.89	0.8	0.97	0.97	0.845	0.97	0.89	0.97	0.8	0.97	down
chr12:50737403:50737585|50737581:+@chr12:50738739:50739558:+	A5SS	NR4A1	0.24	0.17	0.05	0.07	0.205	0.06	0.24	0.07	0.17	0.05	up
chr12:51578950:51578726|51578720:-@chr12:51578512:51578570:-	A5SS	KRT8	0.73	0.61	0.27	0.14	0.67	0.205	0.73	0.27	0.61	0.14	up
chr12:51578950:51578726|51578724:-@chr12:51578512:51578570:-	A5SS	KRT8	0.45	0.44	0.41	0.23	0.445	0.32	0.45	0.41	0.44	0.23	up
chr12:51912025:51912306:-@chr12:51911442:51911601:-@chr12:51911220:51911286:-	SE	RARG	0.15	0.18	0.02	0.03	0.165	0.025	0.18	0.03	0.15	0.02	up
chr12:51975890:51975999:+@chr12:51976295:51976326:+	RI	PFDN5	0.6	0.63	0.73	0.72	0.615	0.725	0.63	0.73	0.6	0.72	down
chr12:51976481:51977975:+@chr12:51978070|51978096:51978201:+	A3SS	PFDN5	0.08	0.12	0.27	0.15	0.1	0.21	0.12	0.27	0.08	0.15	down
chr12:51976481:51977975:+@chr12:51978070|51978100:51978201:+	A3SS	PFDN5	0.28	0.4	0.56	0.41	0.34	0.485	0.4	0.56	0.28	0.41	down
chr12:52167306:52167479:-@chr12:52166998:52167206:-	RI	MAP3K12	0.72	0.76	0.71	0.57	0.74	0.64	0.76	0.71	0.72	0.57	up
chr12:52352627:52354071:-@chr12:52349999|52350165:52349922:-	A3SS	ATP5MC2	0.28	0.24	0.57	0.36	0.26	0.465	0.28	0.57	0.24	0.36	down
chr12:52867062:52866944|52866898:-@chr12:52861508:52864010:-	A5SS	SMUG1	0.29	0.33	0.54	0.42	0.31	0.48	0.33	0.54	0.29	0.42	down
chr12:52869002:52869042:-@chr12:52863816:52864010:-@chr12:52859616:52862674:-	SE	SMUG1	0.38	0.29	0.53	0.73	0.335	0.63	0.38	0.73	0.29	0.53	down
chr12:54380950:54381205:-@chr12:54380313:54380444:-@chr12:54379921:54380040:-	SE	ITGA7	0.02	0.02	0.29	0.12	0.02	0.205	0.02	0.29	0.02	0.12	down
chr12:54510011:54511134:+@chr12:54511308:54511400:+@chr12:54512922:54513089:+	SE	TMEM198B	0.59	0.72	0.36	0.37	0.655	0.365	0.72	0.37	0.59	0.36	up
chr12:54510011:54511134:+@chr12:54512922:54513065:+@chr12:54513498:54513639:+	SE	TMEM198B	0.21	0.34	0.18	0.07	0.275	0.125	0.34	0.18	0.21	0.07	up
chr12:54510011:54511134:+@chr12:54513010:54513065:+@chr12:54513498:54513639:+	SE	TMEM198B	0.53	0.66	0.32	0.3	0.595	0.31	0.66	0.32	0.53	0.3	up
chr12:54510011:54511134:+@chr12:54513010:54513089:+@chr12:54513498:54513639:+	SE	TMEM198B	0.36	0.64	0.24	0.26	0.5	0.25	0.64	0.26	0.36	0.24	up
chr12:54510011:54511134:+@chr12:54513010:54513176:+@chr12:54513498:54513639:+	SE	TMEM198B	0.46	0.62	0.22	0.12	0.54	0.17	0.62	0.22	0.46	0.12	up
chr12:54514902:54515666:+@chr12:54516177:54516295:+	RI	TMEM198B	0.55	0.51	0.31	0.36	0.53	0.335	0.55	0.36	0.51	0.31	up
chr12:54620948:54621376:+@chr12:54621561:54621635:+@chr12:54622049:54622314:+	SE	DGKA	0.68	0.74	0.75	0.96	0.71	0.855	0.74	0.96	0.68	0.75	down
chr12:55003113:55003260:-@chr12:55002666:55002809:-	RI	PAN2	0.46	0.31	0.53	0.49	0.385	0.51	0.46	0.53	0.31	0.49	down
chr12:55004345:55004544:-@chr12:55004233|55004236:55004088:-	A3SS	PAN2	0.83	0.73	0.31	0.68	0.78	0.495	0.83	0.68	0.73	0.31	up
chr12:55113077:55113178:-@chr12:55112572|55112575:55112420:-	A3SS	TIMELESS	0.71	0.8	0.89	0.9	0.755	0.895	0.8	0.9	0.71	0.89	down
chr12:55155095:55155234:-@chr12:55154897:55154947:-@chr12:55152959:55154771:-	SE	GLS2	0.75	0.55	0.93	0.96	0.65	0.945	0.75	0.96	0.55	0.93	down
chr12:55167988:55168464:-@chr12:55160339:55160438:-@chr12:55159620:55159952:-	SE	GLS2	0.88	0.77	0.92	0.94	0.825	0.93	0.88	0.94	0.77	0.92	down
chr12:55443249:55443465:+@chr12:55453885|55453890:55454216:+	A3SS	HSD17B6	0.81	0.85	0.66	0.8	0.83	0.73	0.85	0.8	0.81	0.66	up
chr12:55911763:55911862|55911856:+@chr12:55912261:55912625:+	A5SS	SHMT2	0.83	0.64	0.58	0.63	0.735	0.605	0.83	0.63	0.64	0.58	up
chr12:56169474:56169612|56169608:+@chr12:56169946:56170083:+	A5SS	MARS1	0.06	0.04	0.27	0.08	0.05	0.175	0.06	0.27	0.04	0.08	down
chr12:56192058:56192153:+@chr12:56192286:56192403:+	RI	MARS1	0.05	0.04	0.22	0.19	0.045	0.205	0.05	0.22	0.04	0.19	down
chr12:56197756:56197803:-@chr12:56197319:56197488:-	RI	DDIT3	0.25	0.27	0.62	0.49	0.26	0.555	0.27	0.62	0.25	0.49	down
chr12:56197756:56197803:-@chr12:56197319:56197509:-	RI	DDIT3	0.71	0.71	0.52	0.68	0.71	0.6	0.71	0.68	0.71	0.52	up
chr12:56197756:56197803:-@chr12:56197319:56197569:-	RI	DDIT3	0.84	0.72	0.57	0.66	0.78	0.615	0.84	0.66	0.72	0.57	up
chr12:56197756:56197803:-@chr12:56197319:56197592:-	RI	DDIT3	0.8	0.82	0.55	0.58	0.81	0.565	0.82	0.58	0.8	0.55	up
chr12:56197756:56197803:-@chr12:56197319:56197645:-	RI	DDIT3	0.82	0.76	0.58	0.69	0.79	0.635	0.82	0.69	0.76	0.58	up
chr12:56197756:56200612:-@chr12:56197474|56197488:56197319:-	A3SS	MIR616	0.74	0.84	0.63	0.63	0.79	0.63	0.84	0.63	0.74	0.63	up
chr12:56197756:56200612:-@chr12:56197474|56197488:56197319:-	A3SS	DDIT3	0.74	0.84	0.63	0.63	0.79	0.63	0.84	0.63	0.74	0.63	up
chr12:56197756:56200612:-@chr12:56197474|56197509:56197319:-	A3SS	MIR616	0.54	0.54	0.61	0.72	0.54	0.665	0.54	0.72	0.54	0.61	down
chr12:56197756:56200612:-@chr12:56197474|56197509:56197319:-	A3SS	DDIT3	0.54	0.54	0.61	0.72	0.54	0.665	0.54	0.72	0.54	0.61	down
chr12:56197756:56200612:-@chr12:56197488|56197509:56197319:-	A3SS	MIR616	0.13	0.18	0.54	0.51	0.155	0.525	0.18	0.54	0.13	0.51	down
chr12:56197756:56200612:-@chr12:56197488|56197509:56197319:-	A3SS	DDIT3	0.13	0.18	0.54	0.51	0.155	0.525	0.18	0.54	0.13	0.51	down
chr12:56197756:56200612:-@chr12:56197488|56197569:56197319:-	A3SS	MIR616	0.14	0.3	0.7	0.64	0.22	0.67	0.3	0.7	0.14	0.64	down
chr12:56197756:56200612:-@chr12:56197488|56197569:56197319:-	A3SS	DDIT3	0.14	0.3	0.7	0.64	0.22	0.67	0.3	0.7	0.14	0.64	down
chr12:56197756:56200612:-@chr12:56197488|56197592:56197319:-	A3SS	MIR616	0.19	0.39	0.63	0.74	0.29	0.685	0.39	0.74	0.19	0.63	down
chr12:56197756:56200612:-@chr12:56197488|56197592:56197319:-	A3SS	DDIT3	0.19	0.39	0.63	0.74	0.29	0.685	0.39	0.74	0.19	0.63	down
chr12:56197756:56200612:-@chr12:56197488|56197645:56197319:-	A3SS	MIR616	0.21	0.49	0.61	0.8	0.35	0.705	0.49	0.8	0.21	0.61	down
chr12:56197756:56200612:-@chr12:56197488|56197645:56197319:-	A3SS	DDIT3	0.21	0.49	0.61	0.8	0.35	0.705	0.49	0.8	0.21	0.61	down
chr12:56197756:56200612:-@chr12:56197569|56197592:56197319:-	A3SS	MIR616	0.61	0.65	0.41	0.59	0.63	0.5	0.65	0.59	0.61	0.41	up
chr12:56197756:56200612:-@chr12:56197569|56197592:56197319:-	A3SS	DDIT3	0.61	0.65	0.41	0.59	0.63	0.5	0.65	0.59	0.61	0.41	up
chr12:56204079:56204466:+@chr12:56204680|56204770:56204872:+	A3SS	MBD6	0.18	0.33	0.17	0.05	0.255	0.11	0.33	0.17	0.18	0.05	up
chr12:56227078:56227380:-@chr12:56218569:56218574:-@chr12:56215106:56215895:-	SE	DCTN2	0.37	0.44	0.58	0.47	0.405	0.525	0.44	0.58	0.37	0.47	down
chr12:6342870:6343601:-@chr12:6341495:6341668:-@chr12:6335204:6335307:-	SE	SCNN1A	0.69	0.94	1	0.99	0.815	0.995	0.94	1	0.69	0.99	down
chr12:6354932:6355016:-@chr12:6354155|6354264:6353795:-	A3SS	SCNN1A	0.66	0.69	0.94	0.74	0.675	0.84	0.69	0.94	0.66	0.74	down
chr12:6430407:6430320|6429768:-@chr12:6428067:6428164:-	A5SS	CD27-AS1	0.74	0.8	0.72	0.61	0.77	0.665	0.8	0.72	0.74	0.61	up
chr12:64825888:64826005:-@chr12:64818771:64818781:-@chr12:64815893:64818213:-	SE		0.68	0.77	0.53	0.63	0.725	0.58	0.77	0.63	0.68	0.53	up
chr12:64825888:64826005:-@chr12:64818771:64818781:-@chr12:64815893:64818213:-	SE	TMBIM4	0.68	0.77	0.53	0.63	0.725	0.58	0.77	0.63	0.68	0.53	up
chr12:6632372:6632477:-@chr12:6632089:6632197:-	RI	ING4	0.37	0.43	0.26	0.23	0.4	0.245	0.43	0.26	0.37	0.23	up
chr12:6636154:6636225:-@chr12:6632657:6632823:-@chr12:6632089:6632477:-	SE	ING4	0.8	0.81	0.91	0.94	0.805	0.925	0.81	0.94	0.8	0.91	down
chr12:6703714:6704245:+@chr12:6705292:6705386:+@chr12:6707098:6707227:+@chr12:6707353:6707428:+	MXE	COPS7A	0.29	0.45	0.28	0.18	0.37	0.23	0.45	0.28	0.29	0.18	up
chr12:67290900:67291090:+@chr12:67304718|67304722:67304920:+	A3SS	RAP1B	0.92	0.77	0.31	0.71	0.845	0.51	0.92	0.71	0.77	0.31	up
chr12:67414755:67414884|67414880:+@chr12:67415278:67415391:+	A5SS	NUP107	0.19	0.12	0.46	0.22	0.155	0.34	0.19	0.46	0.12	0.22	down
chr12:6925888:6926163:+@chr12:6930929:6931155:+@chr12:6931336:6931601:+	SE	PTPN6	0.68	0.53	0.37	0.52	0.605	0.445	0.68	0.52	0.53	0.37	up
chr12:6925888:6926163:+@chr12:6931033:6931155:+@chr12:6931336:6931601:+	SE	PTPN6	0.77	0.68	0.52	0.67	0.725	0.595	0.77	0.67	0.68	0.52	up
chr12:7039317:7039482|7039356:+@chr12:7040455:7040632:+	A5SS	C1S	0.31	0.51	0.25	0.18	0.41	0.215	0.51	0.25	0.31	0.18	up
chr12:7040040:7040090:+@chr12:7040174:7040247:+	RI	C1S	0.88	0.87	0.73	0.77	0.875	0.75	0.88	0.77	0.87	0.73	up
chr12:7136124:7136178:-@chr12:7135189:7135373:-	RI	C1RL	0.52	0.64	0.35	0.3	0.58	0.325	0.64	0.35	0.52	0.3	up
chr12:7136124:7136178:-@chr12:7135189:7135373:-	RI	C1R	0.52	0.64	0.35	0.3	0.58	0.325	0.64	0.35	0.52	0.3	up
chr12:7145770:7145959:-@chr12:7143424:7143498:-@chr12:7138287:7140901:-	SE	C1RL	0.79	0.8	0.97	0.87	0.795	0.92	0.8	0.97	0.79	0.87	down
chr12:7172566:7172805:-@chr12:7172281|7172294:7172103:-	A3SS	RBP5	0.58	0.63	0.74	0.76	0.605	0.75	0.63	0.76	0.58	0.74	down
chr12:75405421:75405529:-@chr12:75377770:75377806:-@chr12:75368762:75368899:-	SE	OSBPL8	0.54	0.47	0.78	0.58	0.505	0.68	0.54	0.78	0.47	0.58	down
chr12:78708378:78708394:-@chr12:78707509:78707591:-@chr12:78704688:78706694:-	SE	PPP1R12A	0.68	0.5	0.46	0.29	0.59	0.375	0.68	0.46	0.5	0.29	up
chr12:79763640:79763849:-@chr12:79729375:79729593:-@chr12:79710430:79715636:-	SE	MIR617	0.95	0.89	0.74	0.78	0.92	0.76	0.95	0.78	0.89	0.74	up
chr12:79763640:79763849:-@chr12:79729375:79729593:-@chr12:79710430:79715636:-	SE	LIN7A	0.95	0.89	0.74	0.78	0.92	0.76	0.95	0.78	0.89	0.74	up
chr12:8224073:8224615:+@chr12:8231595:8232088:+@chr12:8232335:8232508:+	SE		0.3	0.3	0.22	0.17	0.3	0.195	0.3	0.22	0.3	0.17	up
chr12:8224073:8224615:+@chr12:8231595:8232088:+@chr12:8232335:8232508:+	SE	FAM66C	0.3	0.3	0.22	0.17	0.3	0.195	0.3	0.22	0.3	0.17	up
chr12:8741642:8742160:+@chr12:8743648:8744477:+@chr12:8757674:8758024:+	SE	RIMKLB	0.12	0.22	0.41	0.26	0.17	0.335	0.22	0.41	0.12	0.26	down
chr12:8823675:8823975:+@chr12:8824438|8824441:8824602:+	A3SS	RIMKLB	0.39	0.49	0.51	0.78	0.44	0.645	0.49	0.78	0.39	0.51	down
chr12:8976426:8976694:+@chr12:8977070:8977213:+@chr12:8977728:8977875:+	SE	PHC1	0.6	0.58	0.39	0.46	0.59	0.425	0.6	0.46	0.58	0.39	up
chr12:92484651:92484877:-@chr12:92483520:92483651:-@chr12:92460371:92463265:-	SE	SOCS2-AS1	0.64	0.57	0.67	0.78	0.605	0.725	0.64	0.78	0.57	0.67	down
chr12:94003687:94003815:-@chr12:94002405:94002553:-@chr12:93994656:93999463:-	SE	FGD6	0.68	0.8	0.89	0.88	0.74	0.885	0.8	0.89	0.68	0.88	down
chr12:94391428:94392237:+@chr12:94393978|94393981:94394085:+	A3SS	METAP2	0.8	0.72	0.9	0.83	0.76	0.865	0.8	0.9	0.72	0.83	down
chr12:94947094:94946968|94946964:-@chr12:94945353:94945473:-	A5SS	LTA4H	0.76	0.79	0.87	0.9	0.775	0.885	0.79	0.9	0.76	0.87	down
chr12:9699736:9699842:+@chr12:9700431:9700512:+@chr12:9700784:9702285:+	SE		0.25	0.47	0.51	0.48	0.36	0.495	0.47	0.51	0.25	0.48	down
chr12:9699736:9699842:+@chr12:9700431:9700512:+@chr12:9700784:9702285:+	SE	CLEC2D	0.25	0.47	0.51	0.48	0.36	0.495	0.47	0.51	0.25	0.48	down
chr12:9699736:9699842:+@chr12:9700431:9700560:+@chr12:9700784:9702285:+	SE		0.56	0.51	0.45	0.4	0.535	0.425	0.56	0.45	0.51	0.4	up
chr12:9699736:9699842:+@chr12:9700431:9700560:+@chr12:9700784:9702285:+	SE	CLEC2D	0.56	0.51	0.45	0.4	0.535	0.425	0.56	0.45	0.51	0.4	up
chr12:9700431:9700560|9700512:+@chr12:9700784:9702285:+	A5SS		0.85	0.79	0.56	0.38	0.82	0.47	0.85	0.56	0.79	0.38	up
chr12:9700431:9700560|9700512:+@chr12:9700784:9702285:+	A5SS	CLEC2D	0.85	0.79	0.56	0.38	0.82	0.47	0.85	0.56	0.79	0.38	up
chr12:9736691:9736794:+@chr12:9737688:9737811:+@chr12:9738623:9743418:+	SE	NPM1P7	0.49	0.44	0.59	0.56	0.465	0.575	0.49	0.59	0.44	0.56	down
chr12:9736691:9736794:+@chr12:9737688:9737811:+@chr12:9738623:9743418:+	SE	CLEC2D	0.49	0.44	0.59	0.56	0.465	0.575	0.49	0.59	0.44	0.56	down
chr13:102099406:102099837:+@chr13:102101710:102101748:+@chr13:102107407:102107820:+	SE	TPP2	0.24	0.3	0.08	0.22	0.27	0.15	0.3	0.22	0.24	0.08	up
chr13:102248920:102249872:+@chr13:102255409:102255590:+@chr13:102257497:102258096:+	SE	BIVM	0.1	0.09	0.35	0.19	0.095	0.27	0.1	0.35	0.09	0.19	down
chr13:102248920:102249872:+@chr13:102255658:102255741:+@chr13:102256628:102256701:+	SE	BIVM	0.48	0.49	0.71	0.65	0.485	0.68	0.49	0.71	0.48	0.65	down
chr13:107665833:107666092:-@chr13:107664911:107665067:-@chr13:107657788:107661645:-	SE	LIG4	0.16	0.22	0.24	0.4	0.19	0.32	0.22	0.4	0.16	0.24	down
chr13:110085816:110085975|110085936:+@chr13:110087477:110088067:+	A5SS	NAXD	0.41	0.24	0.23	0.21	0.325	0.22	0.41	0.23	0.24	0.21	up
chr13:110334141:110334046|110333901:-@chr13:110328886:110330460:-	A5SS	ANKRD10	0.29	0.18	0.33	0.48	0.235	0.405	0.29	0.48	0.18	0.33	down
chr13:110334141:110334078|110334046:-@chr13:110328886:110330460:-	A5SS	ANKRD10	0.8	0.81	0.56	0.74	0.805	0.65	0.81	0.74	0.8	0.56	up
chr13:110356381:110356472:-@chr13:110344457:110344550:-@chr13:110343040:110343611:-	SE	ANKRD10-IT1	0.1	0.25	0.5	0.48	0.175	0.49	0.25	0.5	0.1	0.48	down
chr13:110356381:110356472:-@chr13:110344457:110344550:-@chr13:110343040:110343611:-	SE	ANKRD10	0.1	0.25	0.5	0.48	0.175	0.49	0.25	0.5	0.1	0.48	down
chr13:110356381:110356472:-@chr13:110353824:110353887:-@chr13:110351369:110351425:-@chr13:110343040:110343611:-	MXE	ANKRD10-IT1	0.56	0.7	0.46	0.53	0.63	0.495	0.7	0.53	0.56	0.46	up
chr13:110356381:110356472:-@chr13:110353824:110353887:-@chr13:110351369:110351425:-@chr13:110343040:110343611:-	MXE	ANKRD10	0.56	0.7	0.46	0.53	0.63	0.495	0.7	0.53	0.56	0.46	up
chr13:110655637:110655721:+@chr13:110660220:110660350:+@chr13:110668027:110668228:+	SE	ARHGEF7	0.76	0.83	0.95	0.94	0.795	0.945	0.83	0.95	0.76	0.94	down
chr13:112578091:112578256:+@chr13:112580532:112580618:+@chr13:112582861:112582964:+@chr13:112584191:112589483:+	MXE		0.47	0.49	0.38	0.3	0.48	0.34	0.49	0.38	0.47	0.3	up
chr13:112578091:112578256:+@chr13:112580532:112580618:+@chr13:112582861:112582964:+@chr13:112584191:112589483:+	MXE	ATP11A	0.47	0.49	0.38	0.3	0.48	0.34	0.49	0.38	0.47	0.3	up
chr13:112910339:112910971:-@chr13:112902696:112902831:-@chr13:112900506:112900579:-	SE	PCID2	0.78	0.67	0.65	0.5	0.725	0.575	0.78	0.65	0.67	0.5	up
chr13:112910339:112910971:-@chr13:112902742:112902831:-@chr13:112900506:112900579:-	SE	PCID2	0.85	0.86	0.7	0.77	0.855	0.735	0.86	0.77	0.85	0.7	up
chr13:114026331:114027566:+@chr13:114028328|114028467:114028546:+	A3SS	MIR548AR	0.11	0.33	0.59	0.39	0.22	0.49	0.33	0.59	0.11	0.39	down
chr13:114026331:114027566:+@chr13:114028328|114028467:114028546:+	A3SS	CDC16	0.11	0.33	0.59	0.39	0.22	0.49	0.33	0.59	0.11	0.39	down
chr13:114027433:114027566:+@chr13:114028467:114028546:+	RI	MIR548AR	0.06	0.18	0.46	0.21	0.12	0.335	0.18	0.46	0.06	0.21	down
chr13:114027433:114027566:+@chr13:114028467:114028546:+	RI	CDC16	0.06	0.18	0.46	0.21	0.12	0.335	0.18	0.46	0.06	0.21	down
chr13:114055761:114056058:+@chr13:114056141:114056252:+	RI	CDC16	0.49	0.41	0.82	0.59	0.45	0.705	0.49	0.82	0.41	0.59	down
chr13:114066363:114066520:+@chr13:114067671:114067935:+@chr13:114069836:114069977:+@chr13:114070096:114071201:+	MXE	UPF3A	0.46	0.71	0.29	0.29	0.585	0.29	0.71	0.29	0.46	0.29	up
chr13:114066363:114066520:+@chr13:114067671:114067935:+@chr13:114070096:114071201:+	SE	UPF3A	0.35	0.45	0.2	0.21	0.4	0.205	0.45	0.21	0.35	0.2	up
chr13:114066363:114066520:+@chr13:114067671:114067941:+@chr13:114070096:114071201:+	SE	UPF3A	0.39	0.45	0.23	0.19	0.42	0.21	0.45	0.23	0.39	0.19	up
chr13:19323495:19324330:-@chr13:19309796:19309961:-@chr13:19307617:19307829:-	SE	ZMYM5	0.36	0.34	0.4	0.62	0.35	0.51	0.36	0.62	0.34	0.4	down
chr13:19324330:19323829|19323495:-@chr13:19307617:19307829:-	A5SS	ZMYM5	0.51	0.31	0.25	0.18	0.41	0.215	0.51	0.25	0.31	0.18	up
chr13:19961509:19961635:-@chr13:19911732:19911893:-@chr13:19904241:19904435:-	SE	MIR4499	0.76	0.85	0.92	0.91	0.805	0.915	0.85	0.92	0.76	0.91	down
chr13:19961509:19961635:-@chr13:19911732:19911893:-@chr13:19904241:19904435:-	SE	CRYL1	0.76	0.85	0.92	0.91	0.805	0.915	0.85	0.92	0.76	0.91	down
chr13:20175902:20176430:+@chr13:20189237:20189508:+@chr13:20193775:20195241:+	SE		0.24	0.26	0.15	0.11	0.25	0.13	0.26	0.15	0.24	0.11	up
chr13:20175902:20176430:+@chr13:20189237:20189508:+@chr13:20193775:20195241:+	SE		0.24	0.26	0.15	0.11	0.25	0.13	0.26	0.15	0.24	0.11	up
chr13:20175902:20176430:+@chr13:20189237:20189508:+@chr13:20193775:20195241:+	SE	IL17D	0.24	0.26	0.15	0.11	0.25	0.13	0.26	0.15	0.24	0.11	up
chr13:20334856:20334997:-@chr13:20327766:20327904:-@chr13:20315909:20316025:-	SE	XPO4	0.81	0.68	0.9	0.87	0.745	0.885	0.81	0.9	0.68	0.87	down
chr13:20630061:20630264:-@chr13:20627832:20627950:-@chr13:20625734:20627289:-	SE	SKA3	0.93	0.92	0.88	0.77	0.925	0.825	0.93	0.88	0.92	0.77	up
chr13:24773223:24774018:+@chr13:24775240:24775293:+@chr13:24779944:24780402:+	SE		0.08	0.21	0.07	0.01	0.145	0.04	0.21	0.07	0.08	0.01	up
chr13:24773223:24774018:+@chr13:24775240:24775293:+@chr13:24779944:24780402:+	SE	NUP58	0.08	0.21	0.07	0.01	0.145	0.04	0.21	0.07	0.08	0.01	up
chr13:26144009:26144126:+@chr13:26148686:26148861:+@chr13:26152172:26152338:+@chr13:26153191:26153457:+	MXE	WASF3	0.76	0.76	0.84	0.9	0.76	0.87	0.76	0.9	0.76	0.84	down
chr13:26917225:26917293:-@chr13:26913154:26913214:-@chr13:26911748:26912586:-	SE	MTIF3	0.22	0.33	0.13	0.14	0.275	0.135	0.33	0.14	0.22	0.13	up
chr13:27649941:27650072:+@chr13:27669322:27669483:+@chr13:27692368:27692515:+	SE	EEF1A1P3	0.77	0.59	0.52	0.45	0.68	0.485	0.77	0.52	0.59	0.45	up
chr13:27649941:27650072:+@chr13:27669322:27669483:+@chr13:27692368:27692515:+	SE	PAN3	0.77	0.59	0.52	0.45	0.68	0.485	0.77	0.52	0.59	0.45	up
chr13:28173638:28173718:-@chr13:28172212:28173093:-	RI	SLC46A3	0.81	0.8	0.91	0.91	0.805	0.91	0.81	0.91	0.8	0.91	down
chr13:30089198:30090193:+@chr13:30093210:30093376:+@chr13:30093901:30094029:+	SE	USPL1	0.45	0.53	0.73	0.83	0.49	0.78	0.53	0.83	0.45	0.73	down
chr13:31417993:31418318:+@chr13:31428466:31428608:+@chr13:31431620:31432625:+	SE	EEF1DP3	0.32	0.41	0.15	0.21	0.365	0.18	0.41	0.21	0.32	0.15	up
chr13:31879387:31879475:-@chr13:31876458:31876534:-@chr13:31876340:31876408:-@chr13:31872607:31875337:-	MXE	N4BP2L1	0.7	0.58	0.87	0.92	0.64	0.895	0.7	0.92	0.58	0.87	down
chr13:31879782:31883113:-@chr13:31879387:31879475:-@chr13:31876340:31876408:-	SE	N4BP2L1	0.72	0.71	0.39	0.59	0.715	0.49	0.72	0.59	0.71	0.39	up
chr13:35903162:35904866:+@chr13:35905170|35905173:35905358:+	A3SS	CCNA1	0.6	0.59	0.39	0.44	0.595	0.415	0.6	0.44	0.59	0.39	up
chr13:36474625:36474688:+@chr13:36475071|36476653:36476698:+	A3SS	EXOSC8	0.48	0.55	0.62	0.67	0.515	0.645	0.55	0.67	0.48	0.62	down
chr13:36475071:36475144:+@chr13:36476614:36476698:+	RI	EXOSC8	0.59	0.55	0.68	0.68	0.57	0.68	0.59	0.68	0.55	0.68	down
chr13:36480194:36480318|36480314:+@chr13:36480866:36481622:+	A5SS	EXOSC8	0.16	0.07	0.32	0.17	0.115	0.245	0.16	0.32	0.07	0.17	down
chr13:40734547:40734617:-@chr13:40733827:40733961:-@chr13:40732629:40733051:-	SE	MTRF1	0.48	0.31	0.53	0.5	0.395	0.515	0.48	0.53	0.31	0.5	down
chr13:43908640:43909061:-@chr13:43907929:43908231:-@chr13:43905440:43907019:-	SE	TSC22D1	0.29	0.22	0.41	0.53	0.255	0.47	0.29	0.53	0.22	0.41	down
chr13:45439640:45440164:-@chr13:45437565|45437568:45437416:-	A3SS	ZC3H13	0.77	0.8	0.63	0.6	0.785	0.615	0.8	0.63	0.77	0.6	up
chr13:45524540:45524896:-@chr13:45524068:45524125:-@chr13:45517527:45517652:-	SE	ZC3H13	0.57	0.64	0.16	0.35	0.605	0.255	0.64	0.35	0.57	0.16	up
chr13:48916284:48916994:+@chr13:48923690:48924050:+@chr13:48932244:48932369:+	SE	SETDB2	0.53	0.59	0.51	0.39	0.56	0.45	0.59	0.51	0.53	0.39	up
chr13:48995216:48996353:+@chr13:48997910:48998074:+@chr13:48998524:48999192:+	SE	PHF11	0.48	0.55	0.35	0.34	0.515	0.345	0.55	0.35	0.48	0.34	up
chr13:49163391:49163733:-@chr13:49135194:49135332:-@chr13:49132811:49133345:-	SE	EBPL	0.68	0.66	0.92	0.83	0.67	0.875	0.68	0.92	0.66	0.83	down
chr13:49408267:49408637:-@chr13:49400059:49400222:-@chr13:49393615:49393717:-@chr13:49384838:49387297:-	MXE	SPRYD7	0.77	0.49	0.41	0.29	0.63	0.35	0.77	0.41	0.49	0.29	up
chr13:51175733:51175787:+@chr13:51191335:51191485:+@chr13:51199815:51199927:+	SE	WDFY2	0.88	0.86	0.73	0.74	0.87	0.735	0.88	0.74	0.86	0.73	up
chr13:51869368:51870370:-@chr13:51858164:51858322:-@chr13:51849303:51850925:-	SE	THSD1	0.42	0.66	0.84	0.68	0.54	0.76	0.66	0.84	0.42	0.68	down
chr13:73237076:73237138:-@chr13:73187506:73187663:-@chr13:73158150:73167809:-	SE	KLF12	0.75	0.88	0.89	0.94	0.815	0.915	0.88	0.94	0.75	0.89	down
chr13:76593509:76593647:-@chr13:76590476:76590655:-@chr13:76569506:76571149:-	SE	MYCBP2	0.13	0.28	0.41	0.36	0.205	0.385	0.28	0.41	0.13	0.36	down
chr13:78794485:78794598:-@chr13:78792086:78792846:-	RI	RBM26	0.31	0.33	0.54	0.38	0.32	0.46	0.33	0.54	0.31	0.38	down
chr13:78838191:78838361:-@chr13:78837854|78837869:78837714:-	A3SS	RBM26	0.16	0.08	0.32	0.19	0.12	0.255	0.16	0.32	0.08	0.19	down
chr13:96797059:96797322:+@chr13:96807051:96807104:+@chr13:96807737:96809540:+	SE	MBNL2	0.29	0.36	0.57	0.4	0.325	0.485	0.36	0.57	0.29	0.4	down
chr13:96807737:96807890:+@chr13:96815391:96815430:+@chr13:96841577:96844377:+	SE	MBNL2	0.08	0.07	0.19	0.19	0.075	0.19	0.08	0.19	0.07	0.19	down
chr13:96807737:96807890:+@chr13:96816714:96816808:+@chr13:96841577:96844377:+	SE	MBNL2	0.67	0.69	0.88	0.89	0.68	0.885	0.69	0.89	0.67	0.88	down
chr13:96815391:96815430|96815426:+@chr13:96841577:96844377:+	A5SS	MBNL2	0.56	0.4	0.39	0.25	0.48	0.32	0.56	0.39	0.4	0.25	up
chr13:98279898:98280011:-@chr13:98279562:98279777:-@chr13:98277085:98277142:-	SE	DOCK9	0.75	0.65	0.82	0.89	0.7	0.855	0.75	0.89	0.65	0.82	down
chr14:100365124:100365839:+@chr14:100367106:100367184:+@chr14:100367511:100367624:+@chr14:100371826:100371969:+	MXE	MEG3	0.47	0.46	0.28	0.1	0.465	0.19	0.47	0.28	0.46	0.1	up
chr14:100365124:100365839:+@chr14:100368602:100368731:+@chr14:100372257:100372390:+	SE	MEG3	0.08	0.07	0.22	0.23	0.075	0.225	0.08	0.23	0.07	0.22	down
chr14:100365124:100367624:+@chr14:100368602:100368731:+@chr14:100371826:100371969:+@chr14:100372257:100372390:+	MXE	MEG3	0.59	0.51	0.3	0.38	0.55	0.34	0.59	0.38	0.51	0.3	up
chr14:101445679:101445780:+@chr14:101448493:101448563:+@chr14:101461231:101464084:+	SE	PPP2R5C	0.68	0.79	0.92	0.91	0.735	0.915	0.79	0.92	0.68	0.91	down
chr14:101765547:101768815:-@chr14:101765452|101765456:101764917:-	A3SS	MOK	0.86	0.86	0.71	0.73	0.86	0.72	0.86	0.73	0.86	0.71	up
chr14:101768625:101769879:-@chr14:101761185:101762498:-@chr14:101760590:101760884:-	SE	MOK	0.53	0.66	0.52	0.23	0.595	0.375	0.66	0.52	0.53	0.23	up
chr14:101774408:101774549:-@chr14:101771255:101771358:-@chr14:101768625:101769879:-	SE	MOK	0.16	0.3	0.41	0.36	0.23	0.385	0.3	0.41	0.16	0.36	down
chr14:101776542:101776711:-@chr14:101774408:101774454:-@chr14:101768625:101769879:-	SE	MOK	0.51	0.52	0.41	0.36	0.515	0.385	0.52	0.41	0.51	0.36	up
chr14:103025487:103028124:+@chr14:103034592:103034618:+@chr14:103036246:103036290:+	SE	MARK3	0.82	0.87	0.45	0.68	0.845	0.565	0.87	0.68	0.82	0.45	up
chr14:104251585:104252238:+@chr14:104252666:104252722:+@chr14:104256177:104256994:+	SE	INF2	0.67	0.83	0.96	0.94	0.75	0.95	0.83	0.96	0.67	0.94	down
chr14:104310633:104310761:-@chr14:104310260:104310375:-	RI	AKT1	0.64	0.68	0.43	0.62	0.66	0.525	0.68	0.62	0.64	0.43	up
chr14:104987440:104987566:+@chr14:104987643:104987706:+	RI	TEX22	0.46	0.39	0.33	0.21	0.425	0.27	0.46	0.33	0.39	0.21	up
chr14:104987440:104987566:+@chr14:104987643:104987706:+	RI	MTA1	0.46	0.39	0.33	0.21	0.425	0.27	0.46	0.33	0.39	0.21	up
chr14:105016507:105016601:+@chr14:105016818:105016875:+@chr14:105016968:105017551:+	SE	CRIP2	0.81	0.64	0.9	0.89	0.725	0.895	0.81	0.9	0.64	0.89	down
chr14:105016507:105016875|105016601:+@chr14:105016968:105017551:+	A5SS	CRIP2	0.35	0.11	0.43	0.41	0.23	0.42	0.35	0.43	0.11	0.41	down
chr14:18719977:18720126:+@chr14:18723893:18724004:+@chr14:18726089:18726224:+@chr14:18750595:18753340:+	MXE	DUXAP9	0.63	0.52	0.69	0.79	0.575	0.74	0.63	0.79	0.52	0.69	down
chr14:18719977:18720126:+@chr14:18726089:18726224:+@chr14:18750595:18753340:+	SE	DUXAP9	0.62	0.38	0.68	0.72	0.5	0.7	0.62	0.72	0.38	0.68	down
chr14:18750595:18750685:+@chr14:18772912:18772990:+@chr14:18788326:18789035:+	SE		0.16	0.13	0.29	0.32	0.145	0.305	0.16	0.32	0.13	0.29	down
chr14:18750595:18750685:+@chr14:18772912:18772990:+@chr14:18788326:18789035:+	SE		0.16	0.13	0.29	0.32	0.145	0.305	0.16	0.32	0.13	0.29	down
chr14:18750595:18750685:+@chr14:18772912:18772990:+@chr14:18788326:18789035:+	SE	DUXAP9	0.16	0.13	0.29	0.32	0.145	0.305	0.16	0.32	0.13	0.29	down
chr14:19854226:19854559:-@chr14:19853780:19853849:-@chr14:19853484:19853617:-@chr14:19851467:19851800:-	MXE	CCNB1IP1	0.13	0.17	0.03	0.06	0.15	0.045	0.17	0.06	0.13	0.03	up
chr14:19993249:19993393:+@chr14:19993913:19994100:+	RI	APEX1	0.68	0.66	0.53	0.58	0.67	0.555	0.68	0.58	0.66	0.53	up
chr14:20533900:20533950:+@chr14:20534208:20534291:+	RI	METTL17	0.65	0.55	0.73	0.72	0.6	0.725	0.65	0.73	0.55	0.72	down
chr14:20801619:20801828:-@chr14:20801310:20801335:-	RI	HNRNPC	0.76	0.74	0.62	0.66	0.75	0.64	0.76	0.66	0.74	0.62	up
chr14:20938412:20938611:-@chr14:20938306|20938330:20938278:-	A3SS	CHD8	0.09	0.14	0.29	0.22	0.115	0.255	0.14	0.29	0.09	0.22	down
chr14:22467546:22467664:-@chr14:22467175:22467260:-	RI	PRMT5	0.09	0.06	0.26	0.1	0.075	0.18	0.09	0.26	0.06	0.1	down
chr14:22467546:22467664:-@chr14:22467175:22467290:-	RI	PRMT5	0.29	0.15	0.62	0.35	0.22	0.485	0.29	0.62	0.15	0.35	down
chr14:22605015:22606390:-@chr14:22603534|22603537:22603404:-	A3SS	ACIN1	0.42	0.58	0.8	0.73	0.5	0.765	0.58	0.8	0.42	0.73	down
chr14:22839807:22840907:-@chr14:22839156:22839374:-@chr14:22838450:22838590:-	SE	PPP1R3E	0.36	0.21	0.13	0.11	0.285	0.12	0.36	0.13	0.21	0.11	up
chr14:22839807:22840907:-@chr14:22839156:22839374:-@chr14:22838450:22838590:-	SE		0.36	0.21	0.13	0.11	0.285	0.12	0.36	0.13	0.21	0.11	up
chr14:22839807:22840907:-@chr14:22839188|22839374:22839156:-	A3SS	PPP1R3E	0.34	0.28	0.2	0.13	0.31	0.165	0.34	0.2	0.28	0.13	up
chr14:22862426:22862631|22862532:+@chr14:22863187:22864680:+	A5SS	PABPN1	0.48	0.16	0.12	0.11	0.32	0.115	0.48	0.12	0.16	0.11	up
chr14:22862426:22862631|22862532:+@chr14:22863187:22864680:+	A5SS	BCL2L2-PABPN1	0.48	0.16	0.12	0.11	0.32	0.115	0.48	0.12	0.16	0.11	up
chr14:22886780:22886563|22886509:-@chr14:22886150:22886261:-	A5SS	SLC22A17	0.25	0.2	0.47	0.38	0.225	0.425	0.25	0.47	0.2	0.38	down
chr14:23095038:23095392:+@chr14:23095792:23096083:+@chr14:23097744:23100010:+	SE	THTPA	0.61	0.67	0.29	0.54	0.64	0.415	0.67	0.54	0.61	0.29	up
chr14:23095038:23095392:+@chr14:23095792:23096083:+@chr14:23097744:23100010:+	SE	ZFHX2-AS1	0.61	0.67	0.29	0.54	0.64	0.415	0.67	0.54	0.61	0.29	up
chr14:23095038:23095392:+@chr14:23095792:23096088:+@chr14:23097744:23100010:+	SE	THTPA	0.63	0.68	0.27	0.54	0.655	0.405	0.68	0.54	0.63	0.27	up
chr14:23095038:23095392:+@chr14:23095792:23096088:+@chr14:23097744:23100010:+	SE	ZFHX2-AS1	0.63	0.68	0.27	0.54	0.655	0.405	0.68	0.54	0.63	0.27	up
chr14:23095792:23096088|23096083:+@chr14:23097744:23100010:+	A5SS	THTPA	0.75	0.67	0.44	0.6	0.71	0.52	0.75	0.6	0.67	0.44	up
chr14:23095792:23096088|23096083:+@chr14:23097744:23100010:+	A5SS	ZFHX2-AS1	0.75	0.67	0.44	0.6	0.71	0.52	0.75	0.6	0.67	0.44	up
chr14:23101011:23101464:-@chr14:23100561:23100684:-	RI	AP1G2	0.39	0.41	0.16	0.25	0.4	0.205	0.41	0.25	0.39	0.16	up
chr14:23102429:23102687:-@chr14:23101553:23102331:-	RI	AP1G2	0.72	0.67	0.85	0.87	0.695	0.86	0.72	0.87	0.67	0.85	down
chr14:23102765:23103270:-@chr14:23102658|23102687:23102633:-	A3SS	AP1G2	0.77	0.82	0.9	0.96	0.795	0.93	0.82	0.96	0.77	0.9	down
chr14:23633188:23633483:+@chr14:23633815:23633894:+@chr14:23634563:23634634:+@chr14:23635941:23636227:+	MXE	PCK2	0.4	0.35	0.25	0.25	0.375	0.25	0.4	0.25	0.35	0.25	up
chr14:23653193:23653973:+@chr14:23654253:23654342:+@chr14:23654431:23654798:+	SE	DCAF11	0.68	0.63	0.39	0.54	0.655	0.465	0.68	0.54	0.63	0.39	up
chr14:23653193:23653973:+@chr14:23654255:23654342:+@chr14:23654431:23654798:+	SE	DCAF11	0.67	0.68	0.38	0.55	0.675	0.465	0.68	0.55	0.67	0.38	up
chr14:23653193:23653973:+@chr14:23654431:23654441:+@chr14:23654564:23654798:+	SE	DCAF11	0.47	0.43	0.42	0.15	0.45	0.285	0.47	0.42	0.43	0.15	up
chr14:23653771:23654064:-@chr14:23621517:23621924:-@chr14:23619156:23620617:-	SE	NRL	0.77	0.33	0.81	0.8	0.55	0.805	0.77	0.81	0.33	0.8	down
chr14:23654334:23654798:+@chr14:23656021|23656037:23656093:+	A3SS	DCAF11	0.63	0.45	0.24	0.36	0.54	0.3	0.63	0.36	0.45	0.24	up
chr14:23687307:23687526|23687462:+@chr14:23687691:23687750:+	A5SS	RNF31	0.22	0.49	0.18	0.11	0.355	0.145	0.49	0.18	0.22	0.11	up
chr14:23710942:23711414:+@chr14:23711516|23711541:23711657:+	A3SS	REC8	0.6	0.58	0.91	0.93	0.59	0.92	0.6	0.93	0.58	0.91	down
chr14:23781187:23782072:-@chr14:23780936:23780967:-@chr14:23780066:23780822:-	SE	TINF2	0.8	0.75	0.56	0.23	0.775	0.395	0.8	0.56	0.75	0.23	up
chr14:23808999:23809186:-@chr14:23808597|23808740:23808537:-	A3SS	RABGGTA	0.79	0.8	0.89	0.92	0.795	0.905	0.8	0.92	0.79	0.89	down
chr14:23835555:23835733:-@chr14:23831698:23831830:-@chr14:23831230:23831376:-	SE	DHRS1	0.84	0.75	0.89	0.93	0.795	0.91	0.84	0.93	0.75	0.89	down
chr14:23835555:23835733:-@chr14:23831747|23831830:23831230:-	A3SS	DHRS1	0.64	0.74	0.87	0.85	0.69	0.86	0.74	0.87	0.64	0.85	down
chr14:23849695:23851084:-@chr14:23849453:23849594:-@chr14:23847525:23847876:-	SE	CIDEB	0.08	0.12	0.28	0.19	0.1	0.235	0.12	0.28	0.08	0.19	down
chr14:23979829:23980841:-@chr14:23979538|23979647:23978825:-	A3SS	SDR39U1	0.19	0.13	0.24	0.29	0.16	0.265	0.19	0.29	0.13	0.24	down
chr14:34849697:34849856|34849846:+@chr14:34851838:34852016:+	A5SS	PSMA6	0.63	0.84	0.5	0.62	0.735	0.56	0.84	0.62	0.63	0.5	up
chr14:34849697:34849856|34849846:+@chr14:34851838:34852016:+	A5SS		0.63	0.84	0.5	0.62	0.735	0.56	0.84	0.62	0.63	0.5	up
chr14:34849697:34849856|34849849:+@chr14:34851838:34852016:+	A5SS	PSMA6	0.7	0.7	0.26	0.63	0.7	0.445	0.7	0.63	0.7	0.26	up
chr14:34849697:34849856|34849849:+@chr14:34851838:34852016:+	A5SS		0.7	0.7	0.26	0.63	0.7	0.445	0.7	0.63	0.7	0.26	up
chr14:35088067:35088199:-@chr14:35080697:35080761:-@chr14:35077306:35078647:-	SE	RALGAPA1	0.31	0.35	0.21	0.18	0.33	0.195	0.35	0.21	0.31	0.18	up
chr14:35088067:35088199:-@chr14:35087465:35087495:-@chr14:35077306:35078647:-	SE	RALGAPA1	0.77	0.85	0.65	0.43	0.81	0.54	0.85	0.65	0.77	0.43	up
chr14:38708970:38709794:-@chr14:38706907:38707004:-@chr14:38702201:38702316:-@chr14:38697240:38698505:-	MXE	TRAPPC6B	0.39	0.43	0.72	0.55	0.41	0.635	0.43	0.72	0.39	0.55	down
chr14:38708970:38709794:-@chr14:38707046:38707168:-@chr14:38702201:38702316:-@chr14:38697240:38698505:-	MXE	TRAPPC6B	0.55	0.37	0.35	0.28	0.46	0.315	0.55	0.35	0.37	0.28	up
chr14:38708970:38709794:-@chr14:38707046:38707168:-@chr14:38706907:38707004:-@chr14:38697240:38698505:-	MXE	TRAPPC6B	0.41	0.38	0.43	0.58	0.395	0.505	0.41	0.58	0.38	0.43	down
chr14:38858164:38858246:+@chr14:38859883:38860011:+@chr14:38865819:38865977:+	SE		0.72	0.77	0.88	0.82	0.745	0.85	0.77	0.88	0.72	0.82	down
chr14:38858164:38858246:+@chr14:38859883:38860011:+@chr14:38865819:38865977:+	SE	MIA2	0.72	0.77	0.88	0.82	0.745	0.85	0.77	0.88	0.72	0.82	down
chr14:49138838:49138936:+@chr14:49143868:49144589:+@chr14:49150724:49151141:+	SE	LRR1	0.71	0.62	0.57	0.5	0.665	0.535	0.71	0.57	0.62	0.5	up
chr14:49365522:49365816:-@chr14:49365255|49365275:49365084:-	A3SS	NEMF	0.92	0.85	0.84	0.65	0.885	0.745	0.92	0.84	0.85	0.65	up
chr14:49650753:49650872:-@chr14:49649838:49649980:-@chr14:49645092:49646181:-	SE	VCPKMT	0.2	0.18	0.34	0.4	0.19	0.37	0.2	0.4	0.18	0.34	down
chr14:49650753:49650872:-@chr14:49649838:49649980:-@chr14:49649083:49649187:-@chr14:49645092:49646181:-	MXE	VCPKMT	0.12	0.16	0.18	0.34	0.14	0.26	0.16	0.34	0.12	0.18	down
chr14:49858979:49859274|49859187:+@chr14:49862077:49862702:+	A5SS	DMAC2L	0.5	0.61	0.46	0.39	0.555	0.425	0.61	0.46	0.5	0.39	up
chr14:49858979:49859274|49859187:+@chr14:49862077:49862702:+	A5SS		0.5	0.61	0.46	0.39	0.555	0.425	0.61	0.46	0.5	0.39	up
chr14:50164499:50164930:+@chr14:50166463:50166477:+@chr14:50168697:50170047:+	SE	ATL1	0.27	0.2	0.32	0.44	0.235	0.38	0.27	0.44	0.2	0.32	down
chr14:50296325:50296827:-@chr14:50292960:50295098:-@chr14:50291210:50291335:-	SE	NIN	0.4	0.32	0.13	0.07	0.36	0.1	0.4	0.13	0.32	0.07	up
chr14:51565190:51565318:-@chr14:51563669:51563812:-@chr14:51556527:51556646:-	SE	NID2	0.65	0.63	0.92	0.79	0.64	0.855	0.65	0.92	0.63	0.79	down
chr14:52400869:52401090:-@chr14:52397482:52397502:-@chr14:52396809:52396933:-	SE	FERMT2	0.04	0.05	0.19	0.17	0.045	0.18	0.05	0.19	0.04	0.17	down
chr14:54058922:54059061:+@chr14:54059618:54059713:+@chr14:54066517:54067231:+	SE	CGRRF1	0.29	0.21	0.09	0.1	0.25	0.095	0.29	0.1	0.21	0.09	up
chr14:54380469:54380611:-@chr14:54378484:54379522:-	RI	GCH1	0.86	0.75	0.92	0.92	0.805	0.92	0.86	0.92	0.75	0.92	down
chr14:54382236:54382320:-@chr14:54380469:54380611:-@chr14:54380250:54380337:-@chr14:54378473:54379522:-	MXE	GCH1	0.6	0.7	0.72	0.85	0.65	0.785	0.7	0.85	0.6	0.72	down
chr14:54563587:54563939:+@chr14:54568331|54568357:54568459:+	A3SS	SOCS4	0.76	0.69	0.88	0.84	0.725	0.86	0.76	0.88	0.69	0.84	down
chr14:54563587:54563939:+@chr14:54568357:54568459:+@chr14:54579423:54585960:+	SE	SOCS4	0.44	0.34	0.18	0.27	0.39	0.225	0.44	0.27	0.34	0.18	up
chr14:55209400:55209483:+@chr14:55209643:55209726:+@chr14:55212306:55212389:+	SE	KTN1	0.82	0.82	0.76	0.51	0.82	0.635	0.82	0.76	0.82	0.51	up
chr14:56121929:56122383:+@chr14:56129586:56129788:+@chr14:56140286:56140463:+	SE	TMEM260	0.14	0.11	0.27	0.2	0.125	0.235	0.14	0.27	0.11	0.2	down
chr14:56154514:56155234:+@chr14:56158002:56158173:+@chr14:56161853:56162005:+	SE	TMEM260	0.76	0.69	0.85	0.94	0.725	0.895	0.76	0.94	0.69	0.85	down
chr14:57828106:57828178:-@chr14:57822062:57822227:-@chr14:57810112:57810481:-	SE	PSMA3-AS1	0.56	0.47	0.33	0.1	0.515	0.215	0.56	0.33	0.47	0.1	up
chr14:57828106:57828178:-@chr14:57822062:57822227:-@chr14:57810112:57810481:-	SE	ARMH4	0.56	0.47	0.33	0.1	0.515	0.215	0.56	0.33	0.47	0.1	up
chr14:59020914:59021064:+@chr14:59023152:59023275:+@chr14:59024145:59024299:+	SE	JKAMP	0.53	0.62	0.74	0.83	0.575	0.785	0.62	0.83	0.53	0.74	down
chr14:59021018:59021587:+@chr14:59023184|59023202:59023275:+	A3SS	JKAMP	0.44	0.41	0.62	0.45	0.425	0.535	0.44	0.62	0.41	0.45	down
chr14:64040958:64041685:-@chr14:64039372:64039598:-@chr14:64026815:64027011:-	SE	ZBTB25	0.13	0.16	0.38	0.26	0.145	0.32	0.16	0.38	0.13	0.26	down
chr14:66806171:66806253:+@chr14:66815488|66815720:66816007:+	A3SS	PALS1	0.6	0.54	0.41	0.43	0.57	0.42	0.6	0.43	0.54	0.41	up
chr14:66924772:66924694|66924689:-@chr14:66921425:66923926:-	A5SS	PLEK2	0.59	0.33	0.24	0.21	0.46	0.225	0.59	0.24	0.33	0.21	up
chr14:67098424:67099364:+@chr14:67105608|67105611:67105686:+	A3SS	PLEKHH1	0.62	0.51	0.93	0.94	0.565	0.935	0.62	0.94	0.51	0.93	down
chr14:68727873:68728061:+@chr14:68745894:68746265:+@chr14:68765286:68765542:+	SE	EXD2	0.76	0.85	0.92	0.91	0.805	0.915	0.85	0.92	0.76	0.91	down
chr14:69305268:69305721:+@chr14:69305981:69307010:+	RI	SRSF5	0.68	0.65	0.86	0.73	0.665	0.795	0.68	0.86	0.65	0.73	down
chr14:72818820:72818966:-@chr14:72815742:72815885:-@chr14:72811568:72813754:-	SE	NUMB	0.65	0.64	0.87	0.86	0.645	0.865	0.65	0.87	0.64	0.86	down
chr14:72823571:72823775:-@chr14:72818820:72818966:-@chr14:72811568:72813754:-	SE	NUMB	0.84	0.91	0.57	0.69	0.875	0.63	0.91	0.69	0.84	0.57	up
chr14:73410479:73410670:+@chr14:73413454:73413624:+@chr14:73416511:73416632:+	SE		0.77	0.79	0.92	0.93	0.78	0.925	0.79	0.93	0.77	0.92	down
chr14:73410479:73410670:+@chr14:73413454:73413624:+@chr14:73416511:73416632:+	SE	PTGR2	0.77	0.79	0.92	0.93	0.78	0.925	0.79	0.93	0.77	0.92	down
chr14:73608352:73608430:-@chr14:73607651:73607953:-@chr14:73605316:73605437:-	SE	ALDH6A1	0.81	0.76	0.88	0.9	0.785	0.89	0.81	0.9	0.76	0.88	down
chr14:74425731:74425805:+@chr14:74426334:74426408:+@chr14:74427512:74427954:+	SE	DLST	0.71	0.82	0.83	0.9	0.765	0.865	0.82	0.9	0.71	0.83	down
chr14:74607011:74607852:+@chr14:74610027:74610091:+@chr14:74613988:74614552:+	SE	ZC2HC1C	0.17	0.37	0.49	0.41	0.27	0.45	0.37	0.49	0.17	0.41	down
chr14:75300711:75300868:+@chr14:75302158|75302200:75302464:+	A3SS	TTLL5	0.88	0.76	0.94	0.96	0.82	0.95	0.88	0.96	0.76	0.94	down
chr14:75438238:75438320:+@chr14:75442651:75442773:+@chr14:75477786:75477876:+@chr14:75490520:75491180:+	MXE	TTLL5	0.53	0.7	0.36	0.5	0.615	0.43	0.7	0.5	0.53	0.36	up
chr14:75438238:75438320:+@chr14:75442651:75442773:+@chr14:75477786:75477876:+@chr14:75490520:75491180:+	MXE	IFT43	0.53	0.7	0.36	0.5	0.615	0.43	0.7	0.5	0.53	0.36	up
chr14:75438238:75438320:+@chr14:75442651:75442773:+@chr14:75490520:75491180:+	SE	TTLL5	0.26	0.58	0.2	0.25	0.42	0.225	0.58	0.25	0.26	0.2	up
chr14:75438238:75438320:+@chr14:75442651:75442773:+@chr14:75490520:75491180:+	SE	IFT43	0.26	0.58	0.2	0.25	0.42	0.225	0.58	0.25	0.26	0.2	up
chr14:75438238:75438324|75438320:+@chr14:75490520:75491180:+	A5SS	TTLL5	0.44	0.47	0.43	0.22	0.455	0.325	0.47	0.43	0.44	0.22	up
chr14:75438238:75438324|75438320:+@chr14:75490520:75491180:+	A5SS	IFT43	0.44	0.47	0.43	0.22	0.455	0.325	0.47	0.43	0.44	0.22	up
chr14:76856980:76857279:+@chr14:76860966:76861017:+@chr14:76862934:76863342:+	SE	GSTZ1	0.86	0.69	0.9	0.91	0.775	0.905	0.86	0.91	0.69	0.9	down
chr14:89491999:89492067:+@chr14:89492675:89492897:+@chr14:89499205:89501299:+	SE	TDP1	0.62	0.61	0.72	0.72	0.615	0.72	0.62	0.72	0.61	0.72	down
chr14:90825202:90825440:-@chr14:90821492:90821933:-@chr14:90819426:90819614:-	SE	CCDC88C	0.42	0.71	0.38	0.26	0.565	0.32	0.71	0.38	0.42	0.26	up
chr14:91575644:91576570:-@chr14:91569347|91569350:91569289:-	A3SS	TRIP11	0.78	0.86	0.94	0.95	0.82	0.945	0.86	0.95	0.78	0.94	down
chr14:92284587:92284799:-@chr14:92277160:92277277:-@chr14:92272569:92272686:-@chr14:92268494:92268913:-	MXE	LGMN	0.79	0.79	0.58	0.68	0.79	0.63	0.79	0.68	0.79	0.58	up
chr14:93632916:93633064:+@chr14:93633591:93633777:+@chr14:93636838:93638813:+	SE	IFI27L1	0.36	0.39	0.7	0.44	0.375	0.57	0.39	0.7	0.36	0.44	down
chr14:93637913:93638158|93638074:+@chr14:93638576:93638813:+	A5SS	IFI27L1	0.19	0.18	0.28	0.3	0.185	0.29	0.19	0.3	0.18	0.28	down
chr14:95575415:95575617:+@chr14:95576365:95576457:+@chr14:95622601:95630170:+	SE	C14orf132	0.05	0.07	0.27	0.09	0.06	0.18	0.07	0.27	0.05	0.09	down
chr14:99842289:99842636:-@chr14:99834932:99834975:-@chr14:99829384:99829467:-	SE	SLC25A29	0.72	0.83	0.87	0.92	0.775	0.895	0.83	0.92	0.72	0.87	down
chr14:99911601:99912429:-@chr14:99910226:99910355:-@chr14:99905177:99905348:-	SE	WARS1	0.44	0.24	0.2	0.18	0.34	0.19	0.44	0.2	0.24	0.18	up
chr14:99912350:99912895:-@chr14:99905205:99905348:-@chr14:99897798:99898011:-	SE	WARS1	0.77	0.7	0.84	0.84	0.735	0.84	0.77	0.84	0.7	0.84	down
chr14:99917000:99917836:+@chr14:100004111:100004258:+@chr14:100020084:100020214:+	SE		0.83	0.78	0.92	0.98	0.805	0.95	0.83	0.98	0.78	0.92	down
chr14:99917000:99917836:+@chr14:100004111:100004258:+@chr14:100020084:100020214:+	SE		0.83	0.78	0.92	0.98	0.805	0.95	0.83	0.98	0.78	0.92	down
chr14:99917000:99917836:+@chr14:100004111:100004258:+@chr14:100020084:100020214:+	SE	WDR25	0.83	0.78	0.92	0.98	0.805	0.95	0.83	0.98	0.78	0.92	down
chr15:100009422:100010117:-@chr15:100008934:100009117:-@chr15:100007730:100007887:-	SE	TM2D3	0.19	0.17	0.05	0.09	0.18	0.07	0.19	0.09	0.17	0.05	up
chr15:100009997:100010117:-@chr15:100009422:100009499:-	RI	TM2D3	0.44	0.38	0.62	0.56	0.41	0.59	0.44	0.62	0.38	0.56	down
chr15:100323778:100323949:+@chr15:100330309|100330322:100330420:+	A3SS	WASH3P	0.5	0.26	0.52	0.53	0.38	0.525	0.5	0.53	0.26	0.52	down
chr15:100331631:100331828|100331810:+@chr15:100331921:100334293:+	A5SS	WASH3P	0.82	0.7	0.62	0.64	0.76	0.63	0.82	0.64	0.7	0.62	up
chr15:100331631:100331832|100331828:+@chr15:100331921:100334293:+	A5SS	WASH3P	0.27	0.22	0.45	0.45	0.245	0.45	0.27	0.45	0.22	0.45	down
chr15:20585588:20585865:-@chr15:20579242:20579363:-@chr15:20572639:20572870:-	SE	NIPA2	0.33	0.27	0.45	0.39	0.3	0.42	0.33	0.45	0.27	0.39	down
chr15:20585588:20585865:-@chr15:20584719:20584854:-@chr15:20579242:20579363:-	SE	NIPA2	0.55	0.43	0.69	0.7	0.49	0.695	0.55	0.7	0.43	0.69	down
chr15:22758354:22758449:+@chr15:22764172:22764240:+@chr15:22770551:22770696:+	SE		0.77	0.71	0.89	0.87	0.74	0.88	0.77	0.89	0.71	0.87	down
chr15:22758354:22758449:+@chr15:22764172:22764240:+@chr15:22770551:22770696:+	SE	SNRPN	0.77	0.71	0.89	0.87	0.74	0.88	0.77	0.89	0.71	0.87	down
chr15:22764172:22764322:+@chr15:22770528:22770696:+@chr15:22770882:22771197:+	SE		0.76	0.91	0.92	0.95	0.835	0.935	0.91	0.95	0.76	0.92	down
chr15:22764172:22764322:+@chr15:22770528:22770696:+@chr15:22770882:22771197:+	SE	SNRPN	0.76	0.91	0.92	0.95	0.835	0.935	0.91	0.95	0.76	0.92	down
chr15:22764172:22764322:+@chr15:22770528|22770598:22770696:+	A3SS		0.87	0.77	0.93	0.95	0.82	0.94	0.87	0.95	0.77	0.93	down
chr15:22764172:22764322:+@chr15:22770528|22770598:22770696:+	A3SS	SNRPN	0.87	0.77	0.93	0.95	0.82	0.94	0.87	0.95	0.77	0.93	down
chr15:22855697:22855958:+@chr15:22857546:22857653:+@chr15:22858190:22858328:+	SE		0.77	0.31	0.81	0.84	0.54	0.825	0.77	0.84	0.31	0.81	down
chr15:22855697:22855958:+@chr15:22857546:22857653:+@chr15:22858190:22858328:+	SE	SNHG14	0.77	0.31	0.81	0.84	0.54	0.825	0.77	0.84	0.31	0.81	down
chr15:22911539:22913755:+@chr15:22914508|22914511:22914622:+	A3SS	SNHG14	0.68	0.52	0.89	0.76	0.6	0.825	0.68	0.89	0.52	0.76	down
chr15:23136468:23136325|23136321:-@chr15:23129066:23135497:-	A5SS	UBE3A	0.05	0.04	0.23	0.08	0.045	0.155	0.05	0.23	0.04	0.08	down
chr15:27783801:27783697|27783658:-@chr15:27778863:27781185:-	A5SS	TJP1	0.71	0.63	0.48	0.61	0.67	0.545	0.71	0.61	0.63	0.48	up
chr15:27799854:27800204:-@chr15:27799273:27799512:-@chr15:27797762:27798634:-	SE	TJP1	0.59	0.68	0.35	0.28	0.635	0.315	0.68	0.35	0.59	0.28	up
chr15:32416825:32417554:-@chr15:32416094|32416160:32415903:-	A3SS	SLC12A6	0.69	0.68	0.29	0.55	0.685	0.42	0.69	0.55	0.68	0.29	up
chr15:32416825:32417554:-@chr15:32416094|32416245:32415903:-	A3SS	SLC12A6	0.88	0.79	0.47	0.66	0.835	0.565	0.88	0.66	0.79	0.47	up
chr15:32416825:32417554:-@chr15:32416160|32416245:32415903:-	A3SS	SLC12A6	0.91	0.83	0.51	0.76	0.87	0.635	0.91	0.76	0.83	0.51	up
chr15:38932614:38932741:+@chr15:38932981|38933039:38933117:+	A3SS	SPINT1	0.86	0.79	0.95	0.96	0.825	0.955	0.86	0.96	0.79	0.95	down
chr15:41412761:41412924:+@chr15:41414435:41414660:+@chr15:41415186:41415316:+	SE	ADAL	0.78	0.59	0.9	0.81	0.685	0.855	0.78	0.9	0.59	0.81	down
chr15:41477528:41477669:+@chr15:41478602:41478664:+@chr15:41479534:41479711:+	SE	TUBGCP4	0.18	0.21	0.05	0.13	0.195	0.09	0.21	0.13	0.18	0.05	up
chr15:41661343:41661444:-@chr15:41660878|41660919:41660717:-	A3SS	PPIP5K1	0.56	0.32	0.21	0.18	0.44	0.195	0.56	0.21	0.32	0.18	up
chr15:41726784:41726957:-@chr15:41726540:41726608:-@chr15:41718905:41719986:-	SE	CATSPER2	0.55	0.63	0.5	0.3	0.59	0.4	0.63	0.5	0.55	0.3	up
chr15:41726784:41726957:-@chr15:41726540:41726608:-@chr15:41718905:41719986:-	SE	STRC	0.55	0.63	0.5	0.3	0.59	0.4	0.63	0.5	0.55	0.3	up
chr15:41726784:41726957:-@chr15:41726540:41726608:-@chr15:41718905:41719986:-	SE	PPIP5K1	0.55	0.63	0.5	0.3	0.59	0.4	0.63	0.5	0.55	0.3	up
chr15:43443506:43443444|43443390:-@chr15:43440614:43441711:-	A5SS	GATM	0.79	0.73	0.89	0.86	0.76	0.875	0.79	0.89	0.73	0.86	down
chr15:45846066:45846166:+@chr15:45848070:45848104:+@chr15:45849986:45853724:+	SE	SEMA6D	0.39	0.39	0.15	0.33	0.39	0.24	0.39	0.33	0.39	0.15	up
chr15:45846066:45846166:+@chr15:45848070:45848237:+@chr15:45849986:45853724:+	SE	SEMA6D	0.73	0.44	0.14	0.43	0.585	0.285	0.73	0.43	0.44	0.14	up
chr15:45848070:45848237|45848104:+@chr15:45849986:45853724:+	A5SS	SEMA6D	0.74	0.4	0.24	0.32	0.57	0.28	0.74	0.32	0.4	0.24	up
chr15:46230962:46231060:-@chr15:46230589:46230660:-@chr15:46228652:46228860:-	SE	MYEF2	0.33	0.3	0.59	0.41	0.315	0.5	0.33	0.59	0.3	0.41	down
chr15:48503867:48504003:+@chr15:48511827:48511988:+@chr15:48518498:48518666:+	SE	USP8	0.3	0.47	0.26	0.2	0.385	0.23	0.47	0.26	0.3	0.2	up
chr15:53349655:53349883:-@chr15:53317893:53317981:-@chr15:53314272:53314446:-	SE	RAB27A	0.1	0.09	0.28	0.18	0.095	0.23	0.1	0.28	0.09	0.18	down
chr15:53487711:53487999:-@chr15:53479275:53479416:-@chr15:53468855:53468923:-	SE	CCPG1	0.04	0.06	0.2	0.1	0.05	0.15	0.06	0.2	0.04	0.1	down
chr15:53487711:53487999:-@chr15:53479275:53479416:-@chr15:53468855:53468923:-	SE	DNAAF4-CCPG1	0.04	0.06	0.2	0.1	0.05	0.15	0.06	0.2	0.04	0.1	down
chr15:55330651:55330913:+@chr15:55331911:55331982:+@chr15:55332752:55332958:+	SE	TCF12	0.18	0.26	0.5	0.54	0.22	0.52	0.26	0.54	0.18	0.5	down
chr15:56828971:56829476:-@chr15:56797068:56797218:-@chr15:56744588:56744688:-	SE	RN7SKP95	0.9	0.75	0.93	0.92	0.825	0.925	0.9	0.93	0.75	0.92	down
chr15:56828971:56829476:-@chr15:56797068:56797218:-@chr15:56744588:56744688:-	SE	ADAM10	0.9	0.75	0.93	0.92	0.825	0.925	0.9	0.93	0.75	0.92	down
chr15:61140450:61140525:+@chr15:61140965:61141040:+@chr15:61141467:61151122:+	SE	TPM1	0.11	0.22	0.49	0.23	0.165	0.36	0.22	0.49	0.11	0.23	down
chr15:61141828:61141897:+@chr15:61143316:61143442:+@chr15:61145148:61151164:+	SE	TPM1	0.18	0.25	0.09	0.1	0.215	0.095	0.25	0.1	0.18	0.09	up
chr15:61583763:61584082:+@chr15:61611899:61611959:+@chr15:61616277:61616408:+	SE	USP3	0.81	0.61	0.84	0.87	0.71	0.855	0.81	0.87	0.61	0.84	down
chr15:62167939:62168103:-@chr15:62160354:62160403:-@chr15:62154078:62154789:-	SE	CIAO2A	0.75	0.73	0.87	0.91	0.74	0.89	0.75	0.91	0.73	0.87	down
chr15:62900234:62900533:-@chr15:62899099:62899271:-@chr15:62898289:62898475:-	SE	PIF1	0.63	0.77	0.88	0.86	0.7	0.87	0.77	0.88	0.63	0.86	down
chr15:62921135:62921280:+@chr15:62927845:62927994:+@chr15:62934173:62934289:+	SE		0.69	0.77	0.85	0.87	0.73	0.86	0.77	0.87	0.69	0.85	down
chr15:62921135:62921280:+@chr15:62927845:62927994:+@chr15:62934173:62934289:+	SE	PLEKHO2	0.69	0.77	0.85	0.87	0.73	0.86	0.77	0.87	0.69	0.85	down
chr15:63350463:63350383|63350326:-@chr15:63345953:63346159:-	A5SS	PARP16	0.95	0.91	0.68	0.82	0.93	0.75	0.95	0.82	0.91	0.68	up
chr15:63567081:63567209:-@chr15:63564490:63564551:-@chr15:63553600:63553679:-@chr15:63546462:63546614:-	MXE		0.59	0.6	0.63	0.8	0.595	0.715	0.6	0.8	0.59	0.63	down
chr15:63567081:63567209:-@chr15:63564490:63564551:-@chr15:63553600:63553679:-@chr15:63546462:63546614:-	MXE	DPP8	0.59	0.6	0.63	0.8	0.595	0.715	0.6	0.8	0.59	0.63	down
chr15:63729774:63730334:+@chr15:63731062:63731151:+@chr15:63732034:63732200:+	SE	SLC24A1	0.7	0.63	0.74	0.84	0.665	0.79	0.7	0.84	0.63	0.74	down
chr15:64374380:64374533:+@chr15:64386154|64386289:64386344:+	A3SS	DIS3L	0.77	0.79	0.92	0.85	0.78	0.885	0.79	0.92	0.77	0.85	down
chr15:67239964:67240150:+@chr15:67273829:67273918:+@chr15:67275808:67276860:+	SE		0.55	0.49	0.68	0.7	0.52	0.69	0.55	0.7	0.49	0.68	down
chr15:67239964:67240150:+@chr15:67273829:67273918:+@chr15:67275808:67276860:+	SE	GLCE	0.55	0.49	0.68	0.7	0.52	0.69	0.55	0.7	0.49	0.68	down
chr15:68137684:68137552|68137543:-@chr15:68136852:68137051:-	A5SS	TLE3	0.06	0.12	0.44	0.13	0.09	0.285	0.12	0.44	0.06	0.13	down
chr15:69973074:69973173:-@chr15:69972360:69972572:-@chr15:69967399:69967511:-	SE	MYO9A	0.71	0.72	0.82	0.87	0.715	0.845	0.72	0.87	0.71	0.82	down
chr15:69973074:69973173:-@chr15:69972360:69972575:-@chr15:69967399:69967511:-	SE	MYO9A	0.68	0.65	0.77	0.87	0.665	0.82	0.68	0.87	0.65	0.77	down
chr15:70862853:70863179:-@chr15:70851177:70851239:-@chr15:70834950:70839921:-	SE	ADPGK	0.69	0.73	0.77	0.88	0.71	0.825	0.73	0.88	0.69	0.77	down
chr15:71257701:71257821:+@chr15:71315681|71315741:71315900:+	A3SS	NEO1	0.85	0.78	0.89	0.94	0.815	0.915	0.85	0.94	0.78	0.89	down
chr15:72424637:72424440|72424438:-@chr15:72423183:72423386:-	A5SS	CYP11A1	0.88	0.83	0.95	0.97	0.855	0.96	0.88	0.97	0.83	0.95	down
chr15:72427294:72427638:-@chr15:72424438:72424637:-@chr15:72423183:72423386:-	SE	CYP11A1	0.79	0.89	0.96	0.97	0.84	0.965	0.89	0.97	0.79	0.96	down
chr15:72427294:72427638:-@chr15:72424440:72424637:-@chr15:72423183:72423386:-	SE	CYP11A1	0.72	0.88	0.92	0.94	0.8	0.93	0.88	0.94	0.72	0.92	down
chr15:72433834:72434079:+@chr15:72435677:72435869:+@chr15:72440908:72444278:+	SE	PPIAP46	0.55	0.49	0.33	0.35	0.52	0.34	0.55	0.35	0.49	0.33	up
chr15:72446711:72447497:-@chr15:72427290:72427449:-@chr15:72424166:72424637:-	SE	CYP11A1	0.64	0.79	0.81	0.92	0.715	0.865	0.79	0.92	0.64	0.81	down
chr15:72446711:72447497:-@chr15:72427294:72427449:-@chr15:72424166:72424637:-	SE	CYP11A1	0.73	0.79	0.93	0.96	0.76	0.945	0.79	0.96	0.73	0.93	down
chr15:72670545:72671208:+@chr15:72672529|72672532:72672630:+	A3SS	ARID3B	0.34	0.5	0.12	0.16	0.42	0.14	0.5	0.16	0.34	0.12	up
chr15:72934043:72933975|72933971:-@chr15:72931463:72933513:-	A5SS	SCAMP2	0.41	0.51	0.17	0.12	0.46	0.145	0.51	0.17	0.41	0.12	up
chr15:72985672:72985759:-@chr15:72984058:72984625:-	RI	FAM219B	0.48	0.63	0.39	0.39	0.555	0.39	0.63	0.39	0.48	0.39	up
chr15:73092071:73092199:+@chr15:73095987:73096143:+@chr15:73097264:73097365:+	SE	SCAMP5	0.65	0.65	0.34	0.14	0.65	0.24	0.65	0.34	0.65	0.14	up
chr15:73278261:73278555:+@chr15:73281355:73281453:+@chr15:73285393:73288218:+	SE	C15orf39	0.45	0.42	0.7	0.75	0.435	0.725	0.45	0.75	0.42	0.7	down
chr15:73417456:73417527:+@chr15:73417749:73417781:+@chr15:73418040:73419272:+	SE	COMMD4	0.24	0.37	0.81	0.43	0.305	0.62	0.37	0.81	0.24	0.43	down
chr15:73418040:73418079:+@chr15:73418379:73419272:+	RI	COMMD4	0.43	0.55	0.34	0.42	0.49	0.38	0.55	0.42	0.43	0.34	up
chr15:73428278:73428733:+@chr15:73430695:73430770:+@chr15:73431426:73431570:+	SE	NEIL1	0.47	0.42	0.32	0.28	0.445	0.3	0.47	0.32	0.42	0.28	up
chr15:73436000:73436352:-@chr15:73435774|73435843:73435695:-	A3SS	MAN2C1	0.57	0.68	0.78	0.89	0.625	0.835	0.68	0.89	0.57	0.78	down
chr15:73447877:73448005:-@chr15:73447463:73447592:-@chr15:73446905:73447028:-	SE	MAN2C1	0.62	0.76	0.56	0.59	0.69	0.575	0.76	0.59	0.62	0.56	up
chr15:74851350:74851138|74851120:-@chr15:74846314:74846484:-	A5SS	SCAPER	0.57	0.55	0.32	0.37	0.56	0.345	0.57	0.37	0.55	0.32	up
chr15:74937205:74937275:-@chr15:74921130:74921327:-@chr15:74883929:74884029:-	SE	SCAPER	0.76	0.76	0.68	0.62	0.76	0.65	0.76	0.68	0.76	0.62	up
chr15:76234610:76234648:+@chr15:76236305|76236945:76237028:+	A3SS	IDH3A	0.63	0.61	0.43	0.44	0.62	0.435	0.63	0.44	0.61	0.43	up
chr15:76236305:76236559:+@chr15:76236945:76237028:+	RI	IDH3A	0.27	0.36	0.52	0.64	0.315	0.58	0.36	0.64	0.27	0.52	down
chr15:76349414:76350074:+@chr15:76352492|76352497:76352596:+	A3SS	DNAJA4	0.76	0.77	0.86	0.93	0.765	0.895	0.77	0.93	0.76	0.86	down
chr15:76620954:76621327:+@chr15:76621574|76621582:76621616:+	A3SS	PSMA4	0.52	0.57	0.27	0.47	0.545	0.37	0.57	0.47	0.52	0.27	up
chr15:80554674:80556136:-@chr15:80552677|80553009:80551131:-	A3SS	GOLGA2P10	0.88	0.85	0.73	0.77	0.865	0.75	0.88	0.77	0.85	0.73	up
chr15:80556590:80556778:-@chr15:80556399:80556494:-@chr15:80556229:80556319:-	SE		0.63	0.68	0.84	0.69	0.655	0.765	0.68	0.84	0.63	0.69	down
chr15:80556590:80556778:-@chr15:80556399:80556494:-@chr15:80556229:80556319:-	SE	GOLGA2P10	0.63	0.68	0.84	0.69	0.655	0.765	0.68	0.84	0.63	0.69	down
chr15:80585121:80585497:-@chr15:80557034:80557122:-@chr15:80556586:80556778:-	SE		0.44	0.65	0.68	0.82	0.545	0.75	0.65	0.82	0.44	0.68	down
chr15:80585121:80585497:-@chr15:80557034:80557122:-@chr15:80556586:80556778:-	SE	GOLGA2P10	0.44	0.65	0.68	0.82	0.545	0.75	0.65	0.82	0.44	0.68	down
chr15:80741758:80742134:+@chr15:80766866:80766954:+@chr15:80767210:80767402:+	SE		0.24	0.37	0.78	0.63	0.305	0.705	0.37	0.78	0.24	0.63	down
chr15:80741758:80742134:+@chr15:80766866:80766954:+@chr15:80767210:80767402:+	SE		0.24	0.37	0.78	0.63	0.305	0.705	0.37	0.78	0.24	0.63	down
chr15:81489892:81490524:-@chr15:81488372:81488484:-@chr15:81480431:81480518:-	SE		0.22	0.11	0.06	0.03	0.165	0.045	0.22	0.06	0.11	0.03	up
chr15:81489892:81490524:-@chr15:81488372:81488484:-@chr15:81480431:81480518:-	SE	BTBD1	0.22	0.11	0.06	0.03	0.165	0.045	0.22	0.06	0.11	0.03	up
chr15:82664182:82664272:-@chr15:82663933:82664087:-@chr15:82659730:82662776:-	SE	GOLGA2P7	0.65	0.5	0.9	0.7	0.575	0.8	0.65	0.9	0.5	0.7	down
chr15:82689608:82689923:-@chr15:82664987:82665075:-@chr15:82664539:82664731:-	SE		0.56	0.38	0.61	0.67	0.47	0.64	0.56	0.67	0.38	0.61	down
chr15:82689608:82689923:-@chr15:82664987:82665075:-@chr15:82664539:82664731:-	SE	GOLGA2P7	0.56	0.38	0.61	0.67	0.47	0.64	0.56	0.67	0.38	0.61	down
chr15:83001411:83001583:-@chr15:82999639|82999644:82999364:-	A3SS	NMB	0.75	0.67	0.91	0.8	0.71	0.855	0.75	0.91	0.67	0.8	down
chr15:86875848:86875950:-@chr15:86874858:86875708:-	RI	DET1	0.64	0.63	0.82	0.73	0.635	0.775	0.64	0.82	0.63	0.73	down
chr15:86875950:86875848|86875844:-@chr15:86874858:86875708:-	A5SS	DET1	0.18	0.24	0.45	0.37	0.21	0.41	0.24	0.45	0.18	0.37	down
chr15:86890775:86890916:-@chr15:86880547:86880616:-@chr15:86874858:86875950:-	SE		0.41	0.46	0.28	0.17	0.435	0.225	0.46	0.28	0.41	0.17	up
chr15:86890775:86890916:-@chr15:86880547:86880616:-@chr15:86874858:86875950:-	SE	DET1	0.41	0.46	0.28	0.17	0.435	0.225	0.46	0.28	0.41	0.17	up
chr15:86890775:86890916:-@chr15:86888846:86888929:-@chr15:86880547:86880616:-@chr15:86874858:86875950:-	MXE		0.2	0.14	0.35	0.41	0.17	0.38	0.2	0.41	0.14	0.35	down
chr15:86890775:86890916:-@chr15:86888846:86888929:-@chr15:86880547:86880616:-@chr15:86874858:86875950:-	MXE	DET1	0.2	0.14	0.35	0.41	0.17	0.38	0.2	0.41	0.14	0.35	down
chr15:88569204:88569450:+@chr15:88569546:88569633:+	RI	SEMA4B	0.63	0.77	0.53	0.52	0.7	0.525	0.77	0.53	0.63	0.52	up
chr15:88577905:88577939:-@chr15:88576455:88576683:-@chr15:88575331:88575743:-	SE	CIB1	0.78	0.8	0.5	0.74	0.79	0.62	0.8	0.74	0.78	0.5	up
chr15:89366388:89366837:-@chr15:89362039:89362119:-@chr15:89358618:89358667:-	SE	VPS33B	0.49	0.57	0.7	0.58	0.53	0.64	0.57	0.7	0.49	0.58	down
chr15:98078512:98078694:-@chr15:98078053:98078180:-@chr15:98072547:98075550:-	SE		0.53	0.6	0.32	0.4	0.565	0.36	0.6	0.4	0.53	0.32	up
chr15:98078512:98078694:-@chr15:98078053:98078180:-@chr15:98072547:98075550:-	SE	LYSMD4	0.53	0.6	0.32	0.4	0.565	0.36	0.6	0.4	0.53	0.32	up
chr15:99644636:99644738:-@chr15:99643454:99643529:-	RI	SNRPA1	0.36	0.44	0.57	0.75	0.4	0.66	0.44	0.75	0.36	0.57	down
chr15:99789718:99789828:-@chr15:99789048:99789191:-@chr15:99787708:99787791:-	SE	PCSK6	0.74	0.81	0.88	0.88	0.775	0.88	0.81	0.88	0.74	0.88	down
chr16:11167746:11167910:+@chr16:11175512:11175635:+@chr16:11179693:11183547:+	SE	CLEC16A	0.2	0.18	0.23	0.39	0.19	0.31	0.2	0.39	0.18	0.23	down
chr16:11588243:11588312:-@chr16:11585547:11585689:-@chr16:11562503:11562931:-@chr16:11557642:11558092:-	MXE	LITAF	0.14	0.11	0.28	0.19	0.125	0.235	0.14	0.28	0.11	0.19	down
chr16:14080646:14080712:+@chr16:14094079:14094240:+@chr16:14141902:14146306:+	SE	MRTFB	0.22	0.42	0.51	0.47	0.32	0.49	0.42	0.51	0.22	0.47	down
chr16:1440495:1440668:-@chr16:1439278:1439329:-	RI	CLCN7	0.64	0.53	0.66	0.76	0.585	0.71	0.64	0.76	0.53	0.66	down
chr16:16329094:16329264:+@chr16:16329363:16329556:+	RI	NPIPA9	0.7	0.62	0.57	0.52	0.66	0.545	0.7	0.57	0.62	0.52	up
chr16:16329094:16329264:+@chr16:16329363:16329556:+	RI	PKD1P1	0.7	0.62	0.57	0.52	0.66	0.545	0.7	0.57	0.62	0.52	up
chr16:16350055:16350090:+@chr16:16350587:16350656:+@chr16:16351450:16351966:+	SE	NPIPA9	0.31	0.24	0.46	0.6	0.275	0.53	0.31	0.6	0.24	0.46	down
chr16:16350055:16350090:+@chr16:16350587:16350656:+@chr16:16351450:16351966:+	SE	PKD1P1	0.31	0.24	0.46	0.6	0.275	0.53	0.31	0.6	0.24	0.46	down
chr16:1761072:1761412:-@chr16:1760883:1760986:-	RI	NME3	0.66	0.47	0.71	0.7	0.565	0.705	0.66	0.71	0.47	0.7	down
chr16:1767948:1768614:-@chr16:1767749:1767874:-	RI	SPSB3	0.51	0.36	0.77	0.64	0.435	0.705	0.51	0.77	0.36	0.64	down
chr16:1767948:1768614:-@chr16:1767749:1767874:-	RI		0.51	0.36	0.77	0.64	0.435	0.705	0.51	0.77	0.36	0.64	down
chr16:1768136:1768614:-@chr16:1767948:1768050:-	RI	SPSB3	0.41	0.34	0.56	0.6	0.375	0.58	0.41	0.6	0.34	0.56	down
chr16:1768136:1768614:-@chr16:1767948:1768050:-	RI		0.41	0.34	0.56	0.6	0.375	0.58	0.41	0.6	0.34	0.56	down
chr16:180135:179968|179931:-@chr16:178454:179339:-	A5SS	LUC7L	0.47	0.42	0.4	0.27	0.445	0.335	0.47	0.4	0.42	0.27	up
chr16:19442635:19442911:+@chr16:19443603:19444047:+@chr16:19444542:19444684:+	SE	CCP110	0.43	0.4	0.28	0.21	0.415	0.245	0.43	0.28	0.4	0.21	up
chr16:1951499:1951638|1951613:+@chr16:1951799:1951983:+	A5SS	NDUFB10	0.8	0.81	0.88	0.94	0.805	0.91	0.81	0.94	0.8	0.88	down
chr16:1952911:1952738|1952730:-@chr16:1952499:1952651:-	A5SS	RPS2	0.49	0.45	0.76	0.5	0.47	0.63	0.49	0.76	0.45	0.5	down
chr16:1964930:1965100:+@chr16:1965189:1965264:+@chr16:1965347:1965440:+	SE	TBL3	0.95	0.92	0.75	0.89	0.935	0.82	0.95	0.89	0.92	0.75	up
chr16:19800955:19801124:-@chr16:19799793:19799816:-@chr16:19790639:19791669:-	SE	GPRC5B	0.32	0.2	0.5	0.44	0.26	0.47	0.32	0.5	0.2	0.44	down
chr16:2066493:2066587:+@chr16:2067600:2067728:+@chr16:2069034:2069198:+	SE	TSC2	0.26	0.35	0.45	0.56	0.305	0.505	0.35	0.56	0.26	0.45	down
chr16:2076195:2076381:+@chr16:2076734|2076769:2076873:+	A3SS	TSC2	0.86	0.83	0.76	0.68	0.845	0.72	0.86	0.76	0.83	0.68	up
chr16:2083546:2083740:-@chr16:2082956:2083095:-@chr16:2082482:2082594:-	SE	PKD1	0.56	0.55	0.82	0.75	0.555	0.785	0.56	0.82	0.55	0.75	down
chr16:219279:219478:-@chr16:217336|218402:217242:-	A3SS	LUC7L	0.19	0.19	0.61	0.25	0.19	0.43	0.19	0.61	0.19	0.25	down
chr16:2196360:2196411:+@chr16:2196499:2196661:+	RI	MLST8	0.46	0.57	0.41	0.22	0.515	0.315	0.57	0.41	0.46	0.22	up
chr16:2223013:2223185:+@chr16:2223440:2223649:+@chr16:2223887:2223992:+	SE	E4F1	0.81	0.81	0.63	0.76	0.81	0.695	0.81	0.76	0.81	0.63	up
chr16:23311202:23311345:-@chr16:23310784:23311056:-@chr16:23307312:23307908:-	SE	COG7	0.31	0.34	0.1	0.29	0.325	0.195	0.34	0.29	0.31	0.1	up
chr16:23608316:23608594|23608498:+@chr16:23608682:23609189:+	A5SS	PLK1	0.14	0.21	0.07	0.07	0.175	0.07	0.21	0.07	0.14	0.07	up
chr16:27128915:27129443:+@chr16:27137783:27137932:+@chr16:27139388:27140590:+	SE	KDM8	0.46	0.47	0.54	0.67	0.465	0.605	0.47	0.67	0.46	0.54	down
chr16:2758507:2759286:+@chr16:2759864:2760229:+@chr16:2760354:2760467:+	SE		0.45	0.45	0.33	0.35	0.45	0.34	0.45	0.35	0.45	0.33	up
chr16:2758507:2759286:+@chr16:2759864:2760229:+@chr16:2760354:2760467:+	SE	SRRM2	0.45	0.45	0.33	0.35	0.45	0.34	0.45	0.35	0.45	0.33	up
chr16:28410536:28410904:-@chr16:28408112:28408208:-@chr16:28407147:28407484:-	SE		0.83	0.77	0.94	0.93	0.8	0.935	0.83	0.94	0.77	0.93	down
chr16:28410536:28410904:-@chr16:28408112:28408208:-@chr16:28407147:28407484:-	SE	CLN3	0.83	0.77	0.94	0.93	0.8	0.935	0.83	0.94	0.77	0.93	down
chr16:28527530:28528150:-@chr16:28527415:28527425:-@chr16:28527113:28527210:-	SE	SULT1A1	0.5	0.37	0.59	0.76	0.435	0.675	0.5	0.76	0.37	0.59	down
chr16:28900292:28900437:+@chr16:28901178:28901367:+	RI	SPNS1	0.26	0.39	0.13	0.2	0.325	0.165	0.39	0.2	0.26	0.13	up
chr16:28900292:28900437:+@chr16:28901178:28901367:+	RI		0.26	0.39	0.13	0.2	0.325	0.165	0.39	0.2	0.26	0.13	up
chr16:29531925:29532541:-@chr16:29488093:29488150:-@chr16:29484908:29485071:-	SE	MIR3680-2	0.31	0.44	0.61	0.46	0.375	0.535	0.44	0.61	0.31	0.46	down
chr16:29531925:29532541:-@chr16:29488093:29488150:-@chr16:29484908:29485071:-	SE	SLC7A5P1	0.31	0.44	0.61	0.46	0.375	0.535	0.44	0.61	0.31	0.46	down
chr16:29531925:29532541:-@chr16:29488093:29488150:-@chr16:29484908:29485071:-	SE	SMG1P2	0.31	0.44	0.61	0.46	0.375	0.535	0.44	0.61	0.31	0.46	down
chr16:2964159:2964002|2963998:-@chr16:2962795:2963217:-	A5SS	PKMYT1	0.24	0.39	0.12	0.12	0.315	0.12	0.39	0.12	0.24	0.12	up
chr16:2969914:2969818|2969810:-@chr16:2966666:2967033:-	A5SS	PKMYT1	0.39	0.34	0.48	0.51	0.365	0.495	0.39	0.51	0.34	0.48	down
chr16:29781637:29782567:-@chr16:29781408:29781457:-@chr16:29779403:29780081:-	SE	CDIPT	0.85	0.7	0.91	0.88	0.775	0.895	0.85	0.91	0.7	0.88	down
chr16:29792062:29792253:-@chr16:29791527:29791565:-@chr16:29791231:29791348:-	SE	SEZ6L2	0.47	0.44	0.67	0.62	0.455	0.645	0.47	0.67	0.44	0.62	down
chr16:29792360:29792551:-@chr16:29792062:29792253:-@chr16:29791527:29791565:-	SE	SEZ6L2	0.88	0.91	0.75	0.84	0.895	0.795	0.91	0.84	0.88	0.75	up
chr16:29880852:29880954:+@chr16:29881929|29881932:29882130:+	A3SS	TMEM219	0.75	0.71	0.61	0.61	0.73	0.61	0.75	0.61	0.71	0.61	up
chr16:29913925:29914285:-@chr16:29913470:29913665:-@chr16:29912289:29912630:-	SE	HIRIP3	0.81	0.77	0.59	0.73	0.79	0.66	0.81	0.73	0.77	0.59	up
chr16:29919751:29919862:+@chr16:29920034:29920352:+@chr16:29924043:29925105:+	SE	INO80E	0.29	0.37	0.47	0.47	0.33	0.47	0.37	0.47	0.29	0.47	down
chr16:29919751:29919862:+@chr16:29920034:29923479:+@chr16:29924043:29925105:+	SE	INO80E	0.46	0.45	0.71	0.76	0.455	0.735	0.46	0.76	0.45	0.71	down
chr16:29919751:29919862:+@chr16:29920287:29920352:+@chr16:29924043:29925105:+	SE	INO80E	0.33	0.43	0.6	0.51	0.38	0.555	0.43	0.6	0.33	0.51	down
chr16:29920034:29923479|29920352:+@chr16:29924043:29925105:+	A5SS	INO80E	0.53	0.56	0.76	0.72	0.545	0.74	0.56	0.76	0.53	0.72	down
chr16:30112180:30112277:-@chr16:30110273:30110370:-@chr16:29464988:29467584:-	SE	MIR3680-2	0.3	0.25	0.32	0.46	0.275	0.39	0.3	0.46	0.25	0.32	down
chr16:30112180:30112277:-@chr16:30110273:30110370:-@chr16:29464988:29467584:-	SE	SLC7A5P1	0.3	0.25	0.32	0.46	0.275	0.39	0.3	0.46	0.25	0.32	down
chr16:30112180:30112277:-@chr16:30110273:30110370:-@chr16:29464988:29467584:-	SE	RN7SKP127	0.3	0.25	0.32	0.46	0.275	0.39	0.3	0.46	0.25	0.32	down
chr16:30112180:30112277:-@chr16:30110273:30110370:-@chr16:29464988:29467584:-	SE	C16orf54	0.3	0.25	0.32	0.46	0.275	0.39	0.3	0.46	0.25	0.32	down
chr16:30112180:30112277:-@chr16:30110273:30110370:-@chr16:29464988:29467584:-	SE	MVP-DT	0.3	0.25	0.32	0.46	0.275	0.39	0.3	0.46	0.25	0.32	down
chr16:30112180:30112277:-@chr16:30110273:30110370:-@chr16:29464988:29467584:-	SE		0.3	0.25	0.32	0.46	0.275	0.39	0.3	0.46	0.25	0.32	down
chr16:30112180:30112277:-@chr16:30110273:30110370:-@chr16:29464988:29467584:-	SE		0.3	0.25	0.32	0.46	0.275	0.39	0.3	0.46	0.25	0.32	down
chr16:30112180:30112277:-@chr16:30110273:30110370:-@chr16:29464988:29467584:-	SE	CDIPT	0.3	0.25	0.32	0.46	0.275	0.39	0.3	0.46	0.25	0.32	down
chr16:30112180:30112277:-@chr16:30110273:30110370:-@chr16:29464988:29467584:-	SE		0.3	0.25	0.32	0.46	0.275	0.39	0.3	0.46	0.25	0.32	down
chr16:30112180:30112277:-@chr16:30110273:30110370:-@chr16:29464988:29467584:-	SE	HIRIP3	0.3	0.25	0.32	0.46	0.275	0.39	0.3	0.46	0.25	0.32	down
chr16:30112180:30112277:-@chr16:30110273:30110370:-@chr16:29464988:29467584:-	SE	YPEL3	0.3	0.25	0.32	0.46	0.275	0.39	0.3	0.46	0.25	0.32	down
chr16:30112180:30112277:-@chr16:30110273:30110370:-@chr16:29464988:29467584:-	SE	GDPD3	0.3	0.25	0.32	0.46	0.275	0.39	0.3	0.46	0.25	0.32	down
chr16:30112180:30112277:-@chr16:30110273:30110370:-@chr16:29464988:29467584:-	SE	BOLA2B	0.3	0.25	0.32	0.46	0.275	0.39	0.3	0.46	0.25	0.32	down
chr16:30112180:30112277:-@chr16:30110273:30110370:-@chr16:29464988:29467584:-	SE	SMG1P2	0.3	0.25	0.32	0.46	0.275	0.39	0.3	0.46	0.25	0.32	down
chr16:30112180:30112277:-@chr16:30110273:30110370:-@chr16:29464988:29467584:-	SE	CA5AP1	0.3	0.25	0.32	0.46	0.275	0.39	0.3	0.46	0.25	0.32	down
chr16:30112180:30112277:-@chr16:30110273:30110370:-@chr16:29464988:29467584:-	SE		0.3	0.25	0.32	0.46	0.275	0.39	0.3	0.46	0.25	0.32	down
chr16:30112180:30112277:-@chr16:30110273:30110370:-@chr16:29464988:29467584:-	SE	KCTD13	0.3	0.25	0.32	0.46	0.275	0.39	0.3	0.46	0.25	0.32	down
chr16:30112180:30112277:-@chr16:30110273:30110370:-@chr16:29464988:29467584:-	SE	TBX6	0.3	0.25	0.32	0.46	0.275	0.39	0.3	0.46	0.25	0.32	down
chr16:30112180:30112277:-@chr16:30110273:30110370:-@chr16:29464988:29467584:-	SE	DOC2A	0.3	0.25	0.32	0.46	0.275	0.39	0.3	0.46	0.25	0.32	down
chr16:30112180:30112277:-@chr16:30110273:30110370:-@chr16:29464988:29467584:-	SE	TLCD3B	0.3	0.25	0.32	0.46	0.275	0.39	0.3	0.46	0.25	0.32	down
chr16:30112180:30112277:-@chr16:30110273:30110370:-@chr16:29464988:29467584:-	SE	MAPK3	0.3	0.25	0.32	0.46	0.275	0.39	0.3	0.46	0.25	0.32	down
chr16:30112180:30112277:-@chr16:30110273:30110370:-@chr16:29464988:29467584:-	SE	CORO1A-AS1	0.3	0.25	0.32	0.46	0.275	0.39	0.3	0.46	0.25	0.32	down
chr16:30112180:30112277:-@chr16:30110273:30110370:-@chr16:29464988:29467584:-	SE	SEZ6L2	0.3	0.25	0.32	0.46	0.275	0.39	0.3	0.46	0.25	0.32	down
chr16:3048998:3050012:-@chr16:3048542:3048704:-@chr16:3045738:3045947:-	SE	MMP25-AS1	0.62	0.47	0.35	0.33	0.545	0.34	0.62	0.35	0.47	0.33	up
chr16:31013379:31013820:-@chr16:31012134:31012143:-@chr16:31009589:31010164:-	SE	VKORC1	0.21	0.11	0.32	0.26	0.16	0.29	0.21	0.32	0.11	0.26	down
chr16:31013379:31013820:-@chr16:31012134:31012143:-@chr16:31009589:31010164:-	SE		0.21	0.11	0.32	0.26	0.16	0.29	0.21	0.32	0.11	0.26	down
chr16:3106429:3106549:+@chr16:3108907:3109017:+@chr16:3109258:3110525:+	SE	ZNF205	0.9	0.89	0.59	0.86	0.895	0.725	0.9	0.86	0.89	0.59	up
chr16:31103761:31104001:+@chr16:31105624:31105658:+@chr16:31107147:31107179:+	SE	FUS	0.84	0.83	0.95	0.96	0.835	0.955	0.84	0.96	0.83	0.95	down
chr16:31103761:31104001:+@chr16:31107147:31107179:+	RI	FUS	0.76	0.7	0.92	0.95	0.73	0.935	0.76	0.95	0.7	0.92	down
chr16:31103761:31104033|31104001:+@chr16:31107147:31107179:+	A5SS	FUS	0.58	0.35	0.62	0.66	0.465	0.64	0.58	0.66	0.35	0.62	down
chr16:31383216:31383709:+@chr16:31384672:31385988:+	RI	ARMC5	0.1	0.17	0.29	0.22	0.135	0.255	0.17	0.29	0.1	0.22	down
chr16:31411800:31412609:-@chr16:31411073|31411183:31411019:-	A3SS	RUSF1	0.54	0.36	0.2	0.33	0.45	0.265	0.54	0.33	0.36	0.2	up
chr16:31619383:31619560:+@chr16:31621357:31621498:+@chr16:31621978:31622619:+	SE	CLUHP3	0.59	0.49	0.85	0.78	0.54	0.815	0.59	0.85	0.49	0.78	down
chr16:31619383:31619560:+@chr16:31621357:31621503:+@chr16:31621978:31622619:+	SE	CLUHP3	0.67	0.53	0.91	0.86	0.6	0.885	0.67	0.91	0.53	0.86	down
chr16:31621978:31622189|31622185:+@chr16:31623042:31623212:+	A5SS	CLUHP3	0.67	0.54	0.73	0.74	0.605	0.735	0.67	0.74	0.54	0.73	down
chr16:31624171:31624294:+@chr16:31624494:31624614:+@chr16:31624712:31624856:+	SE	CLUHP3	0.76	0.82	0.86	0.93	0.79	0.895	0.82	0.93	0.76	0.86	down
chr16:3222422:3222548:-@chr16:3214611|3214614:3212341:-	A3SS	ZNF200	0.49	0.28	0.53	0.54	0.385	0.535	0.49	0.54	0.28	0.53	down
chr16:3272944:3274206:+@chr16:3275060:3275240:+@chr16:3275682:3275755:+	SE	ZNF263	0.74	0.43	0.76	0.92	0.585	0.84	0.74	0.92	0.43	0.76	down
chr16:3592120:3592309:-@chr16:3590981:3591193:-	RI	SLX4	0.36	0.32	0.27	0.18	0.34	0.225	0.36	0.27	0.32	0.18	up
chr16:4499414:4499544|4499540:+@chr16:4499631:4502632:+	A5SS	HMOX2	0.16	0.25	0.11	0.06	0.205	0.085	0.25	0.11	0.16	0.06	up
chr16:4716981:4718080:-@chr16:4716782|4716856:4716661:-	A3SS	ANKS3	0.59	0.61	0.34	0.51	0.6	0.425	0.61	0.51	0.59	0.34	up
chr16:4719982:4720153:-@chr16:4716981:4717179:-@chr16:4716661:4716782:-	SE	ANKS3	0.54	0.72	0.78	0.81	0.63	0.795	0.72	0.81	0.54	0.78	down
chr16:4792384:4792667:-@chr16:4791584|4791587:4791505:-	A3SS	ROGDI	0.9	0.71	0.92	0.94	0.805	0.93	0.9	0.94	0.71	0.92	down
chr16:4792529:4792952:-@chr16:4792384:4792455:-@chr16:4791031:4791587:-	SE	ROGDI	0.75	0.87	0.93	0.96	0.81	0.945	0.87	0.96	0.75	0.93	down
chr16:48657354:48657681:+@chr16:48657779:48657951:+@chr16:48660192:48660279:+	SE	HEATR3	0.6	0.64	0.82	0.76	0.62	0.79	0.64	0.82	0.6	0.76	down
chr16:49290900:49291366:+@chr16:49299267:49299372:+@chr16:49301970:49303785:+	SE	NOD2	0.69	0.7	0.45	0.5	0.695	0.475	0.7	0.5	0.69	0.45	up
chr16:49334174:49334253:+@chr16:49336142:49336278:+@chr16:49340961:49341614:+	SE	CYLD	0.31	0.28	0.1	0.19	0.295	0.145	0.31	0.19	0.28	0.1	up
chr16:51732592:51732687:+@chr16:51745860:51745956:+@chr16:51747339:51748954:+	SE	CHD9	0.32	0.43	0.19	0.23	0.375	0.21	0.43	0.23	0.32	0.19	up
chr16:52085930:52086018:-@chr16:52085752:52085850:-@chr16:52083061:52085658:-	SE		0.76	0.79	0.87	0.9	0.775	0.885	0.79	0.9	0.76	0.87	down
chr16:52085930:52086018:-@chr16:52085752:52085850:-@chr16:52083061:52085658:-	SE	AKTIP	0.76	0.79	0.87	0.9	0.775	0.885	0.79	0.9	0.76	0.87	down
chr16:55049542:55050007:+@chr16:55053947:55054047:+@chr16:55057565:55057681:+	SE	OGFOD1	0.8	0.82	0.91	0.96	0.81	0.935	0.82	0.96	0.8	0.91	down
chr16:55274578:55274799|55274647:+@chr16:55275371:55275617:+	A5SS	MT1X	0.52	0.39	0.09	0.12	0.455	0.105	0.52	0.12	0.39	0.09	up
chr16:55274578:55274799|55274647:+@chr16:55275371:55275617:+	A5SS		0.52	0.39	0.09	0.12	0.455	0.105	0.52	0.12	0.39	0.09	up
chr16:55777234:55777477:-@chr16:55770219:55770265:-@chr16:55766952:55767003:-@chr16:55765141:55765282:-	MXE	PSME3IP1	0.21	0.32	0.4	0.41	0.265	0.405	0.32	0.41	0.21	0.4	down
chr16:55777700:55777864:+@chr16:55778335:55778463:+@chr16:55795917:55796682:+	SE	RSPRY1	0.2	0.38	0.19	0.09	0.29	0.14	0.38	0.19	0.2	0.09	up
chr16:56023900:56023973:-@chr16:56022543:56022679:-@chr16:56019583:56020693:-	SE	CIAPIN1	0.56	0.63	0.51	0.41	0.595	0.46	0.63	0.51	0.56	0.41	up
chr16:56044214:56044349:+@chr16:56047917:56048039:+@chr16:56049659:56049767:+	SE	COQ9	0.76	0.81	0.91	0.94	0.785	0.925	0.81	0.94	0.76	0.91	down
chr16:56044214:56044349:+@chr16:56047917:56048059:+@chr16:56049659:56049767:+	SE	COQ9	0.82	0.81	0.93	0.95	0.815	0.94	0.82	0.95	0.81	0.93	down
chr16:56386412:56386554:-@chr16:56379988:56380126:-@chr16:56363636:56363701:-	SE	KIFC3	0.39	0.51	0.78	0.54	0.45	0.66	0.51	0.78	0.39	0.54	down
chr16:56593884:56594072|56594068:+@chr16:56601334:56601517:+	A5SS	USB1	0.39	0.42	0.63	0.49	0.405	0.56	0.42	0.63	0.39	0.49	down
chr16:570184:570973:+@chr16:572249:572310:+@chr16:572884:574137:+	SE	PIGQ	0.45	0.52	0.86	0.74	0.485	0.8	0.52	0.86	0.45	0.74	down
chr16:57148398:57148267|57148252:-@chr16:57147189:57147313:-	A5SS	CNOT1	0.83	0.75	0.71	0.63	0.79	0.67	0.83	0.71	0.75	0.63	up
chr16:626095:626367:-@chr16:624890:624957:-@chr16:624432:624798:-	SE	METTL26	0.14	0.13	0.24	0.27	0.135	0.255	0.14	0.27	0.13	0.24	down
chr16:626095:626367:-@chr16:625282:625341:-@chr16:624890:624957:-	SE	METTL26	0.81	0.64	0.58	0.56	0.725	0.57	0.81	0.58	0.64	0.56	up
chr16:626095:626367:-@chr16:625613:625775:-@chr16:625061:625341:-	SE	METTL26	0.6	0.59	0.72	0.71	0.595	0.715	0.6	0.72	0.59	0.71	down
chr16:650613:650871|650715:+@chr16:651052:651502:+	A5SS	WDR90	0.14	0.26	0.08	0.08	0.2	0.08	0.26	0.08	0.14	0.08	up
chr16:650613:650871|650715:+@chr16:651052:651502:+	A5SS	MSLN	0.14	0.26	0.08	0.08	0.2	0.08	0.26	0.08	0.14	0.08	up
chr16:652674:653065|652845:+@chr16:655680:655802:+	A5SS	WDR90	0.83	0.59	0.5	0.54	0.71	0.52	0.83	0.54	0.59	0.5	up
chr16:652674:653065|652845:+@chr16:655680:655802:+	A5SS	MSLN	0.83	0.59	0.5	0.54	0.71	0.52	0.83	0.54	0.59	0.5	up
chr16:65769603:65770966:-@chr16:65769414:65769501:-@chr16:65766509:65768379:-	SE	MATCAP1	0.82	0.78	0.68	0.6	0.8	0.64	0.82	0.68	0.78	0.6	up
chr16:65769603:65770966:-@chr16:65769414:65769511:-@chr16:65766509:65768379:-	SE	MATCAP1	0.94	0.92	0.8	0.79	0.93	0.795	0.94	0.8	0.92	0.79	up
chr16:65773101:65772994|65772962:-@chr16:65771445:65772070:-	A5SS	MATCAP1	0.63	0.64	0.71	0.78	0.635	0.745	0.64	0.78	0.63	0.71	down
chr16:65773101:65773010|65772962:-@chr16:65771445:65772070:-	A5SS	MATCAP1	0.34	0.5	0.68	0.65	0.42	0.665	0.5	0.68	0.34	0.65	down
chr16:65776765:65777258:-@chr16:65776540:65776662:-@chr16:65776090:65776461:-	SE	EXOC3L1	0.6	0.44	0.77	0.78	0.52	0.775	0.6	0.78	0.44	0.77	down
chr16:65790553:65791160:+@chr16:65791355:65791405:+@chr16:65791596:65791954:+	SE	ELMO3	0.87	0.78	0.94	0.97	0.825	0.955	0.87	0.97	0.78	0.94	down
chr16:65868914:65871947:+@chr16:65872115:65872210:+	RI	PLEKHG4	0.51	0.63	0.69	0.67	0.57	0.68	0.63	0.69	0.51	0.67	down
chr16:66423416:66423949:-@chr16:66422762|66423294:66421353:-	A3SS	CENPT	0.29	0.39	0.59	0.46	0.34	0.525	0.39	0.59	0.29	0.46	down
chr16:66423416:66423949:-@chr16:66423245:66423294:-@chr16:66421169:66422762:-	SE	CENPT	0.4	0.48	0.72	0.85	0.44	0.785	0.48	0.85	0.4	0.72	down
chr16:66438132:66438389:+@chr16:66438682:66438860:+@chr16:66456506:66456633:+	SE	NUTF2	0.34	0.23	0.15	0.17	0.285	0.16	0.34	0.17	0.23	0.15	up
chr16:66559843:66560066:-@chr16:66554841:66554963:-@chr16:66552979:66553110:-	SE	SLC12A4	0.78	0.67	0.87	0.8	0.725	0.835	0.78	0.87	0.67	0.8	down
chr16:66612707:66614755:+@chr16:66616819:66616898:+@chr16:66629410:66629553:+	SE	DUS2	0.5	0.69	0.75	0.71	0.595	0.73	0.69	0.75	0.5	0.71	down
chr16:66823981:66824219:-@chr16:66823775:66823907:-@chr16:66823650:66823692:-	SE	ESRP2	0.82	0.79	0.89	0.93	0.805	0.91	0.82	0.93	0.79	0.89	down
chr16:66855921:66855980:+@chr16:66857997:66858125:+@chr16:66866095:66866653:+	SE	SLC7A6	0.78	0.77	0.57	0.45	0.775	0.51	0.78	0.57	0.77	0.45	up
chr16:66855921:66855980:+@chr16:66857999:66858125:+@chr16:66866095:66866653:+	SE	SLC7A6	0.52	0.59	0.39	0.25	0.555	0.32	0.59	0.39	0.52	0.25	up
chr16:673862:674156:-@chr16:673686:673782:-	RI	JMJD8	0.28	0.13	0.35	0.62	0.205	0.485	0.28	0.62	0.13	0.35	down
chr16:674235:674530:-@chr16:674067:674156:-@chr16:673531:673910:-	SE	JMJD8	0.76	0.79	0.85	0.92	0.775	0.885	0.79	0.92	0.76	0.85	down
chr16:68217807:68217932:+@chr16:68237921:68237982:+@chr16:68238432:68238994:+	SE	NFAT5	0.44	0.55	0.85	0.63	0.495	0.74	0.55	0.85	0.44	0.63	down
chr16:68340522:68340355|68340318:-@chr16:68339636:68339733:-	A5SS	NOB1	0.55	0.7	0.82	0.8	0.625	0.81	0.7	0.82	0.55	0.8	down
chr16:68916978:68917096|68917092:+@chr16:68920696:68921052:+	A5SS	DDX19B	0.27	0.26	0.13	0.17	0.265	0.15	0.27	0.17	0.26	0.13	up
chr16:68916978:68917096|68917092:+@chr16:68920696:68921052:+	A5SS		0.27	0.26	0.13	0.17	0.265	0.15	0.27	0.17	0.26	0.13	up
chr16:69880540:69881010:-@chr16:69880282:69880341:-@chr16:69873704:69877343:-	SE	CMTR2	0.69	0.86	0.92	0.88	0.775	0.9	0.86	0.92	0.69	0.88	down
chr16:70041998:70042119:-@chr16:70041286|70041289:70039001:-	A3SS		0.46	0.54	0.66	0.6	0.5	0.63	0.54	0.66	0.46	0.6	down
chr16:70041998:70042119:-@chr16:70041286|70041289:70039001:-	A3SS	ZNF23	0.46	0.54	0.66	0.6	0.5	0.63	0.54	0.66	0.46	0.6	down
chr16:70041998:70042119:-@chr16:70041286|70041289:70039001:-	A3SS		0.46	0.54	0.66	0.6	0.5	0.63	0.54	0.66	0.46	0.6	down
chr16:70042119:70041998|70041994:-@chr16:70039001:70041286:-	A5SS		0.33	0.35	0.55	0.43	0.34	0.49	0.35	0.55	0.33	0.43	down
chr16:70042119:70041998|70041994:-@chr16:70039001:70041286:-	A5SS	ZNF23	0.33	0.35	0.55	0.43	0.34	0.49	0.35	0.55	0.33	0.43	down
chr16:70042119:70041998|70041994:-@chr16:70039001:70041286:-	A5SS		0.33	0.35	0.55	0.43	0.34	0.49	0.35	0.55	0.33	0.43	down
chr16:70512747:70512861|70512857:+@chr16:70513882:70514084:+	A5SS	IST1	0.59	0.58	0.72	0.71	0.585	0.715	0.59	0.72	0.58	0.71	down
chr16:70607024:70608506:+@chr16:70614565:70614718:+@chr16:70615545:70617041:+	SE	DHODH	0.45	0.44	0.39	0.3	0.445	0.345	0.45	0.39	0.44	0.3	up
chr16:711802:711942:+@chr16:712085:712135:+@chr16:712310:712591:+	SE	ANTKMT	0.74	0.58	0.82	0.83	0.66	0.825	0.74	0.83	0.58	0.82	down
chr16:711802:711942:+@chr16:712085:712135:+@chr16:712310:712591:+	SE	MSLN	0.74	0.58	0.82	0.83	0.66	0.825	0.74	0.83	0.58	0.82	down
chr16:717013:717615:+@chr16:717966|718117:718234:+	A3SS	HAGHL	0.68	0.42	0.69	0.78	0.55	0.735	0.68	0.78	0.42	0.69	down
chr16:717013:717615:+@chr16:717966|718117:718234:+	A3SS	MSLN	0.68	0.42	0.69	0.78	0.55	0.735	0.68	0.78	0.42	0.69	down
chr16:718117:718896:+@chr16:719010:719089:+@chr16:719289:719716:+	SE	HAGHL	0.46	0.68	0.85	0.94	0.57	0.895	0.68	0.94	0.46	0.85	down
chr16:718117:718896:+@chr16:719010:719089:+@chr16:719289:719716:+	SE	MSLN	0.46	0.68	0.85	0.94	0.57	0.895	0.68	0.94	0.46	0.85	down
chr16:718117:718896:+@chr16:719010|719289:719716:+	A3SS	HAGHL	0.57	0.53	0.82	0.87	0.55	0.845	0.57	0.87	0.53	0.82	down
chr16:718117:718896:+@chr16:719010|719289:719716:+	A3SS	MSLN	0.57	0.53	0.82	0.87	0.55	0.845	0.57	0.87	0.53	0.82	down
chr16:73198056:73198539:-@chr16:73100324|73100359:73100238:-	A3SS	GLG1	0.14	0.11	0.23	0.23	0.125	0.23	0.14	0.23	0.11	0.23	down
chr16:73684971:73685066:+@chr16:73686997:73687149:+@chr16:73696183:73697970:+	SE	ZNRF1	0.37	0.47	0.2	0.17	0.42	0.185	0.47	0.2	0.37	0.17	up
chr16:777355:778055:-@chr16:777069:777180:-@chr16:774983:776929:-	SE	RPUSD1	0.79	0.9	0.71	0.77	0.845	0.74	0.9	0.77	0.79	0.71	up
chr16:778932:779130|779126:+@chr16:779211:779363:+	A5SS	CHTF18	0.12	0.1	0.37	0.15	0.11	0.26	0.12	0.37	0.1	0.15	down
chr16:780526:780672|780667:+@chr16:781162:781371:+	A5SS	CHTF18	0.08	0.13	0.21	0.23	0.105	0.22	0.13	0.23	0.08	0.21	down
chr16:780526:782368|782348:+@chr16:782440:782595:+	A5SS	CHTF18	0.23	0.28	0.1	0.1	0.255	0.1	0.28	0.1	0.23	0.1	up
chr16:79588420:79590054:-@chr16:79582860:79583063:-@chr16:79572912:79572983:-	SE	CMC2	0.19	0.11	0.38	0.46	0.15	0.42	0.19	0.46	0.11	0.38	down
chr16:79597840:79598220:-@chr16:79572912:79572983:-@chr16:79567193:79567577:-	SE	CMC2	0.74	0.79	0.87	0.87	0.765	0.87	0.79	0.87	0.74	0.87	down
chr16:79597840:79598220:-@chr16:79589457|79589579:79589391:-	A3SS	CMC2	0.29	0.26	0.21	0.13	0.275	0.17	0.29	0.21	0.26	0.13	up
chr16:79611206:79611382:+@chr16:79613703:79613804:+@chr16:79615821:79615884:+	SE	CENPN	0.87	0.92	0.85	0.71	0.895	0.78	0.92	0.85	0.87	0.71	up
chr16:82771277:82772293:-@chr16:82771187|82771190:82771053:-	A3SS	TAF1C	0.83	0.43	0.86	0.9	0.63	0.88	0.83	0.9	0.43	0.86	down
chr16:82773309:82773547:-@chr16:82772853:82773165:-	RI	TAF1C	0.58	0.67	0.39	0.43	0.625	0.41	0.67	0.43	0.58	0.39	up
chr16:82774351:82774440:-@chr16:82774179:82774256:-@chr16:82772853:82773547:-	SE	TAF1C	0.54	0.38	0.69	0.71	0.46	0.7	0.54	0.71	0.38	0.69	down
chr16:83080529:83080381|83080379:-@chr16:83077738:83078158:-	A5SS	MEAK7	0.43	0.51	0.63	0.59	0.47	0.61	0.51	0.63	0.43	0.59	down
chr16:84204323:84204505:+@chr16:84225021:84225239:+@chr16:84239659:84239858:+	SE	GSE1	0.77	0.84	0.55	0.69	0.805	0.62	0.84	0.69	0.77	0.55	up
chr16:86575167:86575366:+@chr16:86594589:86594670:+@chr16:86595402:86595522:+	SE	BANP	0.17	0.3	0.12	0.11	0.235	0.115	0.3	0.12	0.17	0.11	up
chr16:87251345:87251938:-@chr16:87250704:87250766:-@chr16:87250014:87250470:-	SE	MVD	0.27	0.38	0.13	0.06	0.325	0.095	0.38	0.13	0.27	0.06	up
chr16:87308769:87308835:+@chr16:87308957:87309015:+@chr16:87309091:87309735:+	SE	CTU2	0.58	0.55	0.35	0.11	0.565	0.23	0.58	0.35	0.55	0.11	up
chr16:87452528:87452698:+@chr16:87453482:87453659:+@chr16:87453802:87456585:+	SE	TRAPPC2L	0.53	0.7	0.74	0.83	0.615	0.785	0.7	0.83	0.53	0.74	down
chr16:87452528:87452698:+@chr16:87453572:87453659:+@chr16:87453802:87456585:+	SE	TRAPPC2L	0.64	0.62	0.73	0.76	0.63	0.745	0.64	0.76	0.62	0.73	down
chr16:88012193:88012277:-@chr16:87910984|87910987:87910842:-	A3SS		0.57	0.61	0.72	0.73	0.59	0.725	0.61	0.73	0.57	0.72	down
chr16:88012193:88012277:-@chr16:87910984|87910987:87910842:-	A3SS	ANKRD11	0.57	0.61	0.72	0.73	0.59	0.725	0.61	0.73	0.57	0.72	down
chr16:8808922:8812536:+@chr16:8812996|8813000:8813071:+	A3SS	PMM2	0.43	0.51	0.58	0.59	0.47	0.585	0.51	0.59	0.43	0.58	down
chr16:88251739:88252118:+@chr16:88262080:88262291:+@chr16:88263195:88265238:+	SE	SPATA33	0.24	0.3	0.18	0.13	0.27	0.155	0.3	0.18	0.24	0.13	up
chr16:88287183:88288141:+@chr16:88288574:88288697:+@chr16:88288840:88288979:+	SE	CDK10	0.78	0.63	0.83	0.83	0.705	0.83	0.78	0.83	0.63	0.83	down
chr16:88393141:88393081|88393075:-@chr16:88392265:88392988:-	A5SS	FANCA	0.63	0.52	0.7	0.84	0.575	0.77	0.63	0.84	0.52	0.7	down
chr16:88524344:88526588:+@chr16:88527024|88527048:88527276:+	A3SS	TUBB3	0.63	0.72	0.44	0.4	0.675	0.42	0.72	0.44	0.63	0.4	up
chr16:88524344:88526588:+@chr16:88527024|88527048:88527276:+	A3SS		0.63	0.72	0.44	0.4	0.675	0.42	0.72	0.44	0.63	0.4	up
chr16:88558375:88558488|88558484:+@chr16:88559770:88561969:+	A5SS	DEF8	0.07	0.08	0.3	0.23	0.075	0.265	0.08	0.3	0.07	0.23	down
chr16:88566489:88566674:+@chr16:88571587:88571711:+@chr16:88572719:88572787:+	SE	AFG3L1P	0.88	0.86	0.76	0.77	0.87	0.765	0.88	0.77	0.86	0.76	up
chr16:88575682:88575832|88575827:+@chr16:88578440:88578774:+	A5SS	AFG3L1P	0.84	0.67	0.85	0.92	0.755	0.885	0.84	0.92	0.67	0.85	down
chr17:12596456:12597388:+@chr17:12600456:12600599:+@chr17:12602127:12602348:+	SE	MYOCD	0.82	0.8	0.94	0.9	0.81	0.92	0.82	0.94	0.8	0.9	down
chr17:15527075:15528340:-@chr17:15526893:15526990:-@chr17:15525090:15525261:-	SE	TRIM16	0.78	0.72	0.38	0.69	0.75	0.535	0.78	0.69	0.72	0.38	up
chr17:16283360:16283453:+@chr17:16284224:16284292:+	RI		0.19	0.2	0.34	0.26	0.195	0.3	0.2	0.34	0.19	0.26	down
chr17:16283360:16283453:+@chr17:16284224:16284292:+	RI		0.19	0.2	0.34	0.26	0.195	0.3	0.2	0.34	0.19	0.26	down
chr17:16283360:16283453:+@chr17:16284224:16284292:+	RI	SNHG29	0.19	0.2	0.34	0.26	0.195	0.3	0.2	0.34	0.19	0.26	down
chr17:16306297:16306425:-@chr17:16291884:16291999:-@chr17:16285405:16288170:-	SE	LRRC75A	0.13	0.21	0.46	0.31	0.17	0.385	0.21	0.46	0.13	0.31	down
chr17:16412991:16413250:-@chr17:16412082:16412153:-@chr17:16411368:16411968:-	SE	ZNF287	0.21	0.25	0.15	0.06	0.23	0.105	0.25	0.15	0.21	0.06	up
chr17:16412991:16413250:-@chr17:16412082:16412156:-@chr17:16411368:16411968:-	SE	ZNF287	0.21	0.37	0.15	0.1	0.29	0.125	0.37	0.15	0.21	0.1	up
chr17:17024042:17024127:+@chr17:17024646:17024708:+@chr17:17028862:17030149:+	SE		0.5	0.58	0.28	0.28	0.54	0.28	0.58	0.28	0.5	0.28	up
chr17:17024042:17024127:+@chr17:17024646:17024708:+@chr17:17028862:17030149:+	SE	MPRIP	0.5	0.58	0.28	0.28	0.54	0.28	0.58	0.28	0.5	0.28	up
chr17:17680766:17681062:-@chr17:17667557:17667646:-@chr17:17664047:17664560:-	SE	SREBF1	0.06	0.04	0.2	0.16	0.05	0.18	0.06	0.2	0.04	0.16	down
chr17:17939760:17942398:+@chr17:17943056:17943132:+@chr17:17943672:17944474:+	SE	DRG2	0.55	0.8	0.48	0.43	0.675	0.455	0.8	0.48	0.55	0.43	up
chr17:18079509:18079576:+@chr17:18080646:18080799:+	RI	LLGL1	0.53	0.52	0.15	0.09	0.525	0.12	0.53	0.15	0.52	0.09	up
chr17:18082106:18082253:+@chr17:18082495|18082501:18082648:+	A3SS	LLGL1	0.87	0.88	0.24	0.79	0.875	0.515	0.88	0.79	0.87	0.24	up
chr17:22645233:22645588:+@chr17:22652920|22652971:22653109:+	A3SS	WSB1	0.78	0.83	0.65	0.71	0.805	0.68	0.83	0.71	0.78	0.65	up
chr17:22657361:22658035:+@chr17:22658897:22659072:+@chr17:22660253:22660425:+	SE	WSB1	0.23	0.17	0.48	0.25	0.2	0.365	0.23	0.48	0.17	0.25	down
chr17:22658897:22659060:+@chr17:22660253:22660425:+	RI	WSB1	0.55	0.81	0.82	0.88	0.68	0.85	0.81	0.88	0.55	0.82	down
chr17:23710329:23710554:+@chr17:23711301:23711388:+@chr17:23711679:23712593:+	SE		0.29	0.44	0.16	0.09	0.365	0.125	0.44	0.16	0.29	0.09	up
chr17:23710329:23710554:+@chr17:23711301:23711388:+@chr17:23711679:23712593:+	SE		0.29	0.44	0.16	0.09	0.365	0.125	0.44	0.16	0.29	0.09	up
chr17:23710329:23710554:+@chr17:23711301:23711388:+@chr17:23711679:23712593:+	SE	TMEM199	0.29	0.44	0.16	0.09	0.365	0.125	0.44	0.16	0.29	0.09	up
chr17:23739320:23739422:+@chr17:23739496:23739685:+	RI	SARM1	0.12	0.06	0.28	0.15	0.09	0.215	0.12	0.28	0.06	0.15	down
chr17:23739320:23739422:+@chr17:23739506:23739685:+	RI	SARM1	0.39	0.29	0.48	0.67	0.34	0.575	0.39	0.67	0.29	0.48	down
chr17:23755761:23756613:-@chr17:23751753:23751910:-@chr17:23745788:23750856:-	SE	SLC46A1	0.39	0.69	0.72	0.85	0.54	0.785	0.69	0.85	0.39	0.72	down
chr17:23755761:23756613:-@chr17:23753383:23753466:-@chr17:23751753:23751910:-	SE	SLC46A1	0.91	0.73	0.93	0.92	0.82	0.925	0.91	0.93	0.73	0.92	down
chr17:23898822:23898994:-@chr17:23897853:23898550:-	RI	UNC119	0.48	0.41	0.19	0.38	0.445	0.285	0.48	0.38	0.41	0.19	up
chr17:23898822:23898994:-@chr17:23897853:23898550:-	RI		0.48	0.41	0.19	0.38	0.445	0.285	0.48	0.38	0.41	0.19	up
chr17:23898822:23898994:-@chr17:23897853:23898554:-	RI	UNC119	0.3	0.29	0.14	0.21	0.295	0.175	0.3	0.21	0.29	0.14	up
chr17:23898822:23898994:-@chr17:23897853:23898554:-	RI		0.3	0.29	0.14	0.21	0.295	0.175	0.3	0.21	0.29	0.14	up
chr17:24067138:24068139:-@chr17:24067021|24067046:24066945:-	A3SS	RAB34	0.84	0.68	0.86	0.88	0.76	0.87	0.84	0.88	0.68	0.86	down
chr17:24069267:24069560:-@chr17:24068570|24068738:24068358:-	A3SS	RAB34	0.74	0.76	0.85	0.86	0.75	0.855	0.76	0.86	0.74	0.85	down
chr17:24069267:24069560:-@chr17:24068570|24068792:24068358:-	A3SS	RAB34	0.74	0.77	0.86	0.87	0.755	0.865	0.77	0.87	0.74	0.86	down
chr17:24074716:24074789|24074785:+@chr17:24075012:24075941:+	A5SS	SNORD4B	0.43	0.45	0.23	0.25	0.44	0.24	0.45	0.25	0.43	0.23	up
chr17:24074716:24074789|24074785:+@chr17:24075012:24075941:+	A5SS	RPL23A	0.43	0.45	0.23	0.25	0.44	0.24	0.45	0.25	0.43	0.23	up
chr17:24097861:24098409:+@chr17:24098967|24098988:24099092:+	A3SS	TRAF4	0.31	0.26	0.23	0.1	0.285	0.165	0.31	0.23	0.26	0.1	up
chr17:24967089:24967319:-@chr17:24966998|24967001:24966122:-	A3SS	CORO6	0.27	0.5	0.17	0.12	0.385	0.145	0.5	0.17	0.27	0.12	up
chr17:24972368:24972628:-@chr17:24970913|24970917:24970795:-	A3SS	CORO6	0.72	0.83	0.84	0.92	0.775	0.88	0.83	0.92	0.72	0.84	down
chr17:25962033:25962086:+@chr17:25982899:25983071:+@chr17:25984242:25984606:+	SE	LRRC37BP1	0.63	0.7	0.73	0.83	0.665	0.78	0.7	0.83	0.63	0.73	down
chr17:25962033:25962086:+@chr17:25982899:25983071:+@chr17:25984242:25984606:+	SE	SH3GL1P2	0.63	0.7	0.73	0.83	0.665	0.78	0.7	0.83	0.63	0.73	down
chr17:25962033:25962086:+@chr17:25982899:25983071:+@chr17:25984242:25984606:+	SE	SMURF2P1	0.63	0.7	0.73	0.83	0.665	0.78	0.7	0.83	0.63	0.73	down
chr17:25962033:25962086:+@chr17:25982899:25983071:+@chr17:25984242:25984606:+	SE		0.63	0.7	0.73	0.83	0.665	0.78	0.7	0.83	0.63	0.73	down
chr17:25982899:25983123|25983071:+@chr17:25984242:25984606:+	A5SS	LRRC37BP1	0.72	0.74	0.55	0.7	0.73	0.625	0.74	0.7	0.72	0.55	up
chr17:25982899:25983123|25983071:+@chr17:25984242:25984606:+	A5SS		0.72	0.74	0.55	0.7	0.73	0.625	0.74	0.7	0.72	0.55	up
chr17:27562248:27562370:+@chr17:27572181:27572318:+@chr17:27575748:27576903:+	SE	RHOT1	0.24	0.26	0.14	0.11	0.25	0.125	0.26	0.14	0.24	0.11	up
chr17:30331631:30331754:+@chr17:30334134:30334684:+@chr17:30337120:30337263:+	SE	LIG3	0.82	0.68	0.86	0.89	0.75	0.875	0.82	0.89	0.68	0.86	down
chr17:30331631:30331754:+@chr17:30334364:30334684:+@chr17:30337120:30337263:+	SE	LIG3	0.82	0.58	0.88	0.86	0.7	0.87	0.82	0.88	0.58	0.86	down
chr17:32652758:32652876:-@chr17:32641494:32641517:-@chr17:32638684:32638827:-	SE		0.62	0.47	0.9	0.83	0.545	0.865	0.62	0.9	0.47	0.83	down
chr17:33366812:33366911:+@chr17:33367282:33367434:+@chr17:33368416:33369482:+	SE		0.32	0.44	0.27	0.17	0.38	0.22	0.44	0.27	0.32	0.17	up
chr17:33612588:33612833:-@chr17:33612090:33612186:-@chr17:33611920:33611953:-	SE		0.85	0.78	0.66	0.72	0.815	0.69	0.85	0.72	0.78	0.66	up
chr17:33612588:33612833:-@chr17:33612090:33612186:-@chr17:33611920:33611953:-	SE		0.85	0.78	0.66	0.72	0.815	0.69	0.85	0.72	0.78	0.66	up
chr17:33628903:33628980:-@chr17:33615594|33618982:33615487:-	A3SS		0.57	0.63	0.52	0.47	0.6	0.495	0.63	0.52	0.57	0.47	up
chr17:33628903:33628980:-@chr17:33621217:33621296:-@chr17:33615487:33618982:-	SE		0.29	0.33	0.18	0.1	0.31	0.14	0.33	0.18	0.29	0.1	up
chr17:33628903:33628980:-@chr17:33621217:33621332:-@chr17:33615487:33618982:-	SE		0.59	0.44	0.3	0.35	0.515	0.325	0.59	0.35	0.44	0.3	up
chr17:35063260:35063529:+@chr17:35066677:35066864:+@chr17:35067554:35067678:+	SE	STARD3	0.63	0.72	0.57	0.43	0.675	0.5	0.72	0.57	0.63	0.43	up
chr17:35063260:35063529:+@chr17:35066677|35066689:35066864:+	A3SS	STARD3	0.29	0.38	0.54	0.43	0.335	0.485	0.38	0.54	0.29	0.43	down
chr17:35063260:35063529:+@chr17:35066689:35066864:+@chr17:35067554:35067678:+	SE	STARD3	0.68	0.7	0.67	0.45	0.69	0.56	0.7	0.67	0.68	0.45	up
chr17:35463414:35463252|35463248:-@chr17:35463077:35463159:-	A5SS	MED24	0.83	0.74	0.89	0.95	0.785	0.92	0.83	0.95	0.74	0.89	down
chr17:35463436:35463252|35463248:-@chr17:35463077:35463159:-	A5SS	MED24	0.87	0.73	0.9	0.96	0.8	0.93	0.87	0.96	0.73	0.9	down
chr17:3573731:3573896:-@chr17:3573331:3573426:-@chr17:3570350:3570445:-	SE	ITGAE	0.31	0.39	0.22	0.18	0.35	0.2	0.39	0.22	0.31	0.18	up
chr17:35890478:35890653:-@chr17:35889452:35889620:-@chr17:35888358:35888426:-	SE	TNS4	0.78	0.91	0.94	0.96	0.845	0.95	0.91	0.96	0.78	0.94	down
chr17:36047350:36047270|36047266:-@chr17:36045709:36046304:-	A5SS	SMARCE1	0.34	0.14	0.05	0.06	0.24	0.055	0.34	0.06	0.14	0.05	up
chr17:36047350:36047270|36047266:-@chr17:36045709:36046304:-	A5SS		0.34	0.14	0.05	0.06	0.24	0.055	0.34	0.06	0.14	0.05	up
chr17:37099556:37099701:+@chr17:37099866:37099967:+	RI	EIF1	0.15	0.22	0.27	0.32	0.185	0.295	0.22	0.32	0.15	0.27	down
chr17:37099556:37099723|37099719:+@chr17:37099869:37099967:+	A5SS	EIF1	0.51	0.41	0.57	0.75	0.46	0.66	0.51	0.75	0.41	0.57	down
chr17:37196366:37196490:-@chr17:37181637|37181640:37181425:-	A3SS	JUP	0.73	0.69	0.83	0.89	0.71	0.86	0.73	0.89	0.69	0.83	down
chr17:37328659:37328835:-@chr17:37323675|37323679:37323494:-	A3SS	ACLY	0.58	0.55	0.45	0.45	0.565	0.45	0.58	0.45	0.55	0.45	up
chr17:37427089:37427215:+@chr17:37427943:37428016:+@chr17:37429198:37431189:+	SE	NKIRAS2	0.61	0.74	0.57	0.39	0.675	0.48	0.74	0.57	0.61	0.39	up
chr17:37793823:37794111:-@chr17:37754061|37754064:37753933:-	A3SS	STAT3	0.54	0.56	0.41	0.38	0.55	0.395	0.56	0.41	0.54	0.38	up
chr17:37997600:37997706:-@chr17:37993378:37993408:-@chr17:37992291:37992435:-	SE	RETREG3	0.87	0.46	0.88	0.91	0.665	0.895	0.87	0.91	0.46	0.88	down
chr17:38821399:38822099:-@chr17:38820830:38820951:-@chr17:38814167:38814554:-	SE		0.38	0.27	0.51	0.48	0.325	0.495	0.38	0.51	0.27	0.48	down
chr17:38821399:38822099:-@chr17:38820830:38820951:-@chr17:38814167:38814554:-	SE	LINC00910	0.38	0.27	0.51	0.48	0.325	0.495	0.38	0.51	0.27	0.48	down
chr17:39470432:39470318|39470302:-@chr17:39467222:39469194:-	A5SS	LSM12	0.84	0.87	0.57	0.44	0.855	0.505	0.87	0.57	0.84	0.44	up
chr17:39619459:39619610:-@chr17:39615824:39615987:-@chr17:39614517:39614614:-	SE		0.74	0.68	0.6	0.56	0.71	0.58	0.74	0.6	0.68	0.56	up
chr17:39620801:39620903:+@chr17:39621829|39621916:39622193:+	A3SS	TMUB2	0.89	0.85	0.76	0.66	0.87	0.71	0.89	0.76	0.85	0.66	up
chr17:39621745:39622193:+@chr17:39622305:39622482:+@chr17:39623395:39624845:+	SE	TMUB2	0.8	0.67	0.88	0.81	0.735	0.845	0.8	0.88	0.67	0.81	down
chr17:39621745:39622193:+@chr17:39622318:39622482:+@chr17:39623395:39624845:+	SE	TMUB2	0.78	0.68	0.87	0.81	0.73	0.84	0.78	0.87	0.68	0.81	down
chr17:40263532:40263705:-@chr17:40240288:40240363:-@chr17:40231341:40238731:-	SE	GJC1	0.9	0.85	0.62	0.49	0.875	0.555	0.9	0.62	0.85	0.49	up
chr17:40570785:40570881:+@chr17:40571914:40572053:+@chr17:40576593:40577331:+	SE	ACBD4	0.81	0.82	0.74	0.66	0.815	0.7	0.82	0.74	0.81	0.66	up
chr17:40666798:40667350:+@chr17:40667982:40667999:+@chr17:40669286:40669954:+	SE	FMNL1	0.32	0.36	0.43	0.69	0.34	0.56	0.36	0.69	0.32	0.43	down
chr17:41471751:41471930:-@chr17:41467495|41467498:41467374:-	A3SS	KANSL1	0.88	0.85	0.71	0.82	0.865	0.765	0.88	0.82	0.85	0.71	up
chr17:4216315:4216718:-@chr17:4157065:4157167:-@chr17:4146761:4146853:-	SE	RN7SL774P	0.89	0.88	0.67	0.84	0.885	0.755	0.89	0.84	0.88	0.67	up
chr17:4216315:4216718:-@chr17:4157065:4157167:-@chr17:4146761:4146853:-	SE	UBE2G1	0.89	0.88	0.67	0.84	0.885	0.755	0.89	0.84	0.88	0.67	up
chr17:42488825:42489118:-@chr17:42486483:42486578:-@chr17:42465600:42465746:-	SE		0.59	0.6	0.46	0.26	0.595	0.36	0.6	0.46	0.59	0.26	up
chr17:42574594:42574801:-@chr17:42574387|42574390:42574218:-	A3SS	CDC27	0.55	0.64	0.33	0.34	0.595	0.335	0.64	0.34	0.55	0.33	up
chr17:43405884:43406058|43406015:+@chr17:43406296:43406501:+	A5SS	CDK5RAP3	0.46	0.4	0.35	0.09	0.43	0.22	0.46	0.35	0.4	0.09	up
chr17:43405884:43406058|43406015:+@chr17:43406296:43406501:+	A5SS		0.46	0.4	0.35	0.09	0.43	0.22	0.46	0.35	0.4	0.09	up
chr17:43482968:43483180|43483142:+@chr17:43483478:43483989:+	A5SS	NFE2L1	0.67	0.76	0.42	0.54	0.715	0.48	0.76	0.54	0.67	0.42	up
chr17:44325770:44325817:+@chr17:44327517:44327695:+	RI	ATP5MC1	0.61	0.7	0.56	0.35	0.655	0.455	0.7	0.56	0.61	0.35	up
chr17:44340533:44341181:+@chr17:44343169:44343241:+@chr17:44348437:44348548:+	SE	UBE2Z	0.66	0.62	0.73	0.87	0.64	0.8	0.66	0.87	0.62	0.73	down
chr17:4570437:4570516|4570511:+@chr17:4570630:4571540:+	A5SS	ARRB2	0.58	0.54	0.66	0.69	0.56	0.675	0.58	0.69	0.54	0.66	down
chr17:45807545:45807872:+@chr17:45808157:45808343:+@chr17:45808426:45808553:+	SE	EME1	0.45	0.66	0.27	0.4	0.555	0.335	0.66	0.4	0.45	0.27	up
chr17:45896578:45896654:+@chr17:45896886:45896959:+@chr17:45903388:45904081:+	SE	ACSF2	0.47	0.22	0.56	0.56	0.345	0.56	0.47	0.56	0.22	0.56	down
chr17:45981403:45981546:+@chr17:45981646:45981847:+@chr17:45982345:45982672:+	SE	SPATA20	0.83	0.71	0.94	0.95	0.77	0.945	0.83	0.95	0.71	0.94	down
chr17:45981403:45981546:+@chr17:45981646:45981851:+@chr17:45982345:45982672:+	SE	SPATA20	0.79	0.64	0.92	0.92	0.715	0.92	0.79	0.92	0.64	0.92	down
chr17:46178902:46179066|46179062:+@chr17:46182861:46185071:+	A5SS	LUC7L3	0.32	0.38	0.21	0.25	0.35	0.23	0.38	0.25	0.32	0.21	up
chr17:46409468:46409581:-@chr17:46408223:46408261:-@chr17:46407131:46407307:-	SE	SPAG9	0.43	0.34	0.18	0.18	0.385	0.18	0.43	0.18	0.34	0.18	up
chr17:4735028:4735201:+@chr17:4735527|4735587:4735787:+	A3SS	MINK1	0.84	0.74	0.91	0.9	0.79	0.905	0.84	0.91	0.74	0.9	down
chr17:4784074:4784400:+@chr17:4784913:4785033:+@chr17:4785117:4785197:+	SE	RNF167	0.56	0.37	0.7	0.9	0.465	0.8	0.56	0.9	0.37	0.7	down
chr17:4784074:4784400:+@chr17:4784913|4784963:4785033:+	A3SS	RNF167	0.31	0.28	0.41	0.73	0.295	0.57	0.31	0.73	0.28	0.41	down
chr17:4784074:4784400:+@chr17:4784963:4785033:+@chr17:4785117:4785197:+	SE	RNF167	0.28	0.27	0.4	0.7	0.275	0.55	0.28	0.7	0.27	0.4	down
chr17:4784527:4784766:+@chr17:4784913|4784963:4785033:+	A3SS	RNF167	0.73	0.83	0.55	0.69	0.78	0.62	0.83	0.69	0.73	0.55	up
chr17:5270015:5270126:+@chr17:5272115:5272255:+	RI		0.52	0.53	0.46	0.2	0.525	0.33	0.53	0.46	0.52	0.2	up
chr17:5270015:5270126:+@chr17:5272115:5272255:+	RI	RPAIN	0.52	0.53	0.46	0.2	0.525	0.33	0.53	0.46	0.52	0.2	up
chr17:5270015:5270343:+@chr17:5272115:5272255:+	RI		0.37	0.62	0.35	0.26	0.495	0.305	0.62	0.35	0.37	0.26	up
chr17:5270015:5270343:+@chr17:5272115:5272255:+	RI	RPAIN	0.37	0.62	0.35	0.26	0.495	0.305	0.62	0.35	0.37	0.26	up
chr17:5330432:5330728:+@chr17:5332240:5332633:+@chr17:5332867:5334858:+	SE	MIS12	0.74	0.68	0.52	0.65	0.71	0.585	0.74	0.65	0.68	0.52	up
chr17:53737421:53737531:-@chr17:53736698:53736759:-@chr17:53733588:53734807:-	SE	TSPOAP1	0.48	0.42	0.22	0.31	0.45	0.265	0.48	0.31	0.42	0.22	up
chr17:53849377:53849979:-@chr17:53848119|53848322:53847686:-	A3SS	RNF43	0.74	0.65	0.91	0.76	0.695	0.835	0.74	0.91	0.65	0.76	down
chr17:55394970:55395427:-@chr17:55394683:55394759:-@chr17:55392211:55392311:-	SE	RNFT1	0.69	0.45	0.78	0.75	0.57	0.765	0.69	0.78	0.45	0.75	down
chr17:55508273:55508380:-@chr17:55506105:55506302:-@chr17:55505889:55506029:-	SE	HEATR6	0.15	0.14	0.39	0.16	0.145	0.275	0.15	0.39	0.14	0.16	down
chr17:55508273:55508380:-@chr17:55507848:55507976:-@chr17:55506105:55506302:-@chr17:55505889:55506029:-	MXE	HEATR6	0.43	0.41	0.7	0.47	0.42	0.585	0.43	0.7	0.41	0.47	down
chr17:55651930:55651813|55651771:-@chr17:55646763:55646917:-	A5SS	USP32	0.34	0.27	0.05	0.16	0.305	0.105	0.34	0.16	0.27	0.05	up
chr17:56088742:56088984:+@chr17:56089075:56089185:+@chr17:56091783:56091831:+@chr17:56095138:56098421:+	MXE	PPM1D	0.35	0.52	0.23	0.18	0.435	0.205	0.52	0.23	0.35	0.18	up
chr17:56516610:56516707:+@chr17:56800470:56800637:+@chr17:56824120:56824981:+	SE	BCAS3	0.85	0.86	0.57	0.75	0.855	0.66	0.86	0.75	0.85	0.57	up
chr17:59135674:59135524|59135433:-@chr17:59133970:59135139:-	A5SS	STRADA	0.42	0.67	0.74	0.84	0.545	0.79	0.67	0.84	0.42	0.74	down
chr17:59135674:59135524|59135433:-@chr17:59133970:59135139:-	A5SS		0.42	0.67	0.74	0.84	0.545	0.79	0.67	0.84	0.42	0.74	down
chr17:59259950:59261593:+@chr17:59262012:59262027:+@chr17:59262128:59262318:+	SE	PSMC5	0.66	0.72	0.85	0.83	0.69	0.84	0.72	0.85	0.66	0.83	down
chr17:60401135:60402631:-@chr17:60399507|60400097:60399334:-	A3SS	AMZ2P1	0.5	0.41	0.58	0.57	0.455	0.575	0.5	0.58	0.41	0.57	down
chr17:60401531:60402125:-@chr17:60401135:60401221:-@chr17:60399334:60400097:-	SE	AMZ2P1	0.73	0.69	0.54	0.67	0.71	0.605	0.73	0.67	0.69	0.54	up
chr17:6291507:6291814|6291806:+@chr17:6293360:6293451:+	A5SS	PIMREG	0.42	0.6	0.41	0.36	0.51	0.385	0.6	0.41	0.42	0.36	up
chr17:632156:632677:-@chr17:628685:628800:-@chr17:628612:628651:-@chr17:626858:626978:-	MXE	GLOD4	0.71	0.41	0.79	0.87	0.56	0.83	0.71	0.87	0.41	0.79	down
chr17:632156:632677:-@chr17:631853:632033:-@chr17:630608:630728:-	SE	GLOD4	0.26	0.37	0.24	0.13	0.315	0.185	0.37	0.24	0.26	0.13	up
chr17:632263:632682:+@chr17:633073:633317:+@chr17:637955:638122:+	SE	MRM3	0.76	0.75	0.79	0.94	0.755	0.865	0.76	0.94	0.75	0.79	down
chr17:63463573:63463785:+@chr17:63463908|63463944:63464073:+	A3SS	KPNA2	0.36	0.54	0.88	0.71	0.45	0.795	0.54	0.88	0.36	0.71	down
chr17:6468799:6468905:-@chr17:6467651:6468050:-@chr17:6467553:6467615:-@chr17:6466926:6467141:-	MXE	KIAA0753	0.22	0.4	0.18	0.15	0.31	0.165	0.4	0.18	0.22	0.15	up
chr17:6472161:6472785:-@chr17:6468799:6468905:-@chr17:6467651:6468050:-	SE	KIAA0753	0.73	0.45	0.77	0.9	0.59	0.835	0.73	0.9	0.45	0.77	down
chr17:6602132:6602267:+@chr17:6603729:6603761:+@chr17:6604449:6604644:+	SE	XAF1	0.5	0.73	0.44	0.49	0.615	0.465	0.73	0.49	0.5	0.44	up
chr17:6602132:6602306|6602267:+@chr17:6603299:6603761:+	A5SS	XAF1	0.29	0.5	0.19	0.28	0.395	0.235	0.5	0.28	0.29	0.19	up
chr17:6740597:6740806:+@chr17:6742247:6742333:+@chr17:6742572:6742741:+	SE	ALOX12P2	0.76	0.79	0.92	0.92	0.775	0.92	0.79	0.92	0.76	0.92	down
chr17:6856239:6857191:-@chr17:6854102:6854180:-@chr17:6853839:6853932:-	SE	ALOX12-AS1	0.53	0.71	0.27	0.22	0.62	0.245	0.71	0.27	0.53	0.22	up
chr17:6858188:6859199:+@chr17:6859817:6859918:+@chr17:6860538:6860728:+	SE	C17orf49	0.87	0.69	0.49	0.56	0.78	0.525	0.87	0.56	0.69	0.49	up
chr17:6858188:6859199:+@chr17:6859817:6859918:+@chr17:6860538:6860728:+	SE	RNASEK	0.87	0.69	0.49	0.56	0.78	0.525	0.87	0.56	0.69	0.49	up
chr17:6858188:6859199:+@chr17:6859817:6859918:+@chr17:6860538:6860728:+	SE	RNASEK-C17orf49	0.87	0.69	0.49	0.56	0.78	0.525	0.87	0.56	0.69	0.49	up
chr17:68743210:68744729:+@chr17:68749978:68750085:+@chr17:68750630:68750737:+	SE	C17orf80	0.68	0.78	0.61	0.48	0.73	0.545	0.78	0.61	0.68	0.48	up
chr17:70283356:70283985:-@chr17:70281727:70281789:-@chr17:70281600:70281673:-@chr17:70280330:70281419:-	MXE	NAT9	0.35	0.37	0.38	0.78	0.36	0.58	0.37	0.78	0.35	0.38	down
chr17:70284001:70284158:-@chr17:70283333:70283441:-@chr17:70280330:70281419:-	SE	NAT9	0.94	0.89	0.74	0.85	0.915	0.795	0.94	0.85	0.89	0.74	up
chr17:70284001:70284158:-@chr17:70283356:70283586:-@chr17:70280633:70281422:-	SE	NAT9	0.64	0.57	0.17	0.36	0.605	0.265	0.64	0.36	0.57	0.17	up
chr17:70371865:70372064:-@chr17:70371613:70371784:-	RI	FDXR	0.18	0.26	0.07	0.15	0.22	0.11	0.26	0.15	0.18	0.07	up
chr17:70733058:70733519:+@chr17:70733741|70733746:70733847:+	A3SS	NUP85	0.93	0.88	0.83	0.77	0.905	0.8	0.93	0.83	0.88	0.77	up
chr17:70748488:70748733:-@chr17:70748018:70748088:-	RI	GGA3	0.41	0.33	0.54	0.44	0.37	0.49	0.41	0.54	0.33	0.44	down
chr17:70769588:70769659:+@chr17:70770139:70770364:+	RI	MRPS7	0.85	0.65	0.4	0.55	0.75	0.475	0.85	0.55	0.65	0.4	up
chr17:7088288:7088232|7088145:-@chr17:7085644:7087994:-	A5SS	CTDNEP1	0.51	0.36	0.72	0.73	0.435	0.725	0.51	0.73	0.36	0.72	down
chr17:7088288:7088232|7088145:-@chr17:7085644:7087994:-	A5SS		0.51	0.36	0.72	0.73	0.435	0.725	0.51	0.73	0.36	0.72	down
chr17:7088288:7088232|7088145:-@chr17:7085644:7087994:-	A5SS	GABARAP	0.51	0.36	0.72	0.73	0.435	0.725	0.51	0.73	0.36	0.72	down
chr17:7102631:7102726:+@chr17:7102869:7102969:+@chr17:7103614:7103983:+	SE	ELP5	0.94	0.87	0.76	0.66	0.905	0.71	0.94	0.76	0.87	0.66	up
chr17:7104769:7104685|7104681:-@chr17:7102740:7104579:-	A5SS	CLDN7	0.29	0.18	0.09	0.06	0.235	0.075	0.29	0.09	0.18	0.06	up
chr17:7104769:7104685|7104681:-@chr17:7102740:7104579:-	A5SS		0.29	0.18	0.09	0.06	0.235	0.075	0.29	0.09	0.18	0.06	up
chr17:7104864:7106386:-@chr17:7104681:7104769:-@chr17:7102740:7104579:-	SE	CLDN7	0.89	0.82	0.95	0.98	0.855	0.965	0.89	0.98	0.82	0.95	down
chr17:7104864:7106386:-@chr17:7104681:7104769:-@chr17:7102740:7104579:-	SE		0.89	0.82	0.95	0.98	0.855	0.965	0.89	0.98	0.82	0.95	down
chr17:71095216:71098061:+@chr17:71098302|71098583:71098692:+	A3SS	MYO15B	0.55	0.66	0.73	0.82	0.605	0.775	0.66	0.82	0.55	0.73	down
chr17:71095216:71098061:+@chr17:71098302|71098583:71098692:+	A3SS		0.55	0.66	0.73	0.82	0.605	0.775	0.66	0.82	0.55	0.73	down
chr17:71412485:71413089:-@chr17:71411898:71412395:-@chr17:71409696:71409830:-	SE	MRPL38	0.94	0.93	0.69	0.9	0.935	0.795	0.94	0.9	0.93	0.69	up
chr17:71412485:71413089:-@chr17:71411902:71412395:-@chr17:71409696:71409830:-	SE	MRPL38	0.94	0.94	0.7	0.9	0.94	0.8	0.94	0.9	0.94	0.7	up
chr17:7159002:7159162:-@chr17:7158531:7158634:-	RI	GPS2	0.16	0.3	0.07	0.12	0.23	0.095	0.3	0.12	0.16	0.07	up
chr17:7159002:7159162:-@chr17:7158531:7158634:-	RI		0.16	0.3	0.07	0.12	0.23	0.095	0.3	0.12	0.16	0.07	up
chr17:7159002:7159162:-@chr17:7158531:7158638:-	RI	GPS2	0.15	0.3	0.06	0.11	0.225	0.085	0.3	0.11	0.15	0.06	up
chr17:7159002:7159162:-@chr17:7158531:7158638:-	RI		0.15	0.3	0.06	0.11	0.225	0.085	0.3	0.11	0.15	0.06	up
chr17:71598819:71598911:-@chr17:71598005:71598157:-@chr17:71596851:71596996:-	SE	EXOC7	0.16	0.05	0.6	0.27	0.105	0.435	0.16	0.6	0.05	0.27	down
chr17:71602090:71602257:-@chr17:71598005:71598073:-@chr17:71596851:71596996:-	SE	EXOC7	0.12	0.1	0.26	0.16	0.11	0.21	0.12	0.26	0.1	0.16	down
chr17:71602090:71602257:-@chr17:71598819:71598911:-@chr17:71598001:71598073:-	SE	EXOC7	0.8	0.77	0.61	0.51	0.785	0.56	0.8	0.61	0.77	0.51	up
chr17:7167166:7166997|7166991:-@chr17:7166778:7166909:-	A5SS	NEURL4	0.64	0.6	0.84	0.85	0.62	0.845	0.64	0.85	0.6	0.84	down
chr17:7167166:7166997|7166991:-@chr17:7166778:7166909:-	A5SS		0.64	0.6	0.84	0.85	0.62	0.845	0.64	0.85	0.6	0.84	down
chr17:71892323:71893330:+@chr17:71893619|71893661:71893813:+	A3SS	SPHK1	0.05	0.09	0.2	0.22	0.07	0.21	0.09	0.22	0.05	0.2	down
chr17:71989052:71989386:-@chr17:71986954|71987531:71986759:-	A3SS	RHBDF2	0.56	0.71	0.44	0.53	0.635	0.485	0.71	0.53	0.56	0.44	up
chr17:72192749:72192842:-@chr17:72191524:72191604:-@chr17:72187166:72188556:-	SE	MXRA7	0.22	0.18	0.12	0.07	0.2	0.095	0.22	0.12	0.18	0.07	up
chr17:72237367:72237471|72237454:+@chr17:72240655:72241054:+	A5SS	METTL23	0.94	0.94	0.74	0.93	0.94	0.835	0.94	0.93	0.94	0.74	up
chr17:72240655:72240892:+@chr17:72240970:72241054:+	RI	METTL23	0.11	0.11	0.27	0.18	0.11	0.225	0.11	0.27	0.11	0.18	down
chr17:7237552:7237510|7237187:-@chr17:7236834:7236995:-	A5SS	PLSCR3	0.78	0.63	0.44	0.61	0.705	0.525	0.78	0.61	0.63	0.44	up
chr17:7237552:7237510|7237187:-@chr17:7236834:7236995:-	A5SS	TMEM256-PLSCR3	0.78	0.63	0.44	0.61	0.705	0.525	0.78	0.61	0.63	0.44	up
chr17:72789087:72789231:+@chr17:72814818:72814874:+@chr17:72909736:72910380:+	SE	SEPTIN9	0.79	0.68	0.87	0.85	0.735	0.86	0.79	0.87	0.68	0.85	down
chr17:7292622:7292831:+@chr17:7298340|7298487:7298563:+	A3SS	CHRNB1	0.89	0.79	0.94	0.98	0.84	0.96	0.89	0.98	0.79	0.94	down
chr17:73722356:73722469|73722465:+@chr17:73724342:73724457:+	A5SS	BIRC5	0.67	0.45	0.68	0.72	0.56	0.7	0.67	0.72	0.45	0.68	down
chr17:73911244:73911765:+@chr17:73922555|73922628:73922703:+	A3SS	PGS1	0.38	0.35	0.62	0.59	0.365	0.605	0.38	0.62	0.35	0.59	down
chr17:7418302:7418350:+@chr17:7418564:7418720:+	RI	EIF4A1	0.57	0.46	0.72	0.76	0.515	0.74	0.57	0.76	0.46	0.72	down
chr17:7418302:7418350:+@chr17:7418564:7418720:+	RI		0.57	0.46	0.72	0.76	0.515	0.74	0.57	0.76	0.46	0.72	down
chr17:7418302:7418350:+@chr17:7418564:7418720:+	RI		0.57	0.46	0.72	0.76	0.515	0.74	0.57	0.76	0.46	0.72	down
chr17:7418302:7418350:+@chr17:7418590:7418720:+	RI	EIF4A1	0.47	0.53	0.8	0.68	0.5	0.74	0.53	0.8	0.47	0.68	down
chr17:7418302:7418350:+@chr17:7418590:7418720:+	RI		0.47	0.53	0.8	0.68	0.5	0.74	0.53	0.8	0.47	0.68	down
chr17:7418302:7418350:+@chr17:7418590:7418720:+	RI		0.47	0.53	0.8	0.68	0.5	0.74	0.53	0.8	0.47	0.68	down
chr17:7421869:7421958:+@chr17:7422269:7422286:+	RI		0.73	0.66	0.6	0.52	0.695	0.56	0.73	0.6	0.66	0.52	up
chr17:7421869:7421958:+@chr17:7422269:7422286:+	RI	EIF4A1	0.73	0.66	0.6	0.52	0.695	0.56	0.73	0.6	0.66	0.52	up
chr17:7421869:7421958:+@chr17:7422269:7422286:+	RI		0.73	0.66	0.6	0.52	0.695	0.56	0.73	0.6	0.66	0.52	up
chr17:7421869:7421958:+@chr17:7422269:7422286:+	RI		0.73	0.66	0.6	0.52	0.695	0.56	0.73	0.6	0.66	0.52	up
chr17:7421869:7421962:+@chr17:7422207:7422286:+	RI		0.52	0.63	0.8	0.75	0.575	0.775	0.63	0.8	0.52	0.75	down
chr17:7421869:7421962:+@chr17:7422207:7422286:+	RI	EIF4A1	0.52	0.63	0.8	0.75	0.575	0.775	0.63	0.8	0.52	0.75	down
chr17:7421869:7421962:+@chr17:7422207:7422286:+	RI		0.52	0.63	0.8	0.75	0.575	0.775	0.63	0.8	0.52	0.75	down
chr17:7421869:7421962:+@chr17:7422207:7422286:+	RI		0.52	0.63	0.8	0.75	0.575	0.775	0.63	0.8	0.52	0.75	down
chr17:7423510:7423768:+@chr17:7423852|7423891:7424369:+	A3SS	CD68	0.94	0.94	0.77	0.89	0.94	0.83	0.94	0.89	0.94	0.77	up
chr17:7423510:7423768:+@chr17:7423852|7423891:7424369:+	A3SS		0.94	0.94	0.77	0.89	0.94	0.83	0.94	0.89	0.94	0.77	up
chr17:7423510:7423768:+@chr17:7423891|7423933:7424369:+	A3SS	CD68	0.62	0.57	0.66	0.82	0.595	0.74	0.62	0.82	0.57	0.66	down
chr17:7423510:7423768:+@chr17:7423891|7423933:7424369:+	A3SS		0.62	0.57	0.66	0.82	0.595	0.74	0.62	0.82	0.57	0.66	down
chr17:7429988:7430120:+@chr17:7430734|7431203:7431313:+	A3SS	MPDU1	0.85	0.82	0.63	0.64	0.835	0.635	0.85	0.64	0.82	0.63	up
chr17:7430698:7430819:+@chr17:7430941:7431063:+@chr17:7431203:7431313:+	SE	MPDU1	0.85	0.87	0.74	0.73	0.86	0.735	0.87	0.74	0.85	0.73	up
chr17:74589575:74590554|74589740:+@chr17:74590697:74590800:+	A5SS	ENGASE	0.22	0.12	0.35	0.28	0.17	0.315	0.22	0.35	0.12	0.28	down
chr17:7517578:7517687:-@chr17:7514652:7514758:-@chr17:7512445:7513733:-	SE	TP53	0.67	0.63	0.78	0.74	0.65	0.76	0.67	0.78	0.63	0.74	down
chr17:75539844:75539991:-@chr17:75538969|75538972:75538805:-	A3SS	TBC1D16	0.56	0.72	0.52	0.53	0.64	0.525	0.72	0.53	0.56	0.52	up
chr17:75624189:75624243:-@chr17:75601999|75602003:75601761:-	A3SS	TBC1D16	0.81	0.83	0.72	0.58	0.82	0.65	0.83	0.72	0.81	0.58	up
chr17:75809694:75810188:+@chr17:75811646|75811685:75811731:+	A3SS	SLC26A11	0.26	0.37	0.41	0.43	0.315	0.42	0.37	0.43	0.26	0.41	down
chr17:76696859:76696904:+@chr17:76699309:76699350:+@chr17:76704165:76704620:+	SE	BAIAP2	0.35	0.41	0.28	0.27	0.38	0.275	0.41	0.28	0.35	0.27	up
chr17:76821827:76821898:-@chr17:76820710:76820913:-@chr17:76820242:76820416:-	SE	TEPSIN	0.77	0.82	0.75	0.46	0.795	0.605	0.82	0.75	0.77	0.46	up
chr17:76827381:76827485:-@chr17:76826909:76827268:-@chr17:76825375:76825854:-	SE	TEPSIN	0.5	0.64	0.65	0.76	0.57	0.705	0.64	0.76	0.5	0.65	down
chr17:77142973:77143075:-@chr17:77141391:77141449:-@chr17:77138032:77138099:-@chr17:77134356:77136886:-	MXE	NPLOC4	0.18	0.08	0.22	0.37	0.13	0.295	0.18	0.37	0.08	0.22	down
chr17:77260448:77260561:-@chr17:77259469:77259584:-	RI	ARL16	0.13	0.24	0.38	0.28	0.185	0.33	0.24	0.38	0.13	0.28	down
chr17:77260448:77261168:-@chr17:77259584|77260110:77259469:-	A3SS	ARL16	0.51	0.68	0.8	0.71	0.595	0.755	0.68	0.8	0.51	0.71	down
chr17:77260448:77261168:-@chr17:77259878:77260110:-@chr17:77259469:77259584:-	SE	ARL16	0.4	0.59	0.76	0.62	0.495	0.69	0.59	0.76	0.4	0.62	down
chr17:77260448:77261168:-@chr17:77259926:77260110:-@chr17:77259469:77259584:-	SE	ARL16	0.37	0.53	0.77	0.61	0.45	0.69	0.53	0.77	0.37	0.61	down
chr17:77266139:77266262:+@chr17:77267617:77267669:+@chr17:77268109:77268265:+	SE	HGS	0.95	0.95	0.75	0.91	0.95	0.83	0.95	0.91	0.95	0.75	up
chr17:7737848:7737978:+@chr17:7738158|7738170:7738308:+	A3SS	CHD3	0.49	0.6	0.74	0.64	0.545	0.69	0.6	0.74	0.49	0.64	down
chr17:77410552:77410346|77410344:-@chr17:77398408:77398512:-	A5SS	P4HB	0.3	0.31	0.63	0.41	0.305	0.52	0.31	0.63	0.3	0.41	down
chr17:77460682:77460770:-@chr17:77460044:77460489:-@chr17:77459736:77459802:-	SE	PCYT2	0.58	0.5	0.67	0.76	0.54	0.715	0.58	0.76	0.5	0.67	down
chr17:77468998:77469343:-@chr17:77468656:77468887:-@chr17:77466779:77466849:-	SE	SIRT7	0.57	0.58	0.72	0.67	0.575	0.695	0.58	0.72	0.57	0.67	down
chr17:7753186:7753427|7753381:+@chr17:7754471:7754634:+	A5SS	CHD3	0.4	0.31	0.22	0.19	0.355	0.205	0.4	0.22	0.31	0.19	up
chr17:77588615:77588712:-@chr17:77588024:77588253:-	RI	DCXR	0.63	0.65	0.59	0.45	0.64	0.52	0.65	0.59	0.63	0.45	up
chr17:77588615:77588863:-@chr17:77588178|77588253:77588024:-	A3SS	DCXR	0.3	0.33	0.18	0.24	0.315	0.21	0.33	0.24	0.3	0.18	up
chr17:77601083:77601171:-@chr17:77600842:77601007:-	RI	RFNG	0.19	0.14	0.41	0.24	0.165	0.325	0.19	0.41	0.14	0.24	down
chr17:77601567:77601720:-@chr17:77601007|77601171:77600842:-	A3SS	RFNG	0.63	0.56	0.67	0.72	0.595	0.695	0.63	0.72	0.56	0.67	down
chr17:77607794:77607931:+@chr17:77608218:77608635:+	RI	GPS1	0.5	0.79	0.4	0.44	0.645	0.42	0.79	0.44	0.5	0.4	up
chr17:77966792:77966571|77966563:-@chr17:77962620:77962695:-	A5SS	OGFOD3	0.87	0.8	0.93	0.96	0.835	0.945	0.87	0.96	0.8	0.93	down
chr17:78001865:78001993:-@chr17:78000596:78000645:-@chr17:78000019:78000457:-	SE	CYBC1	0.31	0.47	0.24	0.12	0.39	0.18	0.47	0.24	0.31	0.12	up
chr17:78001865:78001993:-@chr17:78000596:78001121:-@chr17:78000019:78000457:-	SE	CYBC1	0.79	0.76	0.58	0.56	0.775	0.57	0.79	0.58	0.76	0.56	up
chr17:78023729:78023863|78023857:+@chr17:78029965:78030828:+	A5SS	NARF	0.91	0.88	0.61	0.82	0.895	0.715	0.91	0.82	0.88	0.61	up
chr17:8073489:8073345|8073185:-@chr17:8072768:8072935:-	A5SS	CTC1	0.5	0.38	0.67	0.55	0.44	0.61	0.5	0.67	0.38	0.55	down
chr17:8107618:8107679:+@chr17:8107818:8107979:+@chr17:8108255:8108380:+	SE	PFAS	0.92	0.88	0.75	0.83	0.9	0.79	0.92	0.83	0.88	0.75	up
chr17:8279896:8280088:+@chr17:8287970:8288219:+@chr17:8288303:8288400:+	SE	NDEL1	0.43	0.26	0.21	0.2	0.345	0.205	0.43	0.21	0.26	0.2	up
chr17:8279896:8280088:+@chr17:8287970|8288303:8288400:+	A3SS	NDEL1	0.42	0.3	0.19	0.24	0.36	0.215	0.42	0.24	0.3	0.19	up
chr18:10444625:10445036:+@chr18:10458466:10458649:+@chr18:10461527:10462114:+	SE	APCDD1	0.8	0.8	0.91	0.95	0.8	0.93	0.8	0.95	0.8	0.91	down
chr18:11989053:11989186:+@chr18:11998332:11998590:+@chr18:11999882:12000220:+	SE	IMPA2	0.31	0.25	0.15	0.16	0.28	0.155	0.31	0.16	0.25	0.15	up
chr18:12419349:12419435|12419432:+@chr18:12421149:12422237:+	A5SS		0.67	0.49	0.41	0.35	0.58	0.38	0.67	0.41	0.49	0.35	up
chr18:12419349:12419435|12419432:+@chr18:12421149:12422237:+	A5SS	PRELID3A	0.67	0.49	0.41	0.35	0.58	0.38	0.67	0.41	0.49	0.35	up
chr18:12784383:12784484:-@chr18:12783481:12783573:-@chr18:12778064:12778149:-@chr18:12775476:12775843:-	MXE	PTPN2	0.68	0.6	0.4	0.43	0.64	0.415	0.68	0.43	0.6	0.4	up
chr18:13610867:13611270:+@chr18:13633358:13633411:+@chr18:13635126:13642753:+	SE	LDLRAD4	0.76	0.81	0.59	0.49	0.785	0.54	0.81	0.59	0.76	0.49	up
chr18:13610867:13611270:+@chr18:13633362:13633411:+@chr18:13635126:13642753:+	SE	LDLRAD4	0.61	0.66	0.5	0.4	0.635	0.45	0.66	0.5	0.61	0.4	up
chr18:18831581:18831695:+@chr18:18835532|18835547:18835690:+	A3SS	RBBP8	0.09	0.08	0.3	0.14	0.085	0.22	0.09	0.3	0.08	0.14	down
chr18:19480151:19481958:-@chr18:19472811:19472905:-@chr18:19468013:19468111:-	SE	ANKRD29	0.38	0.43	0.6	0.47	0.405	0.535	0.43	0.6	0.38	0.47	down
chr18:19732916:19733027:+@chr18:19733250:19733417:+@chr18:19735089:19735285:+	SE	LAMA3	0.86	0.86	0.98	0.99	0.86	0.985	0.86	0.99	0.86	0.98	down
chr18:199971:200031:+@chr18:200386:200493:+	RI	USP14	0.18	0.18	0.44	0.22	0.18	0.33	0.18	0.44	0.18	0.22	down
chr18:21872517:21872621:-@chr18:21869793:21869885:-@chr18:21868967:21869089:-	SE	SS18	0.21	0.19	0.43	0.25	0.2	0.34	0.21	0.43	0.19	0.25	down
chr18:27899863:27899974|27899970:+@chr18:27902259:27907171:+	A5SS		0.31	0.33	0.4	0.45	0.32	0.425	0.33	0.45	0.31	0.4	down
chr18:27899863:27899974|27899970:+@chr18:27902259:27907171:+	A5SS	RNF125	0.31	0.33	0.4	0.45	0.32	0.425	0.33	0.45	0.31	0.4	down
chr18:31331681:31332052:-@chr18:31312244:31312311:-@chr18:31302289:31302704:-	SE	INO80C	0.76	0.59	0.85	0.82	0.675	0.835	0.76	0.85	0.59	0.82	down
chr18:32459472:32459710:+@chr18:32492036:32492149:+@chr18:32515397:32515531:+	SE	FHOD3	0.85	0.7	0.49	0.64	0.775	0.565	0.85	0.64	0.7	0.49	up
chr18:41929095:41929013|41928944:-@chr18:41925646:41925815:-	A5SS	ATP5F1A	0.24	0.14	0.08	0.06	0.19	0.07	0.24	0.08	0.14	0.06	up
chr18:44538288:44538780|44538774:+@chr18:44541759:44542110:+	A5SS	CTIF	0.33	0.47	0.24	0.25	0.4	0.245	0.47	0.25	0.33	0.24	up
chr18:45272104:45272201:-@chr18:45271900:45271952:-	RI	RPL17	0.91	0.86	0.7	0.84	0.885	0.77	0.91	0.84	0.86	0.7	up
chr18:45272104:45272201:-@chr18:45271900:45271952:-	RI		0.91	0.86	0.7	0.84	0.885	0.77	0.91	0.84	0.86	0.7	up
chr18:45272104:45272201:-@chr18:45271900:45271952:-	RI	RPL17-C18orf32	0.91	0.86	0.7	0.84	0.885	0.77	0.91	0.84	0.86	0.7	up
chr18:45272188:45272201:-@chr18:45271900:45271952:-	RI	RPL17	0.44	0.46	0.62	0.49	0.45	0.555	0.46	0.62	0.44	0.49	down
chr18:45272188:45272201:-@chr18:45271900:45271952:-	RI		0.44	0.46	0.62	0.49	0.45	0.555	0.46	0.62	0.44	0.49	down
chr18:45272188:45272201:-@chr18:45271900:45271952:-	RI	RPL17-C18orf32	0.44	0.46	0.62	0.49	0.45	0.555	0.46	0.62	0.44	0.49	down
chr18:46053045:46053106:-@chr18:46051837:46051908:-@chr18:46047115:46050186:-	SE	MBD1	0.62	0.72	0.52	0.58	0.67	0.55	0.72	0.58	0.62	0.52	up
chr18:46053932:46054231:-@chr18:46053794|46053839:46053702:-	A3SS	MBD1	0.78	0.72	0.87	0.89	0.75	0.88	0.78	0.89	0.72	0.87	down
chr18:46060251:46060385:-@chr18:46057564|46057572:46057458:-	A3SS	MBD1	0.93	0.91	0.71	0.86	0.92	0.785	0.93	0.86	0.91	0.71	up
chr18:46060385:46060251|46060244:-@chr18:46057458:46057572:-	A5SS	MBD1	0.08	0.09	0.22	0.22	0.085	0.22	0.09	0.22	0.08	0.22	down
chr18:46754765:46754929:+@chr18:46764464:46764931:+@chr18:46827288:46827897:+	SE	SMAD4	0.32	0.32	0.37	0.48	0.32	0.425	0.32	0.48	0.32	0.37	down
chr18:46754765:46754929:+@chr18:46764464:46764931:+@chr18:46827288:46827897:+	SE	ELAC1	0.32	0.32	0.37	0.48	0.32	0.425	0.32	0.48	0.32	0.37	down
chr18:46754765:46754929:+@chr18:46764464|46764855:46764931:+	A3SS	SMAD4	0.6	0.34	0.77	0.67	0.47	0.72	0.6	0.77	0.34	0.67	down
chr18:46754765:46754929:+@chr18:46764464|46764855:46764931:+	A3SS	ELAC1	0.6	0.34	0.77	0.67	0.47	0.72	0.6	0.77	0.34	0.67	down
chr18:54397026:54398760:-@chr18:54362818:54362887:-@chr18:54352939:54356436:-	SE	ALPK2	0.45	0.57	0.14	0.24	0.51	0.19	0.57	0.24	0.45	0.14	up
chr18:57890886:57890938:-@chr18:57888603:57888719:-@chr18:57862041:57864192:-	SE	PIGN	0.56	0.39	0.21	0.35	0.475	0.28	0.56	0.35	0.39	0.21	up
chr18:57890886:57890938:-@chr18:57890534:57890578:-@chr18:57888603:57888719:-@chr18:57862041:57864192:-	MXE	PIGN	0.4	0.37	0.54	0.58	0.385	0.56	0.4	0.58	0.37	0.54	down
chr18:59796513:59796690:+@chr18:59798015|59798034:59798152:+	A3SS	SERPINB8	0.91	0.87	0.68	0.84	0.89	0.76	0.91	0.84	0.87	0.68	up
chr18:59796513:59796690:+@chr18:59798015|59798034:59798152:+	A3SS	HMSD	0.91	0.87	0.68	0.84	0.89	0.76	0.91	0.84	0.87	0.68	up
chr18:6918119:6918218:-@chr18:6916656:6917583:-@chr18:6916439:6916557:-	SE	LINC00668	0.78	0.61	0.8	0.82	0.695	0.81	0.78	0.82	0.61	0.8	down
chr18:72212410:72212514:-@chr18:72211471:72211538:-@chr18:72198620:72203500:-	SE	ZNF516	0.85	0.73	0.93	0.93	0.79	0.93	0.85	0.93	0.73	0.93	down
chr18:72857776:72858233:-@chr18:72829821:72829856:-@chr18:72829439:72829464:-@chr18:72819771:72821415:-	MXE	MBP	0.52	0.57	0.6	0.7	0.545	0.65	0.57	0.7	0.52	0.6	down
chr18:72857776:72858233:-@chr18:72830896:72831004:-@chr18:72825719:72829856:-	SE	MBP	0.66	0.43	0.34	0.32	0.545	0.33	0.66	0.34	0.43	0.32	up
chr18:75811712:75812018:-@chr18:75810507:75810643:-@chr18:75808255:75808329:-@chr18:75804317:75804450:-	MXE	SLC66A2	0.27	0.39	0.23	0.13	0.33	0.18	0.39	0.23	0.27	0.13	up
chr18:9553376:9553864:-@chr18:9552920:9553044:-@chr18:9551978:9552073:-	SE	PPP4R1	0.24	0.27	0.44	0.29	0.255	0.365	0.27	0.44	0.24	0.29	down
chr19:10108956:10108761|10108752:-@chr19:10107797:10107963:-	A5SS	DNMT1	0.09	0.04	0.31	0.12	0.065	0.215	0.09	0.31	0.04	0.12	down
chr19:10325718:10325910:-@chr19:10325204:10325322:-@chr19:10324598:10324774:-	SE	TYK2	0.94	0.95	0.7	0.83	0.945	0.765	0.95	0.83	0.94	0.7	up
chr19:10518515:10518791|10518747:+@chr19:10518865:10518929:+	A5SS	ATG4D	0.89	0.9	0.67	0.88	0.895	0.775	0.9	0.88	0.89	0.67	up
chr19:10537582:10537703:-@chr19:10536710|10537466:10536605:-	A3SS	KRI1	0.1	0.2	0.23	0.47	0.15	0.35	0.2	0.47	0.1	0.23	down
chr19:10597929:10597977:+@chr19:10599398:10599471:+@chr19:10599596:10599684:+	SE	SLC44A2	0.78	0.65	0.85	0.9	0.715	0.875	0.78	0.9	0.65	0.85	down
chr19:10767048:10767115:+@chr19:10767737:10767875:+@chr19:10769056:10769194:+@chr19:10770162:10770248:+	MXE	DNM2	0.29	0.14	0.13	0.08	0.215	0.105	0.29	0.13	0.14	0.08	up
chr19:10892510:10892803:+@chr19:10893051:10893119:+@chr19:10893291:10894829:+	SE	CARM1	0.36	0.34	0.2	0.19	0.35	0.195	0.36	0.2	0.34	0.19	up
chr19:10900056:10900223:-@chr19:10899475:10899635:-@chr19:10899306:10899445:-@chr19:10897362:10897449:-	MXE	YIPF2	0.74	0.81	0.91	0.93	0.775	0.92	0.81	0.93	0.74	0.91	down
chr19:11378095:11378310:-@chr19:11376999:11377102:-@chr19:11376823:11376907:-	SE	RGL3	0.79	0.66	0.91	0.81	0.725	0.86	0.79	0.91	0.66	0.81	down
chr19:11387824:11387623|11387613:-@chr19:11378398:11378540:-	A5SS	RGL3	0.86	0.75	0.89	0.95	0.805	0.92	0.86	0.95	0.75	0.89	down
chr19:11388510:11388733:-@chr19:11388336|11388341:11388288:-	A3SS	RGL3	0.81	0.66	0.89	0.95	0.735	0.92	0.81	0.95	0.66	0.89	down
chr19:11710632:11710823:-@chr19:11696009:11696069:-@chr19:11693078:11695157:-	SE	ZNF823	0.74	0.72	0.61	0.62	0.73	0.615	0.74	0.62	0.72	0.61	up
chr19:12863301:12863336:+@chr19:12863645:12863788:+	RI	GCDH	0.61	0.34	0.24	0.22	0.475	0.23	0.61	0.24	0.34	0.22	up
chr19:12863301:12863474:+@chr19:12863645:12863788:+	RI	GCDH	0.9	0.78	0.69	0.76	0.84	0.725	0.9	0.76	0.78	0.69	up
chr19:13047349:13047485:+@chr19:13050427:13050549:+@chr19:13053494:13053669:+	SE	NFIX	0.66	0.66	0.81	0.81	0.66	0.81	0.66	0.81	0.66	0.81	down
chr19:1308008:1309463:+@chr19:1309587:1309692:+@chr19:1311135:1312031:+	SE	PWWP3A	0.56	0.49	0.42	0.34	0.525	0.38	0.56	0.42	0.49	0.34	up
chr19:1308008:1309463:+@chr19:1309587:1309699:+@chr19:1311135:1312031:+	SE	PWWP3A	0.6	0.59	0.47	0.36	0.595	0.415	0.6	0.47	0.59	0.36	up
chr19:13087950:13088245:-@chr19:13087811:13087866:-	RI	TRMT1	0.12	0.19	0.46	0.22	0.155	0.34	0.19	0.46	0.12	0.22	down
chr19:13087986:13088245:-@chr19:13087811:13087866:-	RI	TRMT1	0.41	0.29	0.66	0.53	0.35	0.595	0.41	0.66	0.29	0.53	down
chr19:13088001:13088245:-@chr19:13087811:13087866:-	RI	TRMT1	0.5	0.45	0.65	0.67	0.475	0.66	0.5	0.67	0.45	0.65	down
chr19:13088245:13087920|13087811:-@chr19:13087431:13087582:-	A5SS	TRMT1	0.48	0.61	0.7	0.63	0.545	0.665	0.61	0.7	0.48	0.63	down
chr19:13088245:13087960|13087811:-@chr19:13087431:13087582:-	A5SS	TRMT1	0.39	0.48	0.63	0.53	0.435	0.58	0.48	0.63	0.39	0.53	down
chr19:13088245:13087960|13087920:-@chr19:13087093:13087280:-	A5SS	TRMT1	0.17	0.16	0.38	0.18	0.165	0.28	0.17	0.38	0.16	0.18	down
chr19:13088245:13087960|13087920:-@chr19:13087431:13087582:-	A5SS	TRMT1	0.13	0.17	0.37	0.22	0.15	0.295	0.17	0.37	0.13	0.22	down
chr19:13088245:13087986|13087950:-@chr19:13087453:13087866:-	A5SS	TRMT1	0.67	0.66	0.71	0.85	0.665	0.78	0.67	0.85	0.66	0.71	down
chr19:13730682:13731086:+@chr19:13733305:13733382:+@chr19:13734113:13734819:+	SE	YJU2B	0.23	0.49	0.16	0.16	0.36	0.16	0.49	0.16	0.23	0.16	up
chr19:13736685:13736923:+@chr19:13737768:13737879:+@chr19:13740173:13740551:+	SE	MRI1	0.86	0.87	0.68	0.8	0.865	0.74	0.87	0.8	0.86	0.68	up
chr19:14124121:14124249:-@chr19:14123945:14124034:-@chr19:14119547:14123427:-	SE	ADGRL1	0.84	0.74	0.52	0.65	0.79	0.585	0.84	0.65	0.74	0.52	up
chr19:14133124:14133438:-@chr19:14132405:14132508:-@chr19:14131924:14132109:-	SE	ADGRL1	0.71	0.81	0.93	0.82	0.76	0.875	0.81	0.93	0.71	0.82	down
chr19:14362736:14362891:+@chr19:14368154:14368285:+@chr19:14368889:14369182:+	SE	ADGRE5	0.9	0.91	0.78	0.74	0.905	0.76	0.91	0.78	0.9	0.74	up
chr19:14381348:14381457:-@chr19:14381115:14381259:-	RI	DDX39A	0.13	0.13	0.35	0.14	0.13	0.245	0.13	0.35	0.13	0.14	down
chr19:14382417:14382360|14382233:-@chr19:14381554:14382146:-	A5SS	DDX39A	0.57	0.59	0.76	0.73	0.58	0.745	0.59	0.76	0.57	0.73	down
chr19:14382417:14382362|14382360:-@chr19:14381554:14382146:-	A5SS	DDX39A	0.64	0.67	0.41	0.52	0.655	0.465	0.67	0.52	0.64	0.41	up
chr19:14728050:14728157:-@chr19:14724141:14724338:-@chr19:14723248:14723483:-	SE	ADGRE2	0.7	0.77	0.85	0.83	0.735	0.84	0.77	0.85	0.7	0.83	down
chr19:15094703:15094841:-@chr19:15094504:15094615:-	RI	ILVBL	0.2	0.28	0.47	0.31	0.24	0.39	0.28	0.47	0.2	0.31	down
chr19:15371221:15371113|15370441:-@chr19:15369525:15369666:-	A5SS	AKAP8L	0.09	0.17	0.36	0.22	0.13	0.29	0.17	0.36	0.09	0.22	down
chr19:16356940:16357022:-@chr19:16333590:16333795:-@chr19:16327059:16327662:-	SE	EPS15L1	0.53	0.51	0.29	0.49	0.52	0.39	0.53	0.49	0.51	0.29	up
chr19:17183456:17183595:+@chr19:17183704:17185093:+	RI	MYO9B	0.83	0.71	0.5	0.59	0.77	0.545	0.83	0.59	0.71	0.5	up
chr19:17183456:17183595|17183583:+@chr19:17183704:17185104:+	A5SS	MYO9B	0.48	0.42	0.55	0.73	0.45	0.64	0.48	0.73	0.42	0.55	down
chr19:17198339:17199008:+@chr19:17199649:17199814:+@chr19:17200065:17200752:+	SE	OCEL1	0.8	0.66	0.87	0.83	0.73	0.85	0.8	0.87	0.66	0.83	down
chr19:17198502:17198678:+@chr19:17198803:17199008:+	RI	OCEL1	0.51	0.65	0.44	0.48	0.58	0.46	0.65	0.48	0.51	0.44	up
chr19:17255034:17255771|17255693:+@chr19:17255898:17256075:+	A5SS	ANKLE1	0.84	0.89	0.59	0.72	0.865	0.655	0.89	0.72	0.84	0.59	up
chr19:17308496:17309473:+@chr19:17309683|17309817:17310064:+	A3SS	GTPBP3	0.14	0.2	0.26	0.32	0.17	0.29	0.2	0.32	0.14	0.26	down
chr19:17486805:17488089:+@chr19:17488180:17488283:+@chr19:17489097:17489198:+	SE	PGLS	0.11	0.08	0.4	0.13	0.095	0.265	0.11	0.4	0.08	0.13	down
chr19:1829663:1831114:-@chr19:1828507:1828686:-	RI	ABHD17A	0.88	0.75	0.55	0.74	0.815	0.645	0.88	0.74	0.75	0.55	up
chr19:18327705:18327821:+@chr19:18329193:18329425:+@chr19:18335201:18341767:+	SE	PGPEP1	0.87	0.81	0.98	0.95	0.84	0.965	0.87	0.98	0.81	0.95	down
chr19:18529573:18529724:+@chr19:18532230:18532360:+@chr19:18533846:18533971:+	SE	KXD1	0.04	0.1	0.31	0.11	0.07	0.21	0.1	0.31	0.04	0.11	down
chr19:18966175:18967089:-@chr19:18965447:18965549:-@chr19:18962697:18962958:-	SE	SUGP2	0.9	0.81	0.78	0.67	0.855	0.725	0.9	0.78	0.81	0.67	up
chr19:18966175:18967089:-@chr19:18965457:18965549:-@chr19:18962697:18962958:-	SE	SUGP2	0.9	0.78	0.77	0.7	0.84	0.735	0.9	0.77	0.78	0.7	up
chr19:18966953:18967089:-@chr19:18966175:18966295:-	RI	SUGP2	0.56	0.49	0.73	0.7	0.525	0.715	0.56	0.73	0.49	0.7	down
chr19:19487539:19488141:+@chr19:19497834|19497991:19498069:+	A3SS	YJEFN3	0.12	0.05	0.18	0.23	0.085	0.205	0.12	0.23	0.05	0.18	down
chr19:19487539:19488141:+@chr19:19497834|19497991:19498069:+	A3SS	NDUFA13	0.12	0.05	0.18	0.23	0.085	0.205	0.12	0.23	0.05	0.18	down
chr19:19487539:19488141:+@chr19:19497834|19497991:19498069:+	A3SS		0.12	0.05	0.18	0.23	0.085	0.205	0.12	0.23	0.05	0.18	down
chr19:19599901:19601191:-@chr19:19599093|19599155:19598352:-	A3SS	LPAR2	0.3	0.37	0.17	0.07	0.335	0.12	0.37	0.17	0.3	0.07	up
chr19:19626352:19626509:-@chr19:19625883|19625953:19625778:-	A3SS	ATP13A1	0.68	0.75	0.91	0.84	0.715	0.875	0.75	0.91	0.68	0.84	down
chr19:19777840:19777935:-@chr19:19763371:19764293:-@chr19:19757650:19758663:-	SE	ZNF506	0.35	0.46	0.54	0.51	0.405	0.525	0.46	0.54	0.35	0.51	down
chr19:19778751:19778877:-@chr19:19777840:19777935:-@chr19:19765643:19767469:-	SE	ZNF506	0.8	0.79	0.74	0.63	0.795	0.685	0.8	0.74	0.79	0.63	up
chr19:2060872:2060957:-@chr19:2060085:2060124:-	RI	AP3D1	0.7	0.6	0.53	0.5	0.65	0.515	0.7	0.53	0.6	0.5	up
chr19:21056794:21056994:+@chr19:21072831:21072957:+@chr19:21091475:21097795:+	SE		0.44	0.26	0.56	0.45	0.35	0.505	0.44	0.56	0.26	0.45	down
chr19:21056794:21056994:+@chr19:21072831:21072957:+@chr19:21091475:21097795:+	SE	ZNF714	0.44	0.26	0.56	0.45	0.35	0.505	0.44	0.56	0.26	0.45	down
chr19:21283888:21283983:-@chr19:21281460:21281583:-@chr19:21265703:21269381:-	SE	ZNF708	0.39	0.41	0.18	0.21	0.4	0.195	0.41	0.21	0.39	0.18	up
chr19:2187154:2187951:-@chr19:2185149:2186989:-@chr19:2184152:2185060:-	SE	PLEKHJ1	0.66	0.54	0.42	0.46	0.6	0.44	0.66	0.46	0.54	0.42	up
chr19:2187154:2187951:-@chr19:2185149:2186989:-@chr19:2184152:2185060:-	SE	MIR1227	0.66	0.54	0.42	0.46	0.6	0.44	0.66	0.46	0.54	0.42	up
chr19:2187154:2187951:-@chr19:2186761:2186989:-@chr19:2184152:2185060:-	SE	PLEKHJ1	0.77	0.74	0.34	0.56	0.755	0.45	0.77	0.56	0.74	0.34	up
chr19:2187154:2187951:-@chr19:2186761:2186989:-@chr19:2184152:2185060:-	SE	MIR1227	0.77	0.74	0.34	0.56	0.755	0.45	0.77	0.56	0.74	0.34	up
chr19:2288442:2289840:+@chr19:2290064|2290068:2290207:+	A3SS	SPPL2B	0.46	0.36	0.26	0.19	0.41	0.225	0.46	0.26	0.36	0.19	up
chr19:2302432:2302655|2302592:+@chr19:2303944:2306251:+	A5SS	SPPL2B	0.61	0.6	0.36	0.22	0.605	0.29	0.61	0.36	0.6	0.22	up
chr19:23348479:23348384|23348380:-@chr19:23332329:23337367:-	A5SS	ZNF91	0.14	0.21	0.31	0.28	0.175	0.295	0.21	0.31	0.14	0.28	down
chr19:24061744:24061979:+@chr19:24081190:24081285:+@chr19:24100896:24104607:+	SE	ZNF254	0.51	0.36	0.66	0.82	0.435	0.74	0.51	0.82	0.36	0.66	down
chr19:2427122:2427400:+@chr19:2427527:2427626:+@chr19:2428027:2428434:+	SE	GADD45B	0.88	0.94	0.77	0.75	0.91	0.76	0.94	0.77	0.88	0.75	up
chr19:2427122:2427400:+@chr19:2427527:2427632:+@chr19:2428027:2428434:+	SE	GADD45B	0.89	0.93	0.78	0.75	0.91	0.765	0.93	0.78	0.89	0.75	up
chr19:2427527:2427628|2427626:+@chr19:2428027:2428434:+	A5SS	GADD45B	0.94	0.92	0.76	0.84	0.93	0.8	0.94	0.84	0.92	0.76	up
chr19:2970281:2970771:-@chr19:2968838:2968857:-@chr19:2966651:2966758:-	SE	TLE2	0.74	0.7	0.83	0.94	0.72	0.885	0.74	0.94	0.7	0.83	down
chr19:34897872:34898292:-@chr19:34891001:34891170:-@chr19:34881633:34885724:-	SE	C19orf12	0.89	0.92	0.73	0.88	0.905	0.805	0.92	0.88	0.89	0.73	up
chr19:37650220:37650372:+@chr19:37651477:37651559:+	RI	DPY19L3	0.5	0.63	0.83	0.84	0.565	0.835	0.63	0.84	0.5	0.83	down
chr19:38979591:38979732:+@chr19:38981413|38981416:38981511:+	A3SS	KCTD15	0.43	0.42	0.59	0.82	0.425	0.705	0.43	0.82	0.42	0.59	down
chr19:40182743:40183230:+@chr19:40188429:40188675:+@chr19:40191863:40192073:+	SE		0.17	0.27	0.66	0.53	0.22	0.595	0.27	0.66	0.17	0.53	down
chr19:40182743:40183230:+@chr19:40188429:40188675:+@chr19:40191863:40192073:+	SE	GRAMD1A	0.17	0.27	0.66	0.53	0.22	0.595	0.27	0.66	0.17	0.53	down
chr19:40337467:40338354:+@chr19:40339587:40339717:+@chr19:40340164:40340360:+	SE	FXYD5	0.13	0.1	0.27	0.16	0.115	0.215	0.13	0.27	0.1	0.16	down
chr19:40441688:40441807:+@chr19:40444668:40444724:+@chr19:40445239:40445435:+@chr19:40449102:40449275:+	MXE	LSR	0.78	0.71	0.56	0.59	0.745	0.575	0.78	0.59	0.71	0.56	up
chr19:40441688:40441807:+@chr19:40445239:40445435:+@chr19:40449102:40449275:+	SE	LSR	0.59	0.51	0.36	0.32	0.55	0.34	0.59	0.36	0.51	0.32	up
chr19:40441688:40441807:+@chr19:40445289:40445435:+@chr19:40449102:40449275:+	SE	LSR	0.81	0.72	0.65	0.56	0.765	0.605	0.81	0.65	0.72	0.56	up
chr19:40441688:40441807:+@chr19:40445289:40445439:+@chr19:40449102:40449275:+	SE	LSR	0.68	0.62	0.48	0.41	0.65	0.445	0.68	0.48	0.62	0.41	up
chr19:40681458:40681505:-@chr19:40680389:40680423:-@chr19:40679957:40680280:-	SE	DMKN	0.2	0.47	0.15	0.19	0.335	0.17	0.47	0.19	0.2	0.15	up
chr19:40681505:40681462|40681458:-@chr19:40679957:40680280:-	A5SS	DMKN	0.84	0.41	0.91	0.88	0.625	0.895	0.84	0.91	0.41	0.88	down
chr19:40692926:40693252:-@chr19:40688677:40688728:-@chr19:40688460:40688507:-	SE	DMKN	0.76	0.76	0.89	0.84	0.76	0.865	0.76	0.89	0.76	0.84	down
chr19:40692926:40693252:-@chr19:40688681:40688791:-@chr19:40688460:40688507:-	SE	DMKN	0.24	0.23	0.51	0.26	0.235	0.385	0.24	0.51	0.23	0.26	down
chr19:40923121:40923337:-@chr19:40922827|40922829:40922451:-	A3SS	IGFLR1	0.75	0.81	0.65	0.56	0.78	0.605	0.81	0.65	0.75	0.56	up
chr19:40923765:40924088:-@chr19:40922451:40922510:-@chr19:40921541:40922367:-	SE	IGFLR1	0.9	0.84	0.77	0.64	0.87	0.705	0.9	0.77	0.84	0.64	up
chr19:40923765:40924088:-@chr19:40922510|40922829:40922451:-	A3SS	IGFLR1	0.85	0.88	0.71	0.81	0.865	0.76	0.88	0.81	0.85	0.71	up
chr19:40927367:40927479:-@chr19:40927064:40927162:-	RI	U2AF1L4	0.38	0.44	0.76	0.67	0.41	0.715	0.44	0.76	0.38	0.67	down
chr19:41193636:41193819:-@chr19:41193309:41193387:-	RI		0.84	0.86	0.75	0.69	0.85	0.72	0.86	0.75	0.84	0.69	up
chr19:41193636:41193819:-@chr19:41193309:41193387:-	RI	ALKBH6	0.84	0.86	0.75	0.69	0.85	0.72	0.86	0.75	0.84	0.69	up
chr19:41193636:41193819:-@chr19:41193309:41193425:-	RI		0.51	0.45	0.24	0.39	0.48	0.315	0.51	0.39	0.45	0.24	up
chr19:41193636:41193819:-@chr19:41193309:41193425:-	RI	ALKBH6	0.51	0.45	0.24	0.39	0.48	0.315	0.51	0.39	0.45	0.24	up
chr19:41196086:41196164:-@chr19:41195763:41195831:-@chr19:41193083:41194206:-	SE		0.79	0.89	0.58	0.78	0.84	0.68	0.89	0.78	0.79	0.58	up
chr19:41196086:41196164:-@chr19:41195763:41195831:-@chr19:41193083:41194206:-	SE	ALKBH6	0.79	0.89	0.58	0.78	0.84	0.68	0.89	0.78	0.79	0.58	up
chr19:41284756:41284893:+@chr19:41285479|41285494:41285593:+	A3SS	WDR62	0.88	0.73	0.65	0.7	0.805	0.675	0.88	0.7	0.73	0.65	up
chr19:41397344:41397938:+@chr19:41408696:41408863:+@chr19:41411490:41412441:+	SE	ZNF146	0.5	0.62	0.2	0.28	0.56	0.24	0.62	0.28	0.5	0.2	up
chr19:41737412:41737538:-@chr19:41734619:41734719:-@chr19:41726162:41731064:-	SE	ZNF529	0.11	0.23	0.39	0.51	0.17	0.45	0.23	0.51	0.11	0.39	down
chr19:41737412:41737538:-@chr19:41734632:41734719:-@chr19:41726162:41731064:-	SE	ZNF529	0.12	0.15	0.26	0.48	0.135	0.37	0.15	0.48	0.12	0.26	down
chr19:42033146:42034646:+@chr19:42045659:42045753:+@chr19:42055293:42055490:+@chr19:42059527:42062333:+	MXE	ZNF345	0.2	0.23	0.49	0.27	0.215	0.38	0.23	0.49	0.2	0.27	down
chr19:42561862:42561988:+@chr19:42562790:42563114:+@chr19:42571048:42575808:+	SE	ZNF527	0.69	0.87	0.5	0.53	0.78	0.515	0.87	0.53	0.69	0.5	up
chr19:43490232:43490077|43489908:-@chr19:43487584:43487987:-	A5SS	YIF1B	0.68	0.72	0.82	0.85	0.7	0.835	0.72	0.85	0.68	0.82	down
chr19:43587999:43588115:+@chr19:43589390:43589557:+	RI	FAM98C	0.24	0.42	0.08	0.09	0.33	0.085	0.42	0.09	0.24	0.08	up
chr19:4359900:4359928:+@chr19:4360726:4360756:+	RI	CHAF1A	0.68	0.67	0.51	0.53	0.675	0.52	0.68	0.53	0.67	0.51	up
chr19:4452203:4452329:+@chr19:4452923|4452926:4453223:+	A3SS	HDGFL2	0.74	0.59	0.77	0.82	0.665	0.795	0.74	0.82	0.59	0.77	down
chr19:44627921:44628117:+@chr19:44628284|44628292:44628445:+	A3SS	SUPT5H	0.95	0.94	0.63	0.93	0.945	0.78	0.95	0.93	0.94	0.63	up
chr19:45022995:45022894|45022890:-@chr19:45022713:45022807:-	A5SS	FBL	0.07	0.09	0.21	0.19	0.08	0.2	0.09	0.21	0.07	0.19	down
chr19:45028771:45028894:-@chr19:45023175:45023267:-@chr19:45022894:45022995:-	SE	FBL	0.91	0.92	0.74	0.86	0.915	0.8	0.92	0.86	0.91	0.74	up
chr19:45814635:45814788|45814766:+@chr19:45817092:45817238:+	A5SS	LTBP4	0.14	0.09	0.38	0.16	0.115	0.27	0.14	0.38	0.09	0.16	down
chr19:45907804:45907881:-@chr19:45902926|45903192:45902841:-	A3SS	RNU6-195P	0.65	0.57	0.75	0.73	0.61	0.74	0.65	0.75	0.57	0.73	down
chr19:45907804:45907881:-@chr19:45902926|45903192:45902841:-	A3SS	COQ8B	0.65	0.57	0.75	0.73	0.61	0.74	0.65	0.75	0.57	0.73	down
chr19:46436909:46437059:+@chr19:46437439:46437465:+@chr19:46440628:46440760:+	SE	AXL	0.48	0.41	0.39	0.29	0.445	0.34	0.48	0.39	0.41	0.29	up
chr19:46539915:46539992:-@chr19:46539775|46539778:46539628:-	A3SS	TGFB1	0.1	0.05	0.23	0.13	0.075	0.18	0.1	0.23	0.05	0.13	down
chr19:46631017:46631179:-@chr19:46629064:46630153:-	RI	DMAC2	0.57	0.53	0.46	0.44	0.55	0.45	0.57	0.46	0.53	0.44	up
chr19:4670863:4670953:-@chr19:4670215:4670336:-@chr19:4667065:4667164:-@chr19:4665093:4665349:-	MXE	DPP9	0.15	0.26	0.71	0.31	0.205	0.51	0.26	0.71	0.15	0.31	down
chr19:48722507:48722651:-@chr19:48722193:48722308:-@chr19:48707429:48707558:-	SE	ETHE1	0.82	0.91	0.7	0.81	0.865	0.755	0.91	0.81	0.82	0.7	up
chr19:49223015:49223141:+@chr19:49223390:49223482:+@chr19:49227810:49229103:+	SE	ZNF222	0.81	0.9	0.74	0.62	0.855	0.68	0.9	0.74	0.81	0.62	up
chr19:49314475:49314567:+@chr19:49325035:49325091:+@chr19:49326843:49330815:+	SE	ZNF225	0.12	0.28	0.36	0.35	0.2	0.355	0.28	0.36	0.12	0.35	down
chr19:49368853:49368945:+@chr19:49371491:49373680:+	RI	ZNF226	0.28	0.43	0.65	0.49	0.355	0.57	0.43	0.65	0.28	0.49	down
chr19:49409062:49409237:+@chr19:49413784:49413845:+@chr19:49424439:49424882:+	SE	ZNF227	0.76	0.75	0.88	0.9	0.755	0.89	0.76	0.9	0.75	0.88	down
chr19:50086357:50086411:+@chr19:50086504:50086786:+	RI	TOMM40	0.64	0.8	0.55	0.27	0.72	0.41	0.8	0.55	0.64	0.27	up
chr19:50086357:50086411:+@chr19:50086507:50086786:+	RI	TOMM40	0.69	0.81	0.61	0.32	0.75	0.465	0.81	0.61	0.69	0.32	up
chr19:51570701:51570852|51570848:+@chr19:51571550:51571719:+	A5SS	PPP5C	0.3	0.13	0.08	0.03	0.215	0.055	0.3	0.08	0.13	0.03	up
chr19:5169431:5170478:-@chr19:5167731:5167778:-@chr19:5166509:5166606:-	SE	PTPRS	0.21	0.27	0.11	0.11	0.24	0.11	0.27	0.11	0.21	0.11	up
chr19:51943612:51943814|51943762:+@chr19:51950509:51953676:+	A5SS	FKRP	0.34	0.35	0.12	0.17	0.345	0.145	0.35	0.17	0.34	0.12	up
chr19:52285064:52285286:-@chr19:52281481:52281635:-@chr19:52280415:52280511:-	SE	ZC3H4	0.93	0.94	0.76	0.88	0.935	0.82	0.94	0.88	0.93	0.76	up
chr19:52350211:52350310:+@chr19:52364915|52364918:52365020:+	A3SS	SAE1	0.84	0.91	0.67	0.79	0.875	0.73	0.91	0.79	0.84	0.67	up
chr19:52874031:52876345:+@chr19:52877045:52877221:+@chr19:52889184:52889795:+	SE	BICRA	0.56	0.61	0.78	0.92	0.585	0.85	0.61	0.92	0.56	0.78	down
chr19:53558360:53558742:-@chr19:53540229:53540394:-@chr19:53537599:53538520:-	SE	TMEM143	0.76	0.57	0.84	0.85	0.665	0.845	0.76	0.85	0.57	0.84	down
chr19:53669907:53670018:+@chr19:53673138:53673214:+	RI	CYTH2	0.23	0.44	0.63	0.5	0.335	0.565	0.44	0.63	0.23	0.5	down
chr19:53811795:53811893:-@chr19:53811271|53811289:53811148:-	A3SS	RPL18	0.17	0.04	0.24	0.21	0.105	0.225	0.17	0.24	0.04	0.21	down
chr19:54160839:54160994|54160992:+@chr19:54161353:54161475:+	A5SS	FTL	0.22	0.22	0.59	0.46	0.22	0.525	0.22	0.59	0.22	0.46	down
chr19:54296459:54296540:+@chr19:54297183:54298656:+@chr19:54299703:54299804:+	SE	SNRNP70	0.3	0.27	0.71	0.36	0.285	0.535	0.3	0.71	0.27	0.36	down
chr19:54684919:54684995:+@chr19:54685309:54685366:+	RI	RPL13A	0.61	0.52	0.62	0.74	0.565	0.68	0.61	0.74	0.52	0.62	down
chr19:54684919:54684995:+@chr19:54685309:54685366:+	RI	SNORD32A	0.61	0.52	0.62	0.74	0.565	0.68	0.61	0.74	0.52	0.62	down
chr19:54684919:54685159:+@chr19:54685301:54685366:+	RI	RPL13A	0.42	0.42	0.8	0.52	0.42	0.66	0.42	0.8	0.42	0.52	down
chr19:54684919:54685159:+@chr19:54685301:54685366:+	RI	SNORD32A	0.42	0.42	0.8	0.52	0.42	0.66	0.42	0.8	0.42	0.52	down
chr19:54684919:54685159|54684981:+@chr19:54685301:54685933:+	A5SS	RPL13A	0.54	0.45	0.42	0.34	0.495	0.38	0.54	0.42	0.45	0.34	up
chr19:54684919:54685159|54684981:+@chr19:54685301:54685933:+	A5SS	SNORD32A	0.54	0.45	0.42	0.34	0.495	0.38	0.54	0.42	0.45	0.34	up
chr19:54684919:54685159|54684981:+@chr19:54685301:54685933:+	A5SS	SNORD33	0.54	0.45	0.42	0.34	0.495	0.38	0.54	0.42	0.45	0.34	up
chr19:54708223:54708542:+@chr19:54719576|54720526:54720642:+	A3SS	FCGRT	0.65	0.81	0.56	0.5	0.73	0.53	0.81	0.56	0.65	0.5	up
chr19:54753966:54755108:-@chr19:54753131:54753268:-@chr19:54752162:54753014:-	SE	NOSIP	0.58	0.47	0.37	0.35	0.525	0.36	0.58	0.37	0.47	0.35	up
chr19:54857494:54857686:-@chr19:54855782:54855897:-@chr19:54854638:54854902:-	SE	IRF3	0.77	0.67	0.85	0.88	0.72	0.865	0.77	0.88	0.67	0.85	down
chr19:54860700:54860944:-@chr19:54858412:54858583:-@chr19:54858257:54858327:-	SE	IRF3	0.81	0.69	0.83	0.94	0.75	0.885	0.81	0.94	0.69	0.83	down
chr19:54860700:54860944:-@chr19:54859622:54859742:-@chr19:54858257:54858583:-	SE	IRF3	0.39	0.39	0.14	0.35	0.39	0.245	0.39	0.35	0.39	0.14	up
chr19:54860700:54860944:-@chr19:54859743:54859915:-@chr19:54859622:54859742:-@chr19:54858257:54858327:-	MXE	IRF3	0.72	0.8	0.93	0.88	0.76	0.905	0.8	0.93	0.72	0.88	down
chr19:55124395:55124799:-@chr19:55122884|55122917:55122763:-	A3SS	IL4I1	0.5	0.37	0.61	0.58	0.435	0.595	0.5	0.61	0.37	0.58	down
chr19:55124395:55124799:-@chr19:55122884|55122917:55122763:-	A3SS	NUP62	0.5	0.37	0.61	0.58	0.435	0.595	0.5	0.61	0.37	0.58	down
chr19:55124395:55124799:-@chr19:55122884|55122917:55122763:-	A3SS	SIGLEC11	0.5	0.37	0.61	0.58	0.435	0.595	0.5	0.61	0.37	0.58	down
chr19:55567940:55568054:+@chr19:55571304:55571645:+@chr19:55571788:55571895:+	SE	NR1H2	0.77	0.78	0.61	0.73	0.775	0.67	0.78	0.73	0.77	0.61	up
chr19:55573218:55573489:+@chr19:55573591:55573865:+	RI	NR1H2	0.48	0.38	0.62	0.62	0.43	0.62	0.48	0.62	0.38	0.62	down
chr19:55705355:55706280:-@chr19:55702643:55702768:-@chr19:55701447:55701641:-	SE	JOSD2	0.58	0.65	0.82	0.7	0.615	0.76	0.65	0.82	0.58	0.7	down
chr19:55834094:55834375:-@chr19:55832495|55832859:55832333:-	A3SS	SYT3	0.46	0.4	0.66	0.58	0.43	0.62	0.46	0.66	0.4	0.58	down
chr19:57195443:57195411|57195324:-@chr19:57186397:57189902:-	A5SS	ZNF615	0.3	0.28	0.34	0.47	0.29	0.405	0.3	0.47	0.28	0.34	down
chr19:57196878:57196973:-@chr19:57195324:57195443:-@chr19:57186397:57189902:-	SE	ZNF615	0.37	0.24	0.4	0.41	0.305	0.405	0.37	0.41	0.24	0.4	down
chr19:57317522:57317473|57317425:-@chr19:57307177:57312089:-	A5SS	ZNF616	0.57	0.73	0.34	0.34	0.65	0.34	0.73	0.34	0.57	0.34	up
chr19:57318988:57319114:-@chr19:57317425:57317522:-@chr19:57307177:57312089:-	SE	ZNF616	0.47	0.62	0.37	0.21	0.545	0.29	0.62	0.37	0.47	0.21	up
chr19:57495459:57495549:+@chr19:57510899:57511027:+@chr19:57516644:57521000:+	SE	ZNF480	0.95	0.87	0.74	0.86	0.91	0.8	0.95	0.86	0.87	0.74	up
chr19:57738331:57738412:+@chr19:57742577:57742703:+@chr19:57748172:57751867:+	SE	ZNF808	0.71	0.69	0.62	0.48	0.7	0.55	0.71	0.62	0.69	0.48	up
chr19:57814001:57814127:-@chr19:57811783:57811880:-@chr19:57807093:57809862:-	SE	ZNF83	0.3	0.5	0.67	0.52	0.4	0.595	0.5	0.67	0.3	0.52	down
chr19:57814001:57814127:-@chr19:57811783:57811900:-@chr19:57807093:57809862:-	SE	ZNF83	0.27	0.45	0.7	0.57	0.36	0.635	0.45	0.7	0.27	0.57	down
chr19:57814001:57814127:-@chr19:57811783:57811906:-@chr19:57807093:57809862:-	SE	ZNF83	0.34	0.51	0.73	0.62	0.425	0.675	0.51	0.73	0.34	0.62	down
chr19:57814001:57814127:-@chr19:57811783:57811940:-@chr19:57807093:57809862:-	SE	ZNF83	0.39	0.48	0.71	0.6	0.435	0.655	0.48	0.71	0.39	0.6	down
chr19:57850626:57850752:-@chr19:57814001:57814127:-@chr19:57807093:57809862:-	SE	ZNF83	0.75	0.74	0.43	0.5	0.745	0.465	0.75	0.5	0.74	0.43	up
chr19:58044152:58044695:-@chr19:58040244:58040361:-@chr19:58033079:58037216:-	SE	ZNF468	0.66	0.46	0.68	0.7	0.56	0.69	0.66	0.7	0.46	0.68	down
chr19:58083192:58083318:-@chr19:58078705:58078769:-@chr19:58071237:58077048:-	SE	ZNF320	0.25	0.23	0.4	0.28	0.24	0.34	0.25	0.4	0.23	0.28	down
chr19:5865951:5866157|5866076:+@chr19:5866232:5868243:+	A5SS	CAPS	0.66	0.48	0.67	0.69	0.57	0.68	0.66	0.69	0.48	0.67	down
chr19:5865951:5866161|5866157:+@chr19:5866232:5868243:+	A5SS	CAPS	0.32	0.35	0.24	0.21	0.335	0.225	0.35	0.24	0.32	0.21	up
chr19:59310602:59310989:+@chr19:59313433|59313440:59313647:+	A3SS	PRPF31	0.82	0.9	0.78	0.6	0.86	0.69	0.9	0.78	0.82	0.6	up
chr19:59401956:59402142:+@chr19:59402233:59402404:+	RI	RPS9	0.56	0.38	0.62	0.63	0.47	0.625	0.56	0.63	0.38	0.62	down
chr19:59651575:59652300:+@chr19:59654279|59654283:59654371:+	A3SS	LENG8	0.68	0.7	0.81	0.81	0.69	0.81	0.7	0.81	0.68	0.81	down
chr19:600679:600748:-@chr19:599882:599975:-	RI	RNF126	0.48	0.42	0.24	0.34	0.45	0.29	0.48	0.34	0.42	0.24	up
chr19:60349861:60350166:-@chr19:60349614:60349646:-@chr19:60348580:60348745:-	SE	TNNT1	0.34	0.54	0.28	0.16	0.44	0.22	0.54	0.28	0.34	0.16	up
chr19:60506847:60507006:+@chr19:60507230:60507290:+@chr19:60507731:60508100:+	SE	BRSK1	0.85	0.86	0.55	0.8	0.855	0.675	0.86	0.8	0.85	0.55	up
chr19:60544974:60545226:+@chr19:60545395:60545560:+	RI	KMT5C	0.26	0.24	0.07	0.2	0.25	0.135	0.26	0.2	0.24	0.07	up
chr19:60556787:60556954:-@chr19:60556492:60556570:-@chr19:60552486:60553980:-	SE	COX6B2	0.56	0.51	0.48	0.22	0.535	0.35	0.56	0.48	0.51	0.22	up
chr19:62614060:62614586:+@chr19:62621092:62621218:+@chr19:62622815:62625236:+	SE	ZNF17	0.75	0.89	0.27	0.73	0.82	0.5	0.89	0.73	0.75	0.27	up
chr19:62638505:62638773:+@chr19:62645065:62645191:+@chr19:62646471:62649109:+	SE	ZNF749	0.79	0.72	0.46	0.59	0.755	0.525	0.79	0.59	0.72	0.46	up
chr19:62680457:62680750:-@chr19:62679814:62679852:-@chr19:62672766:62677601:-	SE	ZNF772	0.71	0.75	0.69	0.55	0.73	0.62	0.75	0.69	0.71	0.55	up
chr19:62749637:62751173:-@chr19:62747417:62747763:-@chr19:62745016:62746423:-	SE	ZNF550	0.53	0.7	0.47	0.38	0.615	0.425	0.7	0.47	0.53	0.38	up
chr19:62749637:62751173:-@chr19:62747417:62747763:-@chr19:62745016:62746423:-	SE		0.53	0.7	0.47	0.38	0.615	0.425	0.7	0.47	0.53	0.38	up
chr19:63289353:63290187:-@chr19:63288555|63288558:63287018:-	A3SS	ZSCAN18	0.75	0.63	0.51	0.53	0.69	0.52	0.75	0.53	0.63	0.51	up
chr19:63386208:63386621:+@chr19:63387100:63387239:+@chr19:63388891:63389017:+	SE	ZNF274	0.45	0.37	0.79	0.58	0.41	0.685	0.45	0.79	0.37	0.58	down
chr19:63555461:63555733:-@chr19:63554569:63554865:-	RI	A1BG	0.69	0.8	0.85	0.93	0.745	0.89	0.8	0.93	0.69	0.85	down
chr19:63611860:63612344:+@chr19:63613120:63613270:+@chr19:63618703:63618825:+	SE	ZNF584	0.39	0.37	0.22	0.3	0.38	0.26	0.39	0.3	0.37	0.22	up
chr19:63611860:63612344:+@chr19:63613185:63613270:+@chr19:63618703:63618825:+	SE	ZNF584	0.48	0.38	0.18	0.35	0.43	0.265	0.48	0.35	0.38	0.18	up
chr19:7103737:7103938:-@chr19:7101508:7101543:-@chr19:7093827:7094101:-	SE	INSR	0.58	0.48	0.28	0.24	0.53	0.26	0.58	0.28	0.48	0.24	up
chr19:748075:748505:+@chr19:750413:750443:+@chr19:754561:754636:+	SE	PTBP1	0.97	0.96	0.76	0.95	0.965	0.855	0.97	0.95	0.96	0.76	up
chr19:7874726:7874953:+@chr19:7876693:7876740:+@chr19:7880640:7880781:+	SE	MAP2K7	0.52	0.44	0.3	0.2	0.48	0.25	0.52	0.3	0.44	0.2	up
chr19:8279033:8279768:-@chr19:8275915:8276689:-@chr19:8274739:8274972:-	SE	CD320	0.58	0.62	0.4	0.56	0.6	0.48	0.62	0.56	0.58	0.4	up
chr19:8292540:8292587:+@chr19:8292837:8292975:+	RI	RPS28	0.19	0.24	0.15	0.06	0.215	0.105	0.24	0.15	0.19	0.06	up
chr19:8384173:8384304:+@chr19:8389421:8389691:+@chr19:8392673:8392900:+	SE	MARCHF2	0.58	0.48	0.85	0.64	0.53	0.745	0.58	0.85	0.48	0.64	down
chr19:8384173:8384304:+@chr19:8389423:8389691:+@chr19:8392673:8392900:+	SE	MARCHF2	0.58	0.41	0.82	0.61	0.495	0.715	0.58	0.82	0.41	0.61	down
chr19:9312778:9312860:+@chr19:9313293:9315519:+	RI	ZNF177	0.54	0.74	0.43	0.49	0.64	0.46	0.74	0.49	0.54	0.43	up
chr19:9312778:9312860:+@chr19:9313293:9315519:+	RI	ZNF559	0.54	0.74	0.43	0.49	0.64	0.46	0.74	0.49	0.54	0.43	up
chr1:100345954:100346148:-@chr1:100345772:100345861:-	RI	SASS6	0.17	0.29	0.1	0.05	0.23	0.075	0.29	0.1	0.17	0.05	up
chr1:1009596:1009749:-@chr1:1007068:1008230:-	RI	C1orf159	0.31	0.25	0.44	0.42	0.28	0.43	0.31	0.44	0.25	0.42	down
chr1:1009596:1009749:-@chr1:1009158:1009254:-@chr1:1007061:1008230:-	SE	C1orf159	0.37	0.38	0.21	0.15	0.375	0.18	0.38	0.21	0.37	0.15	up
chr1:1009596:1009749:-@chr1:1009158:1009329:-@chr1:1007061:1008230:-	SE	C1orf159	0.53	0.64	0.33	0.23	0.585	0.28	0.64	0.33	0.53	0.23	up
chr1:1011121:1011255:-@chr1:1008230|1009749:1007068:-	A3SS	C1orf159	0.3	0.26	0.47	0.42	0.28	0.445	0.3	0.47	0.26	0.42	down
chr1:1011121:1011255:-@chr1:1009596:1009749:-@chr1:1007061:1008230:-	SE	C1orf159	0.44	0.23	0.51	0.46	0.335	0.485	0.44	0.51	0.23	0.46	down
chr1:101116591:101116568|101116538:-@chr1:101115620:101116047:-	A5SS	EXTL2	0.1	0.2	0.55	0.37	0.15	0.46	0.2	0.55	0.1	0.37	down
chr1:101126897:101127008:-@chr1:101116538:101116591:-@chr1:101115620:101116047:-	SE	EXTL2	0.1	0.17	0.21	0.3	0.135	0.255	0.17	0.3	0.1	0.21	down
chr1:10260631:10260773:+@chr1:10261742:10261783:+@chr1:10264967:10265178:+	SE	KIF1B	0.11	0.32	0.06	0.09	0.215	0.075	0.32	0.09	0.11	0.06	up
chr1:103897419:103899254:+@chr1:103909580:103909739:+@chr1:103915702:103915915:+	SE	ACTG1P4	0.3	0.23	0.21	0.12	0.265	0.165	0.3	0.21	0.23	0.12	up
chr1:103897419:103899254:+@chr1:103909580:103909739:+@chr1:103915702:103915915:+	SE	AMY2B	0.3	0.23	0.21	0.12	0.265	0.165	0.3	0.21	0.23	0.12	up
chr1:103897419:103899254:+@chr1:103909580:103909739:+@chr1:103915702:103915915:+	SE	RNPC3	0.3	0.23	0.21	0.12	0.265	0.165	0.3	0.21	0.23	0.12	up
chr1:10413373:10414045:+@chr1:10416486:10416609:+@chr1:10417301:10417334:+	SE	CENPS-CORT	0.58	0.56	0.74	0.72	0.57	0.73	0.58	0.74	0.56	0.72	down
chr1:10413373:10414045:+@chr1:10416486:10416609:+@chr1:10417301:10417334:+	SE	CENPS	0.58	0.56	0.74	0.72	0.57	0.73	0.58	0.74	0.56	0.72	down
chr1:10413373:10414045:+@chr1:10417301:10417334:+@chr1:10422991:10423057:+	SE	CENPS-CORT	0.18	0.28	0.46	0.49	0.23	0.475	0.28	0.49	0.18	0.46	down
chr1:10413373:10414045:+@chr1:10417301:10417334:+@chr1:10422991:10423057:+	SE	CENPS	0.18	0.28	0.46	0.49	0.23	0.475	0.28	0.49	0.18	0.46	down
chr1:109625253:109625396:-@chr1:109624922:109625061:-	RI	PSRC1	0.78	0.82	0.63	0.68	0.8	0.655	0.82	0.68	0.78	0.63	up
chr1:110254738:110255207:+@chr1:110258404:110258526:+@chr1:110259779:110259841:+	SE	CSF1	0.9	0.81	0.69	0.78	0.855	0.735	0.9	0.78	0.81	0.69	up
chr1:110265992:110266139:+@chr1:110267311:110267856:+@chr1:110268205:110268335:+	SE	CSF1	0.9	0.89	0.69	0.68	0.895	0.685	0.9	0.69	0.89	0.68	up
chr1:110265992:110266139:+@chr1:110267311|110268205:110268335:+	A3SS	CSF1	0.93	0.92	0.72	0.75	0.925	0.735	0.93	0.75	0.92	0.72	up
chr1:110362697:110362795:+@chr1:110363020|110363196:110363264:+	A3SS	AHCYL1	0.48	0.32	0.23	0.09	0.4	0.16	0.48	0.23	0.32	0.09	up
chr1:110681541:110686413:+@chr1:110689684:110689794:+@chr1:110690453:110690826:+	SE	RBM15	0.52	0.32	0.16	0.31	0.42	0.235	0.52	0.31	0.32	0.16	up
chr1:111470372:111470439:-@chr1:111466761:111466788:-@chr1:111462051:111464838:-	SE	DRAM2	0.45	0.33	0.56	0.49	0.39	0.525	0.45	0.56	0.33	0.49	down
chr1:112810686:112811736:+@chr1:112835156:112835226:+@chr1:112859019:112859239:+	SE	WNT2B	0.66	0.63	0.45	0.35	0.645	0.4	0.66	0.45	0.63	0.35	up
chr1:113018831:113019194:+@chr1:113020821|113020825:113020895:+	A3SS	MOV10	0.33	0.24	0.38	0.52	0.285	0.45	0.33	0.52	0.24	0.38	down
chr1:113042432:113042623:+@chr1:113042860:113042934:+	RI	MOV10	0.36	0.33	0.23	0.24	0.345	0.235	0.36	0.24	0.33	0.23	up
chr1:113444565:113444633:+@chr1:113447754:113447880:+@chr1:113451739:113452103:+	SE	LRIG2	0.5	0.41	0.76	0.65	0.455	0.705	0.5	0.76	0.41	0.65	down
chr1:114246030:114245904|114245900:-@chr1:114244216:114245528:-	A5SS	AP4B1	0.73	0.73	0.8	0.91	0.73	0.855	0.73	0.91	0.73	0.8	down
chr1:114248750:114249143:-@chr1:114246783:114246879:-@chr1:114245900:114246030:-	SE	AP4B1	0.75	0.7	0.4	0.68	0.725	0.54	0.75	0.68	0.7	0.4	up
chr1:114743602:114743754:-@chr1:114742085:114742135:-@chr1:114736922:114742005:-	SE	TRIM33	0.9	0.9	0.74	0.76	0.9	0.75	0.9	0.76	0.9	0.74	up
chr1:11632589:11632718:-@chr1:11632518|11632527:11632423:-	A3SS	FBXO2	0.55	0.23	0.19	0.09	0.39	0.14	0.55	0.19	0.23	0.09	up
chr1:11632718:11632610|11632589:-@chr1:11632172:11632518:-	A5SS	FBXO2	0.81	0.9	0.93	0.98	0.855	0.955	0.9	0.98	0.81	0.93	down
chr1:117462912:117462233|117462179:-@chr1:117460761:117460890:-	A5SS	TRIM45	0.64	0.62	0.91	0.86	0.63	0.885	0.64	0.91	0.62	0.86	down
chr1:11767792:11768026|11767933:+@chr1:11770032:11770691:+	A5SS	C1orf167	0.15	0.33	0.05	0.04	0.24	0.045	0.33	0.05	0.15	0.04	up
chr1:11770032:11770691:+@chr1:11770793|11770808:11771022:+	A3SS	C1orf167	0.51	0.52	0.76	0.74	0.515	0.75	0.52	0.76	0.51	0.74	down
chr1:11777373:11777507:-@chr1:11777121|11777182:11777002:-	A3SS	MTHFR	0.78	0.77	0.88	0.92	0.775	0.9	0.78	0.92	0.77	0.88	down
chr1:11786049:11787176:-@chr1:11785672:11785773:-	RI	MTHFR	0.85	0.79	0.66	0.66	0.82	0.66	0.85	0.66	0.79	0.66	up
chr1:11917165:11917499:+@chr1:11918545:11918599:+@chr1:11927166:11927306:+@chr1:11930620:11930711:+	MXE	PLOD1	0.22	0.2	0.5	0.23	0.21	0.365	0.22	0.5	0.2	0.23	down
chr1:11962825:11963128:+@chr1:11964454|11964614:11964758:+	A3SS	MFN2	0.37	0.53	0.24	0.18	0.45	0.21	0.53	0.24	0.37	0.18	up
chr1:11962825:11963128:+@chr1:11964454|11964618:11964758:+	A3SS	MFN2	0.5	0.76	0.42	0.43	0.63	0.425	0.76	0.43	0.5	0.42	up
chr1:120081260:120081416|120081409:+@chr1:120084532:120084664:+	A5SS	PHGDH	0.55	0.71	0.79	0.72	0.63	0.755	0.71	0.79	0.55	0.72	down
chr1:12331467:12331617:+@chr1:12331808:12332018:+	RI	VPS13D	0.22	0.27	0.08	0.16	0.245	0.12	0.27	0.16	0.22	0.08	up
chr1:1233809:1233963:+@chr1:1234158:1234215:+@chr1:1234329:1234877:+	SE	PUSL1	0.61	0.7	0.74	0.8	0.655	0.77	0.7	0.8	0.61	0.74	down
chr1:1244539:1244767:-@chr1:1240795|1240857:1240763:-	A3SS		0.78	0.64	0.63	0.37	0.71	0.5	0.78	0.63	0.64	0.37	up
chr1:1244539:1244767:-@chr1:1240795|1240857:1240763:-	A3SS	INTS11	0.78	0.64	0.63	0.37	0.71	0.5	0.78	0.63	0.64	0.37	up
chr1:1246239:1246339:-@chr1:1240724:1240861:-@chr1:1239544:1240205:-	SE		0.58	0.67	0.51	0.25	0.625	0.38	0.67	0.51	0.58	0.25	up
chr1:1246239:1246339:-@chr1:1240724:1240861:-@chr1:1239544:1240205:-	SE	INTS11	0.58	0.67	0.51	0.25	0.625	0.38	0.67	0.51	0.58	0.25	up
chr1:1249999:1250345:+@chr1:1252079:1252275:+@chr1:1252484:1254140:+	SE	CPTP	0.8	0.89	0.97	0.95	0.845	0.96	0.89	0.97	0.8	0.95	down
chr1:1264682:1264605|1264530:-@chr1:1263583:1263896:-	A5SS	DVL1	0.77	0.71	0.81	0.87	0.74	0.84	0.77	0.87	0.71	0.81	down
chr1:1320757:1320637|1320633:-@chr1:1318323:1318703:-	A5SS	CCNL2	0.23	0.32	0.1	0.08	0.275	0.09	0.32	0.1	0.23	0.08	up
chr1:142535724:142536990:-@chr1:142512568:142512688:-@chr1:142510922:142511478:-	SE		0.63	0.61	0.81	0.74	0.62	0.775	0.63	0.81	0.61	0.74	down
chr1:142535724:142536990:-@chr1:142512568:142512688:-@chr1:142510922:142511478:-	SE		0.63	0.61	0.81	0.74	0.62	0.775	0.63	0.81	0.61	0.74	down
chr1:143615982:143616094:-@chr1:143614434:143614561:-@chr1:143601948:143603946:-	SE	PDE4DIP	0.61	0.81	0.82	0.91	0.71	0.865	0.81	0.91	0.61	0.82	down
chr1:1437387:1437716:+@chr1:1440877:1441101:+@chr1:1441255:1441331:+	SE	ATAD3A	0.07	0.11	0.26	0.13	0.09	0.195	0.11	0.26	0.07	0.13	down
chr1:144171009:144171138:-@chr1:144169292:144169360:-@chr1:144167593:144168961:-	SE	POLR3GL	0.8	0.86	0.71	0.75	0.83	0.73	0.86	0.75	0.8	0.71	up
chr1:144171454:144171620:-@chr1:144171009:144171138:-@chr1:144167593:144168961:-	SE	POLR3GL	0.7	0.86	0.9	0.89	0.78	0.895	0.86	0.9	0.7	0.89	down
chr1:144322346:144322698:+@chr1:144357472:144357530:+@chr1:144361840:144361897:+	SE		0.63	0.79	0.93	0.94	0.71	0.935	0.79	0.94	0.63	0.93	down
chr1:144768944:144768979:-@chr1:144768632:144768841:-	RI		0.08	0.06	0.33	0.45	0.07	0.39	0.08	0.45	0.06	0.33	down
chr1:144768944:144768979:-@chr1:144768632:144768841:-	RI		0.08	0.06	0.33	0.45	0.07	0.39	0.08	0.45	0.06	0.33	down
chr1:145099915:145099983:-@chr1:145099000:145099036:-@chr1:145093302:145097845:-	SE	PRKAB2	0.04	0.1	0.26	0.12	0.07	0.19	0.1	0.26	0.04	0.12	down
chr1:146713206:146713681:-@chr1:146711264:146711366:-@chr1:146710218:146710432:-	SE		0.62	0.47	0.68	0.8	0.545	0.74	0.62	0.8	0.47	0.68	down
chr1:146827471:146827739:+@chr1:146833406|146833474:146833504:+	A3SS		0.45	0.23	0.71	0.5	0.34	0.605	0.45	0.71	0.23	0.5	down
chr1:147842379:147843324:+@chr1:147844232:147844286:+@chr1:147936833:147937076:+	SE		0.8	0.75	0.56	0.72	0.775	0.64	0.8	0.72	0.75	0.56	up
chr1:147842379:147843324:+@chr1:147844232:147844286:+@chr1:147936833:147937076:+	SE		0.8	0.75	0.56	0.72	0.775	0.64	0.8	0.72	0.75	0.56	up
chr1:147842379:147843324:+@chr1:147844232:147844286:+@chr1:147936833:147937076:+	SE		0.8	0.75	0.56	0.72	0.775	0.64	0.8	0.72	0.75	0.56	up
chr1:147842379:147843324:+@chr1:147844232:147844286:+@chr1:147936833:147937076:+	SE		0.8	0.75	0.56	0.72	0.775	0.64	0.8	0.72	0.75	0.56	up
chr1:147842379:147843324:+@chr1:147936833:147937076:+@chr1:147938396:147938484:+	SE		0.2	0.26	0.3	0.37	0.23	0.335	0.26	0.37	0.2	0.3	down
chr1:147842379:147843324:+@chr1:147936833:147937076:+@chr1:147938396:147938484:+	SE		0.2	0.26	0.3	0.37	0.23	0.335	0.26	0.37	0.2	0.3	down
chr1:147842379:147843324:+@chr1:147936833:147937076:+@chr1:147938396:147938484:+	SE		0.2	0.26	0.3	0.37	0.23	0.335	0.26	0.37	0.2	0.3	down
chr1:147842379:147843324:+@chr1:147936833:147937076:+@chr1:147938396:147938484:+	SE		0.2	0.26	0.3	0.37	0.23	0.335	0.26	0.37	0.2	0.3	down
chr1:148170460:148170530:-@chr1:148169776:148169942:-@chr1:148168881:148169481:-	SE	MTMR11	0.75	0.65	0.84	0.78	0.7	0.81	0.75	0.84	0.65	0.78	down
chr1:148305966:148306631:+@chr1:148307291|148307311:148307445:+	A3SS	VPS45	0.18	0.21	0.04	0.08	0.195	0.06	0.21	0.08	0.18	0.04	up
chr1:148506740:148506813:-@chr1:148506380:148506427:-@chr1:148505219:148506226:-	SE	APH1A	0.27	0.21	0.34	0.49	0.24	0.415	0.27	0.49	0.21	0.34	down
chr1:148564833:148564963:+@chr1:148566640:148566735:+@chr1:148567403:148567968:+	SE	PRPF3	0.3	0.35	0.57	0.4	0.325	0.485	0.35	0.57	0.3	0.4	down
chr1:148731090:148731589:+@chr1:148735910:148736008:+@chr1:148736630:148736847:+	SE	TARS2	0.51	0.36	0.61	0.61	0.435	0.61	0.51	0.61	0.36	0.61	down
chr1:148797045:148797249:+@chr1:148797357|148797573:148797749:+	A3SS	ADAMTSL4	0.37	0.32	0.13	0.16	0.345	0.145	0.37	0.16	0.32	0.13	up
chr1:149202074:149202239:+@chr1:149202630:149202841:+	RI	SETDB1	0.34	0.27	0.14	0.11	0.305	0.125	0.34	0.14	0.27	0.11	up
chr1:149227383:149227441:+@chr1:149233677:149233799:+@chr1:149234360:149235151:+	SE	ANXA9	0.34	0.6	0.81	0.93	0.47	0.87	0.6	0.93	0.34	0.81	down
chr1:149245412:149246719:-@chr1:149241265:149241411:-@chr1:149240825:149240882:-	SE	MINDY1	0.51	0.56	0.71	0.72	0.535	0.715	0.56	0.72	0.51	0.71	down
chr1:149245412:149246719:-@chr1:149241265:149241423:-@chr1:149240825:149240882:-	SE	MINDY1	0.53	0.57	0.63	0.77	0.55	0.7	0.57	0.77	0.53	0.63	down
chr1:149256912:149257004:+@chr1:149257567:149257769:+@chr1:149264615:149264773:+@chr1:149266333:149266427:+	MXE	PRUNE1	0.48	0.44	0.41	0.29	0.46	0.35	0.48	0.41	0.44	0.29	up
chr1:149264615:149264773:+@chr1:149266333:149266427:+@chr1:149272906:149275064:+	SE	PRUNE1	0.72	0.84	0.94	0.87	0.78	0.905	0.84	0.94	0.72	0.87	down
chr1:149424720:149424606|149424602:-@chr1:149423285:149423593:-	A5SS	VPS72	0.15	0.23	0.11	0.06	0.19	0.085	0.23	0.11	0.15	0.06	up
chr1:149493801:149493908:+@chr1:149503014:149503132:+@chr1:149503932:149504334:+	SE	PSMD4	0.8	0.73	0.63	0.62	0.765	0.625	0.8	0.63	0.73	0.62	up
chr1:149566371:149567812:-@chr1:149563845:149564017:-@chr1:149554673:149555609:-	SE	PI4KB	0.35	0.32	0.21	0.25	0.335	0.23	0.35	0.25	0.32	0.21	up
chr1:149566371:149567812:-@chr1:149565272:149565473:-@chr1:149563845:149564017:-	SE	PI4KB	0.73	0.78	0.97	0.88	0.755	0.925	0.78	0.97	0.73	0.88	down
chr1:149779316:149779526:+@chr1:149801191:149801265:+@chr1:149801685:149801786:+	SE	MIR554	0.44	0.49	0.91	0.81	0.465	0.86	0.49	0.91	0.44	0.81	down
chr1:149779316:149779526:+@chr1:149801191:149801265:+@chr1:149801685:149801786:+	SE		0.44	0.49	0.91	0.81	0.465	0.86	0.49	0.91	0.44	0.81	down
chr1:149779316:149779526:+@chr1:149801191:149801265:+@chr1:149801685:149801786:+	SE		0.44	0.49	0.91	0.81	0.465	0.86	0.49	0.91	0.44	0.81	down
chr1:149779316:149779526:+@chr1:149801191:149801265:+@chr1:149801685:149801786:+	SE	TUFT1	0.44	0.49	0.91	0.81	0.465	0.86	0.49	0.91	0.44	0.81	down
chr1:150020581:150020687:-@chr1:150019228|150019240:150019051:-	A3SS	TDRKH	0.81	0.78	0.93	0.94	0.795	0.935	0.81	0.94	0.78	0.93	down
chr1:150134108:150134294:-@chr1:150129083:150129314:-@chr1:150128314:150128473:-	SE	THEM4	0.36	0.31	0.49	0.5	0.335	0.495	0.36	0.5	0.31	0.49	down
chr1:151847207:151847277:-@chr1:151847099:151847150:-	RI	S100A16	0.71	0.76	0.81	0.88	0.735	0.845	0.76	0.88	0.71	0.81	down
chr1:151870111:151870460:-@chr1:151867221:151867337:-@chr1:151865420:151866698:-	SE	S100A13	0.17	0.25	0.38	0.47	0.21	0.425	0.25	0.47	0.17	0.38	down
chr1:151875672:151877548:+@chr1:151881343|151881346:151881529:+	A3SS	CHTOP	0.66	0.77	0.59	0.58	0.715	0.585	0.77	0.59	0.66	0.58	up
chr1:151902233:151902123|151902119:-@chr1:151901797:151901895:-	A5SS	ILF2	0.76	0.9	0.91	0.97	0.83	0.94	0.9	0.97	0.76	0.91	down
chr1:152016861:152017455:+@chr1:152017563|152017606:152017653:+	A3SS	SLC27A3	0.79	0.59	0.88	0.86	0.69	0.87	0.79	0.88	0.59	0.86	down
chr1:152459442:152459898:-@chr1:152452993:152453046:-@chr1:152451558:152451724:-	SE	C1orf43	0.55	0.57	0.81	0.75	0.56	0.78	0.57	0.81	0.55	0.75	down
chr1:152459442:152459898:-@chr1:152453557:152453674:-@chr1:152452993:152453046:-	SE	C1orf43	0.84	0.9	0.98	0.98	0.87	0.98	0.9	0.98	0.84	0.98	down
chr1:152459442:152459898:-@chr1:152458932:152459037:-@chr1:152453557:152453674:-	SE	C1orf43	0.68	0.65	0.41	0.52	0.665	0.465	0.68	0.52	0.65	0.41	up
chr1:152459442:152459898:-@chr1:152458936:152459037:-@chr1:152453557:152453674:-	SE	C1orf43	0.78	0.74	0.53	0.65	0.76	0.59	0.78	0.65	0.74	0.53	up
chr1:152512436:152512702|152512700:+@chr1:152512874:152513076:+	A5SS	HAX1	0.48	0.43	0.33	0.32	0.455	0.325	0.48	0.33	0.43	0.32	up
chr1:152725043:152725162:-@chr1:152718581:152723435:-	RI	SHE	0.08	0.15	0.19	0.36	0.115	0.275	0.15	0.36	0.08	0.19	down
chr1:153205262:153205331:-@chr1:153205177|153205180:153205046:-	A3SS	SHC1	0.75	0.79	0.6	0.68	0.77	0.64	0.79	0.68	0.75	0.6	up
chr1:153241736:153241786:+@chr1:153241943:153242043:+@chr1:153253755:153254914:+	SE	ZBTB7B	0.63	0.73	0.79	0.81	0.68	0.8	0.73	0.81	0.63	0.79	down
chr1:153241770:153242043:+@chr1:153253115:153253193:+@chr1:153253755:153254914:+	SE	ZBTB7B	0.04	0.05	0.23	0.12	0.045	0.175	0.05	0.23	0.04	0.12	down
chr1:153370439:153370744|153370734:+@chr1:153372603:153372880:+	A5SS	EFNA1	0.2	0.19	0.14	0.03	0.195	0.085	0.2	0.14	0.19	0.03	up
chr1:153375399:153376822|153375476:+@chr1:153377079:153377198:+	A5SS		0.56	0.71	0.48	0.51	0.635	0.495	0.71	0.51	0.56	0.48	up
chr1:153375399:153376822|153375476:+@chr1:153377079:153377198:+	A5SS	SLC50A1	0.56	0.71	0.48	0.51	0.635	0.495	0.71	0.51	0.56	0.48	up
chr1:153446963:153447042:+@chr1:153448542:153448634:+	RI	MTX1	0.67	0.66	0.53	0.12	0.665	0.325	0.67	0.53	0.66	0.12	up
chr1:153454379:153454894:-@chr1:153453934:153454008:-@chr1:153453655:153453788:-	SE	GBAP1	0.48	0.32	0.26	0.29	0.4	0.275	0.48	0.29	0.32	0.26	up
chr1:153463797:153463953:-@chr1:153461292:153461502:-@chr1:153455263:153455357:-@chr1:153453655:153454464:-	MXE	GBAP1	0.26	0.43	0.72	0.51	0.345	0.615	0.43	0.72	0.26	0.51	down
chr1:153487510:153487579:-@chr1:153486691:153487236:-@chr1:153484820:153484888:-	SE	ENTREP3	0.69	0.66	0.5	0.64	0.675	0.57	0.69	0.64	0.66	0.5	up
chr1:153487510:153487579:-@chr1:153486691:153487344:-@chr1:153484820:153484888:-	SE	ENTREP3	0.69	0.72	0.53	0.58	0.705	0.555	0.72	0.58	0.69	0.53	up
chr1:153495241:153495369:-@chr1:153493713:153493801:-@chr1:153492396:153493206:-	SE	SCAMP3	0.23	0.33	0.44	0.39	0.28	0.415	0.33	0.44	0.23	0.39	down
chr1:153495307:153495241|153495206:-@chr1:153493913:153494072:-	A5SS	SCAMP3	0.05	0.05	0.2	0.1	0.05	0.15	0.05	0.2	0.05	0.1	down
chr1:153498501:153498845:-@chr1:153498072:153498149:-@chr1:153496952:153497074:-	SE	SCAMP3	0.71	0.8	0.52	0.69	0.755	0.605	0.8	0.69	0.71	0.52	up
chr1:153505903:153506131:-@chr1:153505123:153505207:-@chr1:153504708:153504774:-	SE	CLK2	0.5	0.39	0.67	0.57	0.445	0.62	0.5	0.67	0.39	0.57	down
chr1:153505903:153506131:-@chr1:153505123:153505210:-@chr1:153504708:153504774:-	SE	CLK2	0.6	0.58	0.67	0.76	0.59	0.715	0.6	0.76	0.58	0.67	down
chr1:153520876:153521726:+@chr1:153522139:153522379:+@chr1:153523588:153523752:+	SE	HCN3	0.61	0.24	0.86	0.91	0.425	0.885	0.61	0.91	0.24	0.86	down
chr1:153554584:153554792|153554706:+@chr1:153555080:153555463:+	A5SS	FDPS	0.11	0.07	0.26	0.21	0.09	0.235	0.11	0.26	0.07	0.21	down
chr1:153554584:153555168:+@chr1:153555271|153555327:153555343:+	A3SS	FDPS	0.37	0.61	0.12	0.34	0.49	0.23	0.61	0.34	0.37	0.12	up
chr1:153561517:153561905:+@chr1:153562016:153562087:+@chr1:153562279:153563547:+	SE	RUSC1	0.88	0.81	0.65	0.78	0.845	0.715	0.88	0.78	0.81	0.65	up
chr1:153846207:153847523:+@chr1:153847631|153847964:153848018:+	A3SS	MSTO2P	0.55	0.66	0.72	0.74	0.605	0.73	0.66	0.74	0.55	0.72	down
chr1:153846207:153847523:+@chr1:153847631|153847964:153848018:+	A3SS	MSTO1	0.55	0.66	0.72	0.74	0.605	0.73	0.66	0.74	0.55	0.72	down
chr1:153848989:153849648:+@chr1:153849840|153849877:153849981:+	A3SS	MSTO2P	0.12	0.16	0.21	0.3	0.14	0.255	0.16	0.3	0.12	0.21	down
chr1:153848989:153849648:+@chr1:153849840|153849877:153849981:+	A3SS	MSTO1	0.12	0.16	0.21	0.3	0.14	0.255	0.16	0.3	0.12	0.21	down
chr1:153906735:153909146:-@chr1:153905132|153905192:153905042:-	A3SS	YY1AP1	0.97	0.91	0.75	0.77	0.94	0.76	0.97	0.77	0.91	0.75	up
chr1:153909146:153908975|153908936:-@chr1:153906735:153906879:-	A5SS	YY1AP1	0.27	0.18	0.07	0.06	0.225	0.065	0.27	0.07	0.18	0.06	up
chr1:153983684:153983822:+@chr1:153983916|153983978:153984946:+	A3SS	MSTO2P	0.2	0.19	0.27	0.45	0.195	0.36	0.2	0.45	0.19	0.27	down
chr1:153983684:153983822:+@chr1:153983916|153983978:153984946:+	A3SS	MSTO1	0.2	0.19	0.27	0.45	0.195	0.36	0.2	0.45	0.19	0.27	down
chr1:153989619:153989829:-@chr1:153989002|153989005:153988375:-	A3SS	GON4L	0.07	0.08	0.17	0.22	0.075	0.195	0.08	0.22	0.07	0.17	down
chr1:154011588:154011417|154011378:-@chr1:154009481:154009625:-	A5SS	GON4L	0.23	0.21	0.12	0.04	0.22	0.08	0.23	0.12	0.21	0.04	up
chr1:1541517:1541857:+@chr1:1548632|1548674:1548942:+	A3SS	MIB2	0.78	0.61	0.57	0.59	0.695	0.58	0.78	0.59	0.61	0.57	up
chr1:154186897:154186714|154186684:-@chr1:154183102:154184430:-	A5SS	ARHGEF2	0.33	0.36	0.61	0.49	0.345	0.55	0.36	0.61	0.33	0.49	down
chr1:154202831:154202894:-@chr1:154202046:154202175:-@chr1:154201718:154201827:-	SE	ARHGEF2	0.88	0.87	0.67	0.73	0.875	0.7	0.88	0.73	0.87	0.67	up
chr1:154254783:154254685|154254547:-@chr1:154246636:154251484:-	A5SS	SSR2	0.24	0.21	0.11	0.04	0.225	0.075	0.24	0.11	0.21	0.04	up
chr1:154430354:154430662:+@chr1:154432428:154432588:+@chr1:154435408:154435843:+	SE	SLC25A44	0.14	0.48	0.74	0.82	0.31	0.78	0.48	0.82	0.14	0.74	down
chr1:154519329:154519480:+@chr1:154519812:154519840:+@chr1:154520638:154520821:+@chr1:154521599:154522888:+	MXE	TMEM79	0.07	0.35	0.68	0.42	0.21	0.55	0.35	0.68	0.07	0.42	down
chr1:154519329:154519480:+@chr1:154519812:154519840:+@chr1:154521599:154522888:+	SE	TMEM79	0.1	0.17	0.26	0.33	0.135	0.295	0.17	0.33	0.1	0.26	down
chr1:154519329:154519480:+@chr1:154520638:154520821:+@chr1:154521599:154522888:+	SE	TMEM79	0.07	0.09	0.53	0.46	0.08	0.495	0.09	0.53	0.07	0.46	down
chr1:154521599:154522398:+@chr1:154522675:154522888:+	RI	TMEM79	0.18	0.27	0.34	0.4	0.225	0.37	0.27	0.4	0.18	0.34	down
chr1:154529301:154529624:-@chr1:154527392:154527521:-@chr1:154526504:154526775:-	SE	GLMP	0.31	0.19	0.18	0.08	0.25	0.13	0.31	0.18	0.19	0.08	up
chr1:154530433:154530651:-@chr1:154529844|154529991:154529735:-	A3SS	GLMP	0.75	0.54	0.78	0.77	0.645	0.775	0.75	0.78	0.54	0.77	down
chr1:155175964:155176326:-@chr1:155174834:155174875:-@chr1:155173665:155173912:-	SE	ARHGEF11	0.83	0.34	0.05	0.03	0.585	0.04	0.83	0.05	0.34	0.03	up
chr1:155175964:155176326:-@chr1:155174834:155174929:-@chr1:155173665:155173912:-	SE	ARHGEF11	0.92	0.79	0.13	0.09	0.855	0.11	0.92	0.13	0.79	0.09	up
chr1:155175964:155176326:-@chr1:155174875|155174929:155174834:-	A3SS	ARHGEF11	0.88	0.89	0.38	0.34	0.885	0.36	0.89	0.38	0.88	0.34	up
chr1:15717477:15717332|15717192:-@chr1:15706854:15706989:-	A5SS	CASP9	0.86	0.77	0.9	0.94	0.815	0.92	0.86	0.94	0.77	0.9	down
chr1:15918816:15919002:+@chr1:15920411:15920470:+@chr1:15924399:15924842:+	SE	PLEKHM2	0.52	0.6	0.24	0.23	0.56	0.235	0.6	0.24	0.52	0.23	up
chr1:159275294:159275407:-@chr1:159274965:159275108:-@chr1:159274045:159274489:-	SE	TSTD1	0.25	0.26	0.31	0.59	0.255	0.45	0.26	0.59	0.25	0.31	down
chr1:159275294:159275407:-@chr1:159274965:159275108:-@chr1:159274045:159274489:-	SE	F11R	0.25	0.26	0.31	0.59	0.255	0.45	0.26	0.59	0.25	0.31	down
chr1:159354508:159354592:+@chr1:159355200:159355295:+@chr1:159355548:159356026:+	SE	NIT1	0.73	0.77	0.91	0.84	0.75	0.875	0.77	0.91	0.73	0.84	down
chr1:15963578:15963767|15963629:+@chr1:15964046:15964315:+	A5SS	FBLIM1	0.88	0.75	0.93	0.91	0.815	0.92	0.88	0.93	0.75	0.91	down
chr1:159985828:159986559:+@chr1:159988069|159988082:159988195:+	A3SS	DUSP12	0.44	0.33	0.55	0.54	0.385	0.545	0.44	0.55	0.33	0.54	down
chr1:160826737:160826925:+@chr1:160829149:160829196:+@chr1:160834206:160834272:+	SE	UAP1	0.58	0.38	0.65	0.62	0.48	0.635	0.58	0.65	0.38	0.62	down
chr1:166240395:166240655:+@chr1:166255407:166255529:+@chr1:166258850:166259912:+	SE	DCAF6	0.33	0.36	0.22	0.14	0.345	0.18	0.36	0.22	0.33	0.14	up
chr1:16648175:16648287:+@chr1:16650920:16651097:+	RI	NECAP2	0.07	0.14	0.22	0.27	0.105	0.245	0.14	0.27	0.07	0.22	down
chr1:1678038:1678181:-@chr1:1677802:1677907:-	RI	NADK	0.81	0.68	0.82	0.91	0.745	0.865	0.81	0.91	0.68	0.82	down
chr1:168094806:168094977:-@chr1:168091561:168091722:-@chr1:168090014:168090729:-	SE	SCYL3	0.26	0.31	0.2	0.1	0.285	0.15	0.31	0.2	0.26	0.1	up
chr1:16832177:16832428:-@chr1:16831689:16831851:-@chr1:16831357:16831453:-	SE	CROCCP2	0.25	0.13	0.53	0.28	0.19	0.405	0.25	0.53	0.13	0.28	down
chr1:169750299:169750408|169750393:+@chr1:169751497:169751622:+	A5SS	PRRC2C	0.91	0.89	0.64	0.85	0.9	0.745	0.91	0.85	0.89	0.64	up
chr1:169824140:169824267:+@chr1:169826914:169826966:+@chr1:169827349:169829273:+	SE	PRRC2C	0.48	0.5	0.63	0.61	0.49	0.62	0.5	0.63	0.48	0.61	down
chr1:170017384:170017558:+@chr1:170017689:170017883:+@chr1:170019503:170020262:+	SE	METTL13	0.76	0.69	0.83	0.83	0.725	0.83	0.76	0.83	0.69	0.83	down
chr1:171721123:171721266|171721264:+@chr1:171722017:171722163:+	A5SS	PRDX6	0.54	0.58	0.65	0.73	0.56	0.69	0.58	0.73	0.54	0.65	down
chr1:17196102:17196379:-@chr1:17195468:17195578:-@chr1:17195336:17195382:-	SE	ATP13A2	0.78	0.79	0.9	0.92	0.785	0.91	0.79	0.92	0.78	0.9	down
chr1:172042337:172042220|172042200:-@chr1:172038724:172039266:-	A5SS	CENPL	0.73	0.56	0.33	0.31	0.645	0.32	0.73	0.33	0.56	0.31	up
chr1:172080990:172081052:+@chr1:172086088:172086240:+@chr1:172089110:172089328:+	SE	DARS2	0.88	0.68	0.92	0.9	0.78	0.91	0.88	0.92	0.68	0.9	down
chr1:172100018:172101308:-@chr1:172059687:172059780:-@chr1:172046893:172047067:-	SE		0.79	0.59	0.18	0.38	0.69	0.28	0.79	0.38	0.59	0.18	up
chr1:172100018:172101308:-@chr1:172059687:172059780:-@chr1:172046893:172047067:-	SE		0.79	0.59	0.18	0.38	0.69	0.28	0.79	0.38	0.59	0.18	up
chr1:172100018:172101308:-@chr1:172059687:172059780:-@chr1:172046893:172047067:-	SE		0.79	0.59	0.18	0.38	0.69	0.28	0.79	0.38	0.59	0.18	up
chr1:172100018:172101308:-@chr1:172059687:172059780:-@chr1:172046893:172047067:-	SE		0.79	0.59	0.18	0.38	0.69	0.28	0.79	0.38	0.59	0.18	up
chr1:172100018:172101308:-@chr1:172059687:172059780:-@chr1:172046893:172047067:-	SE	CENPL	0.79	0.59	0.18	0.38	0.69	0.28	0.79	0.38	0.59	0.18	up
chr1:172100018:172101308:-@chr1:172059687:172059780:-@chr1:172046893:172047067:-	SE	GAS5	0.79	0.59	0.18	0.38	0.69	0.28	0.79	0.38	0.59	0.18	up
chr1:172100990:172101308:-@chr1:172100018:172100065:-@chr1:172057590:172059780:-	SE		0.49	0.52	0.39	0.34	0.505	0.365	0.52	0.39	0.49	0.34	up
chr1:172100990:172101308:-@chr1:172100018:172100065:-@chr1:172057590:172059780:-	SE		0.49	0.52	0.39	0.34	0.505	0.365	0.52	0.39	0.49	0.34	up
chr1:172100990:172101308:-@chr1:172100018:172100065:-@chr1:172057590:172059780:-	SE		0.49	0.52	0.39	0.34	0.505	0.365	0.52	0.39	0.49	0.34	up
chr1:172100990:172101308:-@chr1:172100018:172100065:-@chr1:172057590:172059780:-	SE		0.49	0.52	0.39	0.34	0.505	0.365	0.52	0.39	0.49	0.34	up
chr1:172100990:172101308:-@chr1:172100018:172100065:-@chr1:172057590:172059780:-	SE	CENPL	0.49	0.52	0.39	0.34	0.505	0.365	0.52	0.39	0.49	0.34	up
chr1:172100990:172101308:-@chr1:172100018:172100065:-@chr1:172057590:172059780:-	SE	GAS5	0.49	0.52	0.39	0.34	0.505	0.365	0.52	0.39	0.49	0.34	up
chr1:172100990:172101308:-@chr1:172100018:172100267:-@chr1:172057590:172059780:-	SE		0.65	0.68	0.7	0.87	0.665	0.785	0.68	0.87	0.65	0.7	down
chr1:172100990:172101308:-@chr1:172100018:172100267:-@chr1:172057590:172059780:-	SE		0.65	0.68	0.7	0.87	0.665	0.785	0.68	0.87	0.65	0.7	down
chr1:172100990:172101308:-@chr1:172100018:172100267:-@chr1:172057590:172059780:-	SE		0.65	0.68	0.7	0.87	0.665	0.785	0.68	0.87	0.65	0.7	down
chr1:172100990:172101308:-@chr1:172100018:172100267:-@chr1:172057590:172059780:-	SE		0.65	0.68	0.7	0.87	0.665	0.785	0.68	0.87	0.65	0.7	down
chr1:172100990:172101308:-@chr1:172100018:172100267:-@chr1:172057590:172059780:-	SE	CENPL	0.65	0.68	0.7	0.87	0.665	0.785	0.68	0.87	0.65	0.7	down
chr1:172100990:172101308:-@chr1:172100018:172100267:-@chr1:172057590:172059780:-	SE	GAS5	0.65	0.68	0.7	0.87	0.665	0.785	0.68	0.87	0.65	0.7	down
chr1:172101232:172101308:-@chr1:172100990:172101043:-	RI		0.69	0.29	0.73	0.74	0.49	0.735	0.69	0.74	0.29	0.73	down
chr1:172101232:172101308:-@chr1:172100990:172101043:-	RI	GAS5	0.69	0.29	0.73	0.74	0.49	0.735	0.69	0.74	0.29	0.73	down
chr1:172101308:172101271|172101232:-@chr1:172099662:172101043:-	A5SS		0.53	0.74	0.19	0.14	0.635	0.165	0.74	0.19	0.53	0.14	up
chr1:172101308:172101271|172101232:-@chr1:172099662:172101043:-	A5SS		0.53	0.74	0.19	0.14	0.635	0.165	0.74	0.19	0.53	0.14	up
chr1:172101308:172101271|172101232:-@chr1:172099662:172101043:-	A5SS		0.53	0.74	0.19	0.14	0.635	0.165	0.74	0.19	0.53	0.14	up
chr1:172101308:172101271|172101232:-@chr1:172099662:172101043:-	A5SS		0.53	0.74	0.19	0.14	0.635	0.165	0.74	0.19	0.53	0.14	up
chr1:172101308:172101271|172101232:-@chr1:172099662:172101043:-	A5SS	GAS5	0.53	0.74	0.19	0.14	0.635	0.165	0.74	0.19	0.53	0.14	up
chr1:172101308:172101303|172101232:-@chr1:172099662:172101043:-	A5SS		0.37	0.59	0.13	0.1	0.48	0.115	0.59	0.13	0.37	0.1	up
chr1:172101308:172101303|172101232:-@chr1:172099662:172101043:-	A5SS		0.37	0.59	0.13	0.1	0.48	0.115	0.59	0.13	0.37	0.1	up
chr1:172101308:172101303|172101232:-@chr1:172099662:172101043:-	A5SS		0.37	0.59	0.13	0.1	0.48	0.115	0.59	0.13	0.37	0.1	up
chr1:172101308:172101303|172101232:-@chr1:172099662:172101043:-	A5SS		0.37	0.59	0.13	0.1	0.48	0.115	0.59	0.13	0.37	0.1	up
chr1:172101308:172101303|172101232:-@chr1:172099662:172101043:-	A5SS	GAS5	0.37	0.59	0.13	0.1	0.48	0.115	0.59	0.13	0.37	0.1	up
chr1:172102289:172102328:-@chr1:172101938:172101967:-	RI		0.49	0.56	0.33	0.48	0.525	0.405	0.56	0.48	0.49	0.33	up
chr1:172102289:172102328:-@chr1:172101938:172101967:-	RI	GAS5	0.49	0.56	0.33	0.48	0.525	0.405	0.56	0.48	0.49	0.33	up
chr1:173242857:173242960|173242956:+@chr1:173244368:173245402:+	A5SS	CACYBP	0.11	0.13	0.36	0.27	0.12	0.315	0.13	0.36	0.11	0.27	down
chr1:177317496:177318145:+@chr1:177318543:177318811:+@chr1:177323669:177324221:+	SE	TOR3A	0.47	0.43	0.6	0.64	0.45	0.62	0.47	0.64	0.43	0.6	down
chr1:178113451:178114071:-@chr1:178112997:178113131:-@chr1:178100200:178101612:-	SE		0.94	0.89	0.83	0.8	0.915	0.815	0.94	0.83	0.89	0.8	up
chr1:178113451:178114071:-@chr1:178112997:178113131:-@chr1:178100200:178101612:-	SE	TOR1AIP2	0.94	0.89	0.83	0.8	0.915	0.815	0.94	0.83	0.89	0.8	up
chr1:178432020:178432357:+@chr1:178433091:178433792:+	RI	QSOX1	0.54	0.63	0.73	0.72	0.585	0.725	0.63	0.73	0.54	0.72	down
chr1:178432020:178432361:+@chr1:178433091:178433792:+	RI	QSOX1	0.73	0.78	0.9	0.86	0.755	0.88	0.78	0.9	0.73	0.86	down
chr1:178432020:178432648:+@chr1:178433091:178433792:+	RI	QSOX1	0.64	0.66	0.78	0.8	0.65	0.79	0.66	0.8	0.64	0.78	down
chr1:178432020:178432648|178432357:+@chr1:178433091:178433799:+	A5SS	QSOX1	0.54	0.65	0.71	0.72	0.595	0.715	0.65	0.72	0.54	0.71	down
chr1:181089788:181089936:+@chr1:181091335:181091471:+@chr1:181092290:181092336:+	SE	DHX9	0.27	0.3	0.2	0.08	0.285	0.14	0.3	0.2	0.27	0.08	up
chr1:181708016:181708407:+@chr1:181748595:181748626:+@chr1:181751632:181751858:+	SE	SMG7	0.89	0.86	0.62	0.7	0.875	0.66	0.89	0.7	0.86	0.62	up
chr1:182290485:182290620:+@chr1:182293918:182293997:+@chr1:182306373:182306489:+@chr1:182307914:182309042:+	MXE	TSEN15	0.18	0.15	0.49	0.38	0.165	0.435	0.18	0.49	0.15	0.38	down
chr1:182290485:182290620:+@chr1:182307914:182308055:+@chr1:182308584:182309969:+	SE	TSEN15	0.75	0.66	0.82	0.85	0.705	0.835	0.75	0.85	0.66	0.82	down
chr1:182290485:182290620:+@chr1:182307914:182308067:+@chr1:182308584:182309969:+	SE	TSEN15	0.54	0.5	0.68	0.68	0.52	0.68	0.54	0.68	0.5	0.68	down
chr1:182307914:182308067|182307951:+@chr1:182308584:182309969:+	A5SS	TSEN15	0.43	0.43	0.68	0.77	0.43	0.725	0.43	0.77	0.43	0.68	down
chr1:183542769:183542894:-@chr1:183542240:183542380:-@chr1:183541270:183541398:-	SE	IVNS1ABP	0.42	0.17	0.09	0.13	0.295	0.11	0.42	0.13	0.17	0.09	up
chr1:191304769:191305387:+@chr1:191306307:191306372:+@chr1:191311573:191312017:+	SE	RO60	0.26	0.18	0.09	0.14	0.22	0.115	0.26	0.14	0.18	0.09	up
chr1:201586784:201587243:-@chr1:201585275:201585419:-@chr1:201583043:201584028:-	SE	FMOD	0.11	0.22	0.03	0.09	0.165	0.06	0.22	0.09	0.11	0.03	up
chr1:201968974:201969151|201969081:+@chr1:201975297:201979835:+	A5SS	ATP2B4	0.28	0.42	0.22	0.2	0.35	0.21	0.42	0.22	0.28	0.2	up
chr1:202031016:202031545:+@chr1:202037326:202037379:+@chr1:202038320:202038767:+	SE	ZBED6	0.59	0.59	0.35	0.49	0.59	0.42	0.59	0.49	0.59	0.35	up
chr1:202031016:202031545:+@chr1:202037326:202037379:+@chr1:202038320:202038767:+	SE	ZC3H11A	0.59	0.59	0.35	0.49	0.59	0.42	0.59	0.49	0.59	0.35	up
chr1:202031016:202031545:+@chr1:202038708:202038767:+@chr1:202052677:202052875:+	SE	ZBED6	0.93	0.75	0.94	0.96	0.84	0.95	0.93	0.96	0.75	0.94	down
chr1:202031016:202031545:+@chr1:202038708:202038767:+@chr1:202052677:202052875:+	SE	ZC3H11A	0.93	0.75	0.94	0.96	0.84	0.95	0.93	0.96	0.75	0.94	down
chr1:202031374:202031526:+@chr1:202032044:202032247:+@chr1:202037326:202038767:+	SE	ZBED6	0.85	0.94	0.74	0.76	0.895	0.75	0.94	0.76	0.85	0.74	up
chr1:202031374:202031526:+@chr1:202032044:202032247:+@chr1:202037326:202038767:+	SE	ZC3H11A	0.85	0.94	0.74	0.76	0.895	0.75	0.94	0.76	0.85	0.74	up
chr1:202032044:202032352|202032247:+@chr1:202037326:202038767:+	A5SS	ZBED6	0.55	0.53	0.69	0.64	0.54	0.665	0.55	0.69	0.53	0.64	down
chr1:202032044:202032352|202032247:+@chr1:202037326:202038767:+	A5SS	ZC3H11A	0.55	0.53	0.69	0.64	0.54	0.665	0.55	0.69	0.53	0.64	down
chr1:202037326:202037379:+@chr1:202038708:202038767:+	RI	ZC3H11A	0.62	0.7	0.48	0.58	0.66	0.53	0.7	0.58	0.62	0.48	up
chr1:202037326:202037390:+@chr1:202038708:202038767:+	RI	ZC3H11A	0.57	0.57	0.72	0.67	0.57	0.695	0.57	0.72	0.57	0.67	down
chr1:204840240:204843478:-@chr1:204839710:204839813:-@chr1:204838980:204839069:-	SE	EIF2D	0.43	0.36	0.6	0.51	0.395	0.555	0.43	0.6	0.36	0.51	down
chr1:204877618:204877729:+@chr1:204878893:204879010:+@chr1:204887356:204890006:+	SE	DYRK3	0.06	0.1	0.24	0.22	0.08	0.23	0.1	0.24	0.06	0.22	down
chr1:204971807:204971887:+@chr1:204972006|204972543:204972831:+	A3SS	MAPKAPK2	0.19	0.21	0.09	0.09	0.2	0.09	0.21	0.09	0.19	0.09	up
chr1:205579365:205579385:+@chr1:205580359:205580476:+@chr1:205587415:205587529:+@chr1:205599514:205601066:+	MXE	CD55	0.38	0.43	0.75	0.47	0.405	0.61	0.43	0.75	0.38	0.47	down
chr1:205579365:205579385:+@chr1:205587415:205587529:+@chr1:205590106:205590190:+@chr1:205599514:205601066:+	MXE	CD55	0.51	0.62	0.29	0.23	0.565	0.26	0.62	0.29	0.51	0.23	up
chr1:205579365:205579385:+@chr1:205587415:205587529:+@chr1:205593975:205594067:+@chr1:205599514:205601066:+	MXE	CD55	0.49	0.63	0.3	0.39	0.56	0.345	0.63	0.39	0.49	0.3	up
chr1:205579365:205579385:+@chr1:205587415:205587529:+@chr1:205598484:205598589:+@chr1:205599514:205601066:+	MXE	CD55	0.64	0.63	0.49	0.5	0.635	0.495	0.64	0.5	0.63	0.49	up
chr1:206025039:206025074:+@chr1:206025587:206025650:+@chr1:206033487:206035484:+	SE	CD46	0.63	0.75	0.91	0.94	0.69	0.925	0.75	0.94	0.63	0.91	down
chr1:206025039:206025074:+@chr1:206025624:206025650:+@chr1:206033487:206035484:+	SE	CD46	0.38	0.43	0.83	0.87	0.405	0.85	0.43	0.87	0.38	0.83	down
chr1:206025587:206025650:+@chr1:206030221:206030313:+@chr1:206033487:206035484:+	SE	CD46	0.82	0.78	0.66	0.63	0.8	0.645	0.82	0.66	0.78	0.63	up
chr1:20804008:20804119:+@chr1:20812922:20812979:+@chr1:20817532:20817988:+	SE	CDA	0.66	0.79	0.92	0.96	0.725	0.94	0.79	0.96	0.66	0.92	down
chr1:209605341:209605433:+@chr1:209609417:209609557:+@chr1:209611267:209611435:+	SE	TRAF5	0.84	0.82	0.54	0.78	0.83	0.66	0.84	0.78	0.82	0.54	up
chr1:20986275:20986407:-@chr1:20979425:20979620:-@chr1:20978892:20978991:-	SE	HP1BP3	0.71	0.67	0.87	0.77	0.69	0.82	0.71	0.87	0.67	0.77	down
chr1:20986275:20986407:-@chr1:20979430:20979620:-@chr1:20978892:20978991:-	SE	HP1BP3	0.58	0.55	0.78	0.66	0.565	0.72	0.58	0.78	0.55	0.66	down
chr1:20986275:20986407:-@chr1:20979435:20979620:-@chr1:20978892:20978991:-	SE	HP1BP3	0.58	0.5	0.76	0.64	0.54	0.7	0.58	0.76	0.5	0.64	down
chr1:21644028:21644299:+@chr1:21664815:21664897:+@chr1:21665167:21665260:+	SE	NBPF3	0.41	0.44	0.78	0.48	0.425	0.63	0.44	0.78	0.41	0.48	down
chr1:216544993:216545098|216545090:+@chr1:216547396:216547597:+	A5SS	RRP15	0.06	0.06	0.23	0.1	0.06	0.165	0.06	0.23	0.06	0.1	down
chr1:218768143:218768838:+@chr1:218816611:218816701:+@chr1:218819319:218819522:+	SE	MARK1	0.06	0.06	0.22	0.11	0.06	0.165	0.06	0.22	0.06	0.11	down
chr1:219021743:219021904|219021897:+@chr1:219023884:219024780:+	A5SS	MTARC2	0.37	0.27	0.21	0.12	0.32	0.165	0.37	0.21	0.27	0.12	up
chr1:220824093:220824262:-@chr1:220819837|220819855:220819724:-	A3SS	TAF1A	0.14	0.09	0.26	0.22	0.115	0.24	0.14	0.26	0.09	0.22	down
chr1:220902170:220902297:+@chr1:220902853:220902996:+@chr1:220903963:220904747:+	SE		0.13	0.11	0.21	0.28	0.12	0.245	0.13	0.28	0.11	0.21	down
chr1:220902170:220902297:+@chr1:220902853:220902996:+@chr1:220903963:220904747:+	SE	MIA3	0.13	0.11	0.21	0.28	0.12	0.245	0.13	0.28	0.11	0.21	down
chr1:223221756:223221908|223221839:+@chr1:223223084:223224156:+	A5SS	DNAH14	0.82	0.77	0.6	0.67	0.795	0.635	0.82	0.67	0.77	0.6	up
chr1:224552043:224552137:-@chr1:224550166:224550270:-@chr1:224541984:224542121:-	SE	LIN9	0.8	0.7	0.89	0.9	0.75	0.895	0.8	0.9	0.7	0.89	down
chr1:224989851:224991987:-@chr1:224962328:224962405:-@chr1:224961495:224962239:-	SE	ITPKB	0.27	0.22	0.16	0.11	0.245	0.135	0.27	0.16	0.22	0.11	up
chr1:226362559:226363642:-@chr1:226362301:226362408:-@chr1:226361992:226362193:-	SE	MRPL55	0.05	0.06	0.26	0.17	0.055	0.215	0.06	0.26	0.05	0.17	down
chr1:226401730:226402023:+@chr1:226402695:226402863:+@chr1:226402989:226403308:+	SE	GUK1	0.66	0.59	0.85	0.84	0.625	0.845	0.66	0.85	0.59	0.84	down
chr1:226660478:226661206:-@chr1:226656369:226656485:-@chr1:226651467:226651489:-@chr1:226647997:226651371:-	MXE	TRIM11	0.83	0.71	0.86	0.9	0.77	0.88	0.83	0.9	0.71	0.86	down
chr1:226670863:226671240:-@chr1:226669323|226669401:226668968:-	A3SS	TRIM17	0.73	0.68	0.84	0.9	0.705	0.87	0.73	0.9	0.68	0.84	down
chr1:226670863:226671240:-@chr1:226669401|226669437:226668968:-	A3SS	TRIM17	0.65	0.4	0.34	0.26	0.525	0.3	0.65	0.34	0.4	0.26	up
chr1:229441226:229441557:-@chr1:229431575|229431578:229431519:-	A3SS	C1orf131	0.53	0.55	0.76	0.76	0.54	0.76	0.55	0.76	0.53	0.76	down
chr1:229443542:229443825:+@chr1:229453333:229453512:+@chr1:229460591:229460678:+	SE	GNPAT	0.87	0.84	0.82	0.45	0.855	0.635	0.87	0.82	0.84	0.45	up
chr1:23112542:23112644:+@chr1:23112738:23113671:+	RI	EPHB2	0.75	0.77	0.87	0.91	0.76	0.89	0.77	0.91	0.75	0.87	down
chr1:231152927:231153113:+@chr1:231158716:231158816:+@chr1:231172278:231172487:+	SE	NTPCR	0.63	0.42	0.74	0.85	0.525	0.795	0.63	0.85	0.42	0.74	down
chr1:2313072:2313257:+@chr1:2314507:2314654:+@chr1:2316907:2316947:+@chr1:2317083:2317666:+	MXE	RER1	0.85	0.77	0.66	0.76	0.81	0.71	0.85	0.76	0.77	0.66	up
chr1:2327918:2327783|2327778:-@chr1:2326113:2327127:-	A5SS	PEX10	0.7	0.43	0.36	0.37	0.565	0.365	0.7	0.37	0.43	0.36	up
chr1:2329751:2330157:-@chr1:2328251|2328254:2328019:-	A3SS	PEX10	0.31	0.2	0.38	0.36	0.255	0.37	0.31	0.38	0.2	0.36	down
chr1:23543291:23543729:-@chr1:23540097|23540100:23539932:-	A3SS	HNRNPR	0.29	0.43	0.49	0.54	0.36	0.515	0.43	0.54	0.29	0.49	down
chr1:23568446:23569380:-@chr1:23567053:23567145:-@chr1:23566122:23566248:-	SE	ZNF436	0.72	0.68	0.53	0.58	0.7	0.555	0.72	0.58	0.68	0.53	up
chr1:241416184:241416423:-@chr1:241415704:241415997:-@chr1:241402622:241402771:-	SE	CEP170	0.66	0.62	0.76	0.73	0.64	0.745	0.66	0.76	0.62	0.73	down
chr1:241534638:241534702:+@chr1:241537914:241538102:+@chr1:241546680:241546822:+	SE	SDCCAG8	0.81	0.64	0.85	0.85	0.725	0.85	0.81	0.85	0.64	0.85	down
chr1:241537443:241538102:+@chr1:241546680|241546682:241546818:+	A3SS	SDCCAG8	0.86	0.59	0.91	0.88	0.725	0.895	0.86	0.91	0.59	0.88	down
chr1:242882679:242883280:+@chr1:242911793:242911857:+@chr1:242916522:242916594:+	SE	DESI2	0.06	0.07	0.25	0.15	0.065	0.2	0.07	0.25	0.06	0.15	down
chr1:24358129:24358259:-@chr1:24356881|24356968:24356207:-	A3SS	IFNLR1	0.8	0.75	0.94	0.94	0.775	0.94	0.8	0.94	0.75	0.94	down
chr1:245229273:245229365:-@chr1:245225946:245226106:-@chr1:245215249:245218180:-	SE	ZNF695	0.2	0.24	0.39	0.27	0.22	0.33	0.24	0.39	0.2	0.27	down
chr1:245229273:245229365:-@chr1:245225946:245226106:-@chr1:245215249:245218180:-	SE	ZNF670-ZNF695	0.2	0.24	0.39	0.27	0.22	0.33	0.24	0.39	0.2	0.27	down
chr1:247116547:247116768:-@chr1:247116380:247116457:-	RI	ZNF692	0.52	0.34	0.62	0.65	0.43	0.635	0.52	0.65	0.34	0.62	down
chr1:247117336:247117384:-@chr1:247117195:247117244:-@chr1:247116380:247116768:-	SE	ZNF692	0.34	0.32	0.46	0.57	0.33	0.515	0.34	0.57	0.32	0.46	down
chr1:247118650:247119143:-@chr1:247118258|247118319:247118056:-	A3SS	ZNF692	0.66	0.58	0.77	0.75	0.62	0.76	0.66	0.77	0.58	0.75	down
chr1:247118953:247119747:-@chr1:247118839|247118856:247118650:-	A3SS	ZNF692	0.53	0.73	0.51	0.36	0.63	0.435	0.73	0.51	0.53	0.36	up
chr1:247119740:247119937:-@chr1:247119143|247119241:247118953:-	A3SS	ZNF692	0.18	0.15	0.5	0.28	0.165	0.39	0.18	0.5	0.15	0.28	down
chr1:24730295:24730468:+@chr1:24732160|24732190:24732331:+	A3SS	RCAN3	0.82	0.78	0.94	0.94	0.8	0.94	0.82	0.94	0.78	0.94	down
chr1:25742659:25742864:+@chr1:25753000|25753002:25753142:+	A3SS	LDLRAP1	0.84	0.71	0.86	0.95	0.775	0.905	0.84	0.95	0.71	0.86	down
chr1:25762739:25762873:+@chr1:25764254:25764285:+	RI	LDLRAP1	0.55	0.55	0.47	0.37	0.55	0.42	0.55	0.47	0.55	0.37	up
chr1:25762739:25764285:+@chr1:25764440:25764552:+@chr1:25765926:25768772:+	SE	LDLRAP1	0.2	0.1	0.04	0.05	0.15	0.045	0.2	0.05	0.1	0.04	up
chr1:26021608:26022206:+@chr1:26022316|26022318:26022517:+	A3SS		0.58	0.51	0.72	0.7	0.545	0.71	0.58	0.72	0.51	0.7	down
chr1:26021608:26022206:+@chr1:26022316|26022318:26022517:+	A3SS	MTFR1L	0.58	0.51	0.72	0.7	0.545	0.71	0.58	0.72	0.51	0.7	down
chr1:26021608:26022206:+@chr1:26022316|26022424:26022517:+	A3SS		0.56	0.45	0.79	0.77	0.505	0.78	0.56	0.79	0.45	0.77	down
chr1:26021608:26022206:+@chr1:26022316|26022424:26022517:+	A3SS	MTFR1L	0.56	0.45	0.79	0.77	0.505	0.78	0.56	0.79	0.45	0.77	down
chr1:26671489:26671705:+@chr1:26672538:26672605:+@chr1:26672781:26673213:+	SE	HMGN2	0.78	0.77	0.87	0.9	0.775	0.885	0.78	0.9	0.77	0.87	down
chr1:26993191:26994312|26994292:+@chr1:26996641:26997481:+	A5SS	PIGV	0.83	0.83	0.92	0.96	0.83	0.94	0.83	0.96	0.83	0.92	down
chr1:26993191:26994312|26994292:+@chr1:26996641:26997481:+	A5SS	PIGV	0.83	0.83	0.92	0.96	0.83	0.94	0.83	0.96	0.83	0.92	down
chr1:27549050:27549563:+@chr1:27549872:27550030:+@chr1:27550336:27550414:+	SE	SYTL1	0.55	0.74	0.87	0.86	0.645	0.865	0.74	0.87	0.55	0.86	down
chr1:27549050:27549563:+@chr1:27549872|27550336:27550414:+	A3SS	SYTL1	0.81	0.57	0.82	0.88	0.69	0.85	0.81	0.88	0.57	0.82	down
chr1:28071642:28071763:+@chr1:28078742:28079152:+@chr1:28081611:28082141:+	SE	THEMIS2	0.44	0.69	0.73	0.79	0.565	0.76	0.69	0.79	0.44	0.73	down
chr1:28113532:28113894:-@chr1:28113065:28113267:-@chr1:28106279:28106380:-@chr1:28106026:28106139:-	MXE	RPA2	0.53	0.56	0.38	0.45	0.545	0.415	0.56	0.45	0.53	0.38	up
chr1:28134053:28134342:+@chr1:28141373:28141462:+@chr1:28144330:28144543:+	SE	SMPDL3B	0.2	0.06	0.03	0.02	0.13	0.025	0.2	0.03	0.06	0.02	up
chr1:28780328:28780210|28780193:-@chr1:28778632:28779745:-	A5SS		0.51	0.37	0.36	0.16	0.44	0.26	0.51	0.36	0.37	0.16	up
chr1:28780328:28780210|28780193:-@chr1:28778632:28779745:-	A5SS		0.51	0.37	0.36	0.16	0.44	0.26	0.51	0.36	0.37	0.16	up
chr1:28780328:28780210|28780193:-@chr1:28778632:28779745:-	A5SS	SNHG12	0.51	0.37	0.36	0.16	0.44	0.26	0.51	0.36	0.37	0.16	up
chr1:28780328:28780210|28780193:-@chr1:28778632:28779745:-	A5SS		0.51	0.37	0.36	0.16	0.44	0.26	0.51	0.36	0.37	0.16	up
chr1:28937358:28937433|28937428:+@chr1:28941502:28943085:+	A5SS	YTHDF2	0.44	0.41	0.36	0.22	0.425	0.29	0.44	0.36	0.41	0.22	up
chr1:29086190:29086309:+@chr1:29186530|29186547:29187004:+	A3SS	Y_RNA	0.3	0.32	0.22	0.12	0.31	0.17	0.32	0.22	0.3	0.12	up
chr1:29086190:29086309:+@chr1:29186530|29186547:29187004:+	A3SS	EPB41	0.3	0.32	0.22	0.12	0.31	0.17	0.32	0.22	0.3	0.12	up
chr1:29192429:29192641:+@chr1:29196314:29196418:+@chr1:29210964:29211006:+	SE	EPB41	0.78	0.82	0.9	0.93	0.8	0.915	0.82	0.93	0.78	0.9	down
chr1:29264056:29264257:+@chr1:29295254:29295703:+@chr1:29296906:29297034:+	SE	EPB41	0.13	0.11	0.62	0.6	0.12	0.61	0.13	0.62	0.11	0.6	down
chr1:29367602:29372593:-@chr1:29365965|29366011:29365828:-	A3SS	SRSF4	0.76	0.72	0.79	0.91	0.74	0.85	0.76	0.91	0.72	0.79	down
chr1:31584391:31584482:+@chr1:31592074:31592174:+@chr1:31609466:31611480:+	SE	ZCCHC17	0.7	0.66	0.77	0.85	0.68	0.81	0.7	0.85	0.66	0.77	down
chr1:31774457:31774597:+@chr1:31778996:31779073:+@chr1:31789723:31789845:+@chr1:31821337:31822989:+	MXE	TINAGL1	0.48	0.47	0.39	0.29	0.475	0.34	0.48	0.39	0.47	0.29	up
chr1:31789723:31789845:+@chr1:31790618:31790751:+@chr1:31821337:31822989:+	SE	TINAGL1	0.4	0.38	0.27	0.16	0.39	0.215	0.4	0.27	0.38	0.16	up
chr1:31814673:31814783:+@chr1:31815322:31815646:+@chr1:31817392:31817455:+	SE	TINAGL1	0.81	0.67	0.89	0.92	0.74	0.905	0.81	0.92	0.67	0.89	down
chr1:31821337:31821429:+@chr1:31822866:31822989:+	RI	TINAGL1	0.52	0.66	0.29	0.51	0.59	0.4	0.66	0.51	0.52	0.29	up
chr1:31821337:31821763|31821429:+@chr1:31822866:31822989:+	A5SS	TINAGL1	0.64	0.68	0.37	0.62	0.66	0.495	0.68	0.62	0.64	0.37	up
chr1:32149884:32150029:-@chr1:32148222:32148300:-@chr1:32144609:32147148:-	SE	PTP4A2	0.87	0.8	0.92	0.95	0.835	0.935	0.87	0.95	0.8	0.92	down
chr1:32455447:32455539:-@chr1:32454383:32455135:-	RI	TMEM234	0.43	0.37	0.53	0.77	0.4	0.65	0.43	0.77	0.37	0.53	down
chr1:32569864:32570430:+@chr1:32570892:32570937:+@chr1:32571205:32571823:+	SE	HDAC1	0.82	0.8	0.91	0.92	0.81	0.915	0.82	0.92	0.8	0.91	down
chr1:32888621:32889200:-@chr1:32872956:32872980:-@chr1:32872139:32872298:-	SE	ZBTB8OS	0.62	0.66	0.89	0.79	0.64	0.84	0.66	0.89	0.62	0.79	down
chr1:33055376:33056347:-@chr1:33044715:33044799:-@chr1:33035951:33036031:-	SE	YARS1	0.51	0.71	0.43	0.45	0.61	0.44	0.71	0.45	0.51	0.43	up
chr1:33055707:33055877:+@chr1:33063501:33063673:+@chr1:33064286:33065118:+	SE	S100PBP	0.69	0.57	0.8	0.73	0.63	0.765	0.69	0.8	0.57	0.73	down
chr1:33055707:33055877:+@chr1:33063505:33063617:+@chr1:33064286:33065118:+	SE	S100PBP	0.82	0.61	0.93	0.85	0.715	0.89	0.82	0.93	0.61	0.85	down
chr1:35258571:35258655:-@chr1:35257541:35257790:-@chr1:35253176:35253350:-	SE	ZMYM6	0.89	0.84	0.72	0.76	0.865	0.74	0.89	0.76	0.84	0.72	up
chr1:3537890:3538081:-@chr1:3537194:3537541:-	RI	WRAP73	0.59	0.72	0.34	0.52	0.655	0.43	0.72	0.52	0.59	0.34	up
chr1:3635751:3635872:+@chr1:3636424:3636572:+@chr1:3637351:3637489:+	SE	TP73	0.77	0.43	0.89	0.83	0.6	0.86	0.77	0.89	0.43	0.83	down
chr1:36414387:36414509:+@chr1:36414606:36414769:+	RI	MAP7D1	0.84	0.84	0.69	0.7	0.84	0.695	0.84	0.7	0.84	0.69	up
chr1:36416061:36416389:+@chr1:36416607|36416659:36416784:+	A3SS	MAP7D1	0.67	0.6	0.76	0.73	0.635	0.745	0.67	0.76	0.6	0.73	down
chr1:36462397:36462693:+@chr1:36463600:36463651:+@chr1:36497570:36497957:+	SE	THRAP3	0.15	0.14	0.34	0.3	0.145	0.32	0.15	0.34	0.14	0.3	down
chr1:36606040:36606272:-@chr1:36600747:36600844:-@chr1:36599409:36599528:-	SE	STK40	0.19	0.17	0.34	0.25	0.18	0.295	0.19	0.34	0.17	0.25	down
chr1:37712706:37712817:+@chr1:37713647|37713650:37714127:+	A3SS	ZC3H12A	0.65	0.71	0.53	0.51	0.68	0.52	0.71	0.53	0.65	0.51	up
chr1:37795791:37795936:+@chr1:37797515:37799923:+@chr1:37800269:37800771:+	SE	DNALI1	0.73	0.83	0.9	0.87	0.78	0.885	0.83	0.9	0.73	0.87	down
chr1:37924532:37924711:-@chr1:37921696|37921700:37921578:-	A3SS	C1orf109	0.13	0.06	0.15	0.26	0.095	0.205	0.13	0.26	0.06	0.15	down
chr1:37928697:37928593|37928475:-@chr1:37927865:37928145:-	A5SS	C1orf109	0.71	0.7	0.66	0.51	0.705	0.585	0.71	0.66	0.7	0.51	up
chr1:37930289:37930534:-@chr1:37928593:37928697:-@chr1:37927865:37928145:-	SE	C1orf109	0.38	0.36	0.48	0.52	0.37	0.5	0.38	0.52	0.36	0.48	down
chr1:38255927:38256033|38256029:+@chr1:38256723:38256836:+	A5SS	UTP11	0.06	0.07	0.44	0.14	0.065	0.29	0.07	0.44	0.06	0.14	down
chr1:39718057:39718268:+@chr1:39719179:39719289:+@chr1:39722860:39725246:+	SE	MACF1	0.43	0.48	0.65	0.61	0.455	0.63	0.48	0.65	0.43	0.61	down
chr1:39792608:39792651:-@chr1:39791377:39791403:-@chr1:39785838:39787210:-	SE	PPIEL	0.6	0.47	0.75	0.7	0.535	0.725	0.6	0.75	0.47	0.7	down
chr1:40121577:40121765:-@chr1:40090990:40091135:-@chr1:40088363:40088520:-	SE	Y_RNA	0.57	0.74	0.85	0.9	0.655	0.875	0.74	0.9	0.57	0.85	down
chr1:40121577:40121765:-@chr1:40090990:40091135:-@chr1:40088363:40088520:-	SE	TRIT1	0.57	0.74	0.85	0.9	0.655	0.875	0.74	0.9	0.57	0.85	down
chr1:40205337:40205428:+@chr1:40205887:40206175:+@chr1:40206593:40206740:+	SE	MFSD2A	0.83	0.84	0.64	0.79	0.835	0.715	0.84	0.79	0.83	0.64	up
chr1:41001147:41001309|41001305:+@chr1:41004861:41004962:+	A5SS	NFYC	0.41	0.61	0.33	0.15	0.51	0.24	0.61	0.33	0.41	0.15	up
chr1:42156671:42157176:-@chr1:41939174:41939253:-@chr1:41867007:41867205:-	SE	HIVEP3	0.77	0.74	0.35	0.7	0.755	0.525	0.77	0.7	0.74	0.35	up
chr1:42985670:42985530|42985511:-@chr1:42984593:42985110:-	A5SS	P3H1	0.26	0.46	0.15	0.21	0.36	0.18	0.46	0.21	0.26	0.15	up
chr1:43004765:43005486:-@chr1:43000581:43000604:-@chr1:42997459:42997648:-	SE	P3H1	0.57	0.57	0.81	0.59	0.57	0.7	0.57	0.81	0.57	0.59	down
chr1:43055345:43055511:+@chr1:43055792:43056073:+@chr1:43063881:43063996:+	SE	ERMAP	0.26	0.46	0.12	0.11	0.36	0.115	0.46	0.12	0.26	0.11	up
chr1:43055448:43055655:-@chr1:43054838|43054863:43054689:-	A3SS	SVBP	0.14	0.09	0.39	0.19	0.115	0.29	0.14	0.39	0.09	0.19	down
chr1:43084771:43084915:+@chr1:43087823:43088000:+@chr1:43089208:43090735:+	SE	ZNF691	0.45	0.42	0.31	0.33	0.435	0.32	0.45	0.33	0.42	0.31	up
chr1:43087549:43088000:+@chr1:43088917:43089001:+@chr1:43089208:43090735:+	SE	ZNF691	0.09	0.11	0.37	0.2	0.1	0.285	0.11	0.37	0.09	0.2	down
chr1:43689802:43689686|43689668:-@chr1:43688615:43689569:-	A5SS	HYI	0.55	0.54	0.41	0.44	0.545	0.425	0.55	0.44	0.54	0.41	up
chr1:43691671:43691755:-@chr1:43691161:43691262:-@chr1:43690463:43690577:-	SE	HYI	0.64	0.62	0.33	0.54	0.63	0.435	0.64	0.54	0.62	0.33	up
chr1:44208855:44208985|44208969:+@chr1:44209225:44209794:+	A5SS	DPH2	0.42	0.37	0.28	0.28	0.395	0.28	0.42	0.28	0.37	0.28	up
chr1:44233860:44234115:+@chr1:44234197|44234201:44234787:+	A3SS	CCDC24	0.63	0.81	0.83	0.91	0.72	0.87	0.81	0.91	0.63	0.83	down
chr1:44255306:44255599:-@chr1:44249820:44249981:-@chr1:44248451:44249141:-	SE	SLC6A9	0.46	0.5	0.32	0.3	0.48	0.31	0.5	0.32	0.46	0.3	up
chr1:44486198:44486297:-@chr1:44480174:44480339:-@chr1:44468576:44468729:-@chr1:44459329:44459899:-	MXE	ERI3-IT1	0.86	0.88	0.56	0.79	0.87	0.675	0.88	0.79	0.86	0.56	up
chr1:44486198:44486297:-@chr1:44480174:44480339:-@chr1:44468576:44468729:-@chr1:44459329:44459899:-	MXE	ERI3	0.86	0.88	0.56	0.79	0.87	0.675	0.88	0.79	0.86	0.56	up
chr1:44523094:44523166:-@chr1:44486194:44486297:-@chr1:44459329:44459899:-	SE	ERI3-IT1	0.75	0.66	0.85	0.89	0.705	0.87	0.75	0.89	0.66	0.85	down
chr1:44523094:44523166:-@chr1:44486194:44486297:-@chr1:44459329:44459899:-	SE	ERI3	0.75	0.66	0.85	0.89	0.705	0.87	0.75	0.89	0.66	0.85	down
chr1:44898433:44898678:-@chr1:44892220:44892378:-@chr1:44883619:44883723:-@chr1:44873491:44874716:-	MXE	TMEM53	0.28	0.33	0.17	0.11	0.305	0.14	0.33	0.17	0.28	0.11	up
chr1:44912590:44912819:-@chr1:44883619:44883723:-@chr1:44873491:44874716:-	SE	TMEM53	0.44	0.49	0.66	0.76	0.465	0.71	0.49	0.76	0.44	0.66	down
chr1:45051633:45051799|45051758:+@chr1:45051897:45053765:+	A5SS	BTBD19	0.35	0.39	0.3	0.2	0.37	0.25	0.39	0.3	0.35	0.2	up
chr1:45580643:45580902:+@chr1:45580994|45581102:45581261:+	A3SS	TOE1	0.41	0.44	0.23	0.21	0.425	0.22	0.44	0.23	0.41	0.21	up
chr1:45734815:45734882:-@chr1:45733677:45733804:-@chr1:45732127:45733425:-	SE		0.69	0.67	0.76	0.8	0.68	0.78	0.69	0.8	0.67	0.76	down
chr1:45829482:45829529:+@chr1:45840514:45840633:+@chr1:45844741:45849254:+	SE	NASP	0.52	0.58	0.4	0.49	0.55	0.445	0.58	0.49	0.52	0.4	up
chr1:46427717:46427826:-@chr1:46427501:46427616:-@chr1:46426941:46427239:-	SE	POMGNT1	0.74	0.65	0.6	0.57	0.695	0.585	0.74	0.6	0.65	0.57	up
chr1:46591127:46591291|46591287:+@chr1:46598963:46599087:+	A5SS	NSUN4	0.48	0.17	0.16	0.05	0.325	0.105	0.48	0.16	0.17	0.05	up
chr1:46799737:46799901:-@chr1:46798493:46798536:-@chr1:46795664:46797059:-	SE	MKNK1	0.63	0.76	0.54	0.61	0.695	0.575	0.76	0.61	0.63	0.54	up
chr1:47507894:47508125:-@chr1:47501372|47501375:47501162:-	A3SS	STIL	0.53	0.49	0.38	0.33	0.51	0.355	0.53	0.38	0.49	0.33	up
chr1:4833:6628:-@chr1:4270:4692:-	RI	WASH7P	0.42	0.37	0.63	0.43	0.395	0.53	0.42	0.63	0.37	0.43	down
chr1:4833:6628:-@chr1:4270:4692:-	RI	WASH7P	0.42	0.37	0.63	0.43	0.395	0.53	0.42	0.63	0.37	0.43	down
chr1:52502033:52502132:+@chr1:52504915:52505091:+@chr1:52506723:52506892:+	SE	ZFYVE9	0.8	0.69	0.88	0.88	0.745	0.88	0.8	0.88	0.69	0.88	down
chr1:52599876:52599773|52599738:-@chr1:52598684:52599392:-	A5SS	CC2D1B	0.36	0.21	0.14	0.15	0.285	0.145	0.36	0.15	0.21	0.14	up
chr1:52699394:52699483:-@chr1:52696596:52696709:-@chr1:52684850:52684927:-	SE	TUT4	0.82	0.69	0.85	0.91	0.755	0.88	0.82	0.91	0.69	0.85	down
chr1:52964715:52964943:+@chr1:52994718|52994784:52994883:+	A3SS	RNU2-30P	0.84	0.75	0.91	0.94	0.795	0.925	0.84	0.94	0.75	0.91	down
chr1:52964715:52964943:+@chr1:52994718|52994784:52994883:+	A3SS	ZYG11B	0.84	0.75	0.91	0.94	0.795	0.925	0.84	0.94	0.75	0.91	down
chr1:53137434:53137484:-@chr1:53135697:53135744:-@chr1:53134170:53134857:-	SE	ECHDC2	0.75	0.62	0.92	0.86	0.685	0.89	0.75	0.92	0.62	0.86	down
chr1:53142906:53145193:-@chr1:53135744|53137484:53135697:-	A3SS	ECHDC2	0.55	0.64	0.46	0.35	0.595	0.405	0.64	0.46	0.55	0.35	up
chr1:53142906:53145193:-@chr1:53137434:53137484:-@chr1:53135697:53135744:-	SE	ECHDC2	0.39	0.68	0.88	0.88	0.535	0.88	0.68	0.88	0.39	0.88	down
chr1:53146128:53146214:-@chr1:53143294:53144871:-@chr1:53142904:53143093:-	SE	ECHDC2	0.66	0.65	0.82	0.76	0.655	0.79	0.66	0.82	0.65	0.76	down
chr1:53146128:53146214:-@chr1:53143294:53146022:-@chr1:53142904:53143093:-	SE	ECHDC2	0.61	0.62	0.77	0.71	0.615	0.74	0.62	0.77	0.61	0.71	down
chr1:53146128:53146214:-@chr1:53144779:53144871:-@chr1:53142906:53143350:-	SE	ECHDC2	0.29	0.37	0.69	0.4	0.33	0.545	0.37	0.69	0.29	0.4	down
chr1:53146128:53146214:-@chr1:53144871|53146022:53143294:-	A3SS	ECHDC2	0.57	0.56	0.34	0.49	0.565	0.415	0.57	0.49	0.56	0.34	up
chr1:53151014:53151477:-@chr1:53150050|53150281:53149983:-	A3SS	ECHDC2	0.44	0.69	0.83	0.74	0.565	0.785	0.69	0.83	0.44	0.74	down
chr1:53513891:53514013:-@chr1:53510864:53510902:-@chr1:53509487:53509606:-	SE	LRP8	0.79	0.77	0.66	0.68	0.78	0.67	0.79	0.68	0.77	0.66	up
chr1:54127974:54128099:-@chr1:54127505:54127724:-@chr1:54127168:54127247:-	SE	YIPF1	0.85	0.8	0.73	0.61	0.825	0.67	0.85	0.73	0.8	0.61	up
chr1:54184311:54184810:+@chr1:54186049:54186082:+@chr1:54190247:54190733:+	SE	LRRC42	0.79	0.68	0.61	0.62	0.735	0.615	0.79	0.62	0.68	0.61	up
chr1:54279098:54279017|54279013:-@chr1:54274871:54274979:-	A5SS	TMEM59	0.3	0.17	0.14	0.06	0.235	0.1	0.3	0.14	0.17	0.06	up
chr1:55121879:55122034:-@chr1:55120950:55120996:-@chr1:55118010:55118066:-@chr1:55114203:55114308:-	MXE	DHCR24	0.09	0.27	0.08	0.03	0.18	0.055	0.27	0.08	0.09	0.03	up
chr1:55296760:55296908:+@chr1:55297747:55297924:+@chr1:55299636:55299817:+	SE	PCSK9	0.9	0.79	0.99	0.98	0.845	0.985	0.9	0.99	0.79	0.98	down
chr1:61644822:61644987:+@chr1:61677711:61677778:+@chr1:61693563:61696544:+	SE	NFIA	0.38	0.47	0.34	0.19	0.425	0.265	0.47	0.34	0.38	0.19	up
chr1:62228428:62228624:+@chr1:62256116:62256207:+@chr1:62276237:62276309:+	SE	PATJ	0.8	0.67	0.93	0.91	0.735	0.92	0.8	0.93	0.67	0.91	down
chr1:62386544:62386650:+@chr1:62391618:62391741:+@chr1:62399168:62402180:+	SE	PATJ	0.55	0.62	0.45	0.39	0.585	0.42	0.62	0.45	0.55	0.39	up
chr1:63717023:63717092:-@chr1:63702108:63702207:-@chr1:63695393:63696632:-@chr1:63693149:63693227:-	MXE	ITGB3BP	0.72	0.65	0.77	0.81	0.685	0.79	0.72	0.81	0.65	0.77	down
chr1:6448087:6450219:-@chr1:6447199:6447366:-@chr1:6445276:6445310:-@chr1:6444622:6444821:-	MXE	TNFRSF25	0.38	0.51	0.28	0.13	0.445	0.205	0.51	0.28	0.38	0.13	up
chr1:6448087:6450219:-@chr1:6447199:6447366:-@chr1:6445276:6445310:-@chr1:6444622:6444821:-	MXE	PLEKHG5	0.38	0.51	0.28	0.13	0.445	0.205	0.51	0.28	0.38	0.13	up
chr1:6448087:6450219:-@chr1:6447735:6447869:-@chr1:6447199:6447366:-	SE	TNFRSF25	0.69	0.79	0.85	0.85	0.74	0.85	0.79	0.85	0.69	0.85	down
chr1:6448087:6450219:-@chr1:6447735:6447869:-@chr1:6447199:6447366:-	SE	PLEKHG5	0.69	0.79	0.85	0.85	0.74	0.85	0.79	0.85	0.69	0.85	down
chr1:6450746:6451233:-@chr1:6450472:6450545:-	RI	PLEKHG5	0.91	0.72	0.95	0.95	0.815	0.95	0.91	0.95	0.72	0.95	down
chr1:6451689:6451888:-@chr1:6450540|6451233:6450472:-	A3SS	PLEKHG5	0.83	0.81	0.91	0.97	0.82	0.94	0.83	0.97	0.81	0.91	down
chr1:68722221:68722361:-@chr1:68720317:68721168:-@chr1:68719711:68719883:-	SE	DEPDC1	0.49	0.62	0.89	0.82	0.555	0.855	0.62	0.89	0.49	0.82	down
chr1:68722221:68722361:-@chr1:68720912:68721168:-@chr1:68719711:68719883:-	SE	DEPDC1	0.31	0.46	0.81	0.69	0.385	0.75	0.46	0.81	0.31	0.69	down
chr1:6918:6721|6717:-@chr1:4226:6628:-	A5SS	WASH7P	0.08	0.15	0.26	0.17	0.115	0.215	0.15	0.26	0.08	0.17	down
chr1:6918:6721|6717:-@chr1:4226:6628:-	A5SS	WASH7P	0.08	0.15	0.26	0.17	0.115	0.215	0.15	0.26	0.08	0.17	down
chr1:6918:6739|6717:-@chr1:4226:6628:-	A5SS	WASH7P	0.67	0.45	0.71	0.8	0.56	0.755	0.67	0.8	0.45	0.71	down
chr1:6918:6739|6717:-@chr1:4226:6628:-	A5SS	WASH7P	0.67	0.45	0.71	0.8	0.56	0.755	0.67	0.8	0.45	0.71	down
chr1:71305047:71305822:-@chr1:71303949:71304019:-@chr1:71301557:71303408:-	SE	ZRANB2	0.29	0.42	0.56	0.53	0.355	0.545	0.42	0.56	0.29	0.53	down
chr1:71305047:71305822:-@chr1:71303949:71304023:-@chr1:71301557:71303408:-	SE	ZRANB2	0.47	0.61	0.68	0.68	0.54	0.68	0.61	0.68	0.47	0.68	down
chr1:74971228:74971683:-@chr1:74971039:74971110:-@chr1:74963228:74963323:-@chr1:74962983:74963106:-	MXE	CRYZ	0.14	0.21	0.34	0.23	0.175	0.285	0.21	0.34	0.14	0.23	down
chr1:76024306:76024547:+@chr1:76024973:76025070:+@chr1:76025770:76028790:+	SE	SNORD45B	0.33	0.28	0.1	0.16	0.305	0.13	0.33	0.16	0.28	0.1	up
chr1:76024306:76024547:+@chr1:76024973:76025070:+@chr1:76025770:76028790:+	SE	SNORD45A	0.33	0.28	0.1	0.16	0.305	0.13	0.33	0.16	0.28	0.1	up
chr1:76024306:76024547:+@chr1:76024973:76025070:+@chr1:76025770:76028790:+	SE	RABGGTB	0.33	0.28	0.1	0.16	0.305	0.13	0.33	0.16	0.28	0.1	up
chr1:76024306:76024547:+@chr1:76024973:76025070:+@chr1:76025770:76028790:+	SE	SNORD45C	0.33	0.28	0.1	0.16	0.305	0.13	0.33	0.16	0.28	0.1	up
chr1:76024306:76024547:+@chr1:76024973:76025070:+@chr1:76025770:76028790:+	SE	ACADM	0.33	0.28	0.1	0.16	0.305	0.13	0.33	0.16	0.28	0.1	up
chr1:76024306:76024547:+@chr1:76024973:76025138:+@chr1:76025770:76028790:+	SE	SNORD45B	0.34	0.46	0.15	0.22	0.4	0.185	0.46	0.22	0.34	0.15	up
chr1:76024306:76024547:+@chr1:76024973:76025138:+@chr1:76025770:76028790:+	SE	SNORD45A	0.34	0.46	0.15	0.22	0.4	0.185	0.46	0.22	0.34	0.15	up
chr1:76024306:76024547:+@chr1:76024973:76025138:+@chr1:76025770:76028790:+	SE	RABGGTB	0.34	0.46	0.15	0.22	0.4	0.185	0.46	0.22	0.34	0.15	up
chr1:76024306:76024547:+@chr1:76024973:76025138:+@chr1:76025770:76028790:+	SE	SNORD45C	0.34	0.46	0.15	0.22	0.4	0.185	0.46	0.22	0.34	0.15	up
chr1:76024306:76024547:+@chr1:76024973:76025138:+@chr1:76025770:76028790:+	SE	ACADM	0.34	0.46	0.15	0.22	0.4	0.185	0.46	0.22	0.34	0.15	up
chr1:76024973:76025138|76025070:+@chr1:76025770:76028790:+	A5SS	SNORD45B	0.5	0.6	0.32	0.35	0.55	0.335	0.6	0.35	0.5	0.32	up
chr1:76024973:76025138|76025070:+@chr1:76025770:76028790:+	A5SS	SNORD45A	0.5	0.6	0.32	0.35	0.55	0.335	0.6	0.35	0.5	0.32	up
chr1:76024973:76025138|76025070:+@chr1:76025770:76028790:+	A5SS	RABGGTB	0.5	0.6	0.32	0.35	0.55	0.335	0.6	0.35	0.5	0.32	up
chr1:76024973:76025138|76025070:+@chr1:76025770:76028790:+	A5SS	SNORD45C	0.5	0.6	0.32	0.35	0.55	0.335	0.6	0.35	0.5	0.32	up
chr1:76024973:76025138|76025070:+@chr1:76025770:76028790:+	A5SS	ACADM	0.5	0.6	0.32	0.35	0.55	0.335	0.6	0.35	0.5	0.32	up
chr1:7768088:7768233:+@chr1:7769368:7769483:+@chr1:7770692:7770899:+	SE	PER3	0.79	0.84	0.94	0.91	0.815	0.925	0.84	0.94	0.79	0.91	down
chr1:77960469:77960297|77960293:-@chr1:77960104:77960198:-	A5SS	USP33	0.11	0.26	0.1	0.06	0.185	0.08	0.26	0.1	0.11	0.06	up
chr1:7809765:7810462:+@chr1:7812481|7812484:7812808:+	A3SS	PER3	0.58	0.59	0.37	0.57	0.585	0.47	0.59	0.57	0.58	0.37	up
chr1:78897585:78897756:+@chr1:78900977:78901151:+@chr1:78902038:78902529:+	SE	IFI44	0.57	0.54	0.64	0.67	0.555	0.655	0.57	0.67	0.54	0.64	down
chr1:7924:7778|7469:-@chr1:6717:6918:-	A5SS	WASH7P	0.65	0.47	0.71	0.85	0.56	0.78	0.65	0.85	0.47	0.71	down
chr1:7924:7778|7469:-@chr1:6717:6918:-	A5SS	WASH7P	0.65	0.47	0.71	0.85	0.56	0.78	0.65	0.85	0.47	0.71	down
chr1:82223531:82223627:+@chr1:82225173:82225301:+@chr1:82225532:82225613:+@chr1:82228663:82231010:+	MXE	ADGRL2	0.24	0.4	0.61	0.8	0.32	0.705	0.4	0.8	0.24	0.61	down
chr1:82223531:82223627:+@chr1:82225173:82225301:+@chr1:82228663:82231010:+	SE	ADGRL2	0.13	0.2	0.35	0.55	0.165	0.45	0.2	0.55	0.13	0.35	down
chr1:84316305:84316642:+@chr1:84411600:84411623:+@chr1:84413304:84413327:+	SE	TXN2P1	0.24	0.18	0.38	0.28	0.21	0.33	0.24	0.38	0.18	0.28	down
chr1:84316305:84316642:+@chr1:84411600:84411623:+@chr1:84413304:84413327:+	SE	PRKACB	0.24	0.18	0.38	0.28	0.21	0.33	0.24	0.38	0.18	0.28	down
chr1:85285880:85285846|85285581:-@chr1:85283404:85283633:-	A5SS	MCOLN3	0.38	0.45	0.28	0.16	0.415	0.22	0.45	0.28	0.38	0.16	up
chr1:86634304:86634610:-@chr1:86625186:86625350:-@chr1:86623729:86623861:-	SE	ODF2L	0.65	0.8	0.9	0.85	0.725	0.875	0.8	0.9	0.65	0.85	down
chr1:870389:870300|870285:-@chr1:869367:870043:-	A5SS	NOC2L	0.42	0.42	0.26	0.33	0.42	0.295	0.42	0.33	0.42	0.26	up
chr1:8776:14754:-@chr1:8232|8242:8131:-	A3SS	WASH7P	0.38	0.45	0.33	0.22	0.415	0.275	0.45	0.33	0.38	0.22	up
chr1:8776:14754:-@chr1:8232|8242:8131:-	A3SS	WASH7P	0.38	0.45	0.33	0.22	0.415	0.275	0.45	0.33	0.38	0.22	up
chr1:89230856:89231221:-@chr1:89226523:89226622:-@chr1:89217724:89222337:-	SE	RBMXL1	0.54	0.6	0.68	0.68	0.57	0.68	0.6	0.68	0.54	0.68	down
chr1:89230856:89231221:-@chr1:89226523:89226622:-@chr1:89217724:89222337:-	SE	KYAT3	0.54	0.6	0.68	0.68	0.57	0.68	0.6	0.68	0.54	0.68	down
chr1:91260135:91260508:-@chr1:91259207:91259346:-@chr1:91219538:91220515:-	SE	ZNF644	0.74	0.42	0.21	0.34	0.58	0.275	0.74	0.34	0.42	0.21	up
chr1:91260135:91260508:-@chr1:91259834:91259946:-@chr1:91258126:91259346:-	SE	ZNF644	0.11	0.14	0.27	0.21	0.125	0.24	0.14	0.27	0.11	0.21	down
chr1:94083711:94084117:-@chr1:93944236:93944286:-@chr1:93912758:93913085:-	SE	BCAR3	0.16	0.1	0.5	0.22	0.13	0.36	0.16	0.5	0.1	0.22	down
chr1:94083711:94084117:-@chr1:93944236:93944286:-@chr1:93912758:93913085:-	SE		0.16	0.1	0.5	0.22	0.13	0.36	0.16	0.5	0.1	0.22	down
chr1:94475559:94475895:-@chr1:94469551:94469787:-@chr1:94458402:94458536:-	SE	ARHGAP29	0.87	0.59	0.89	0.93	0.73	0.91	0.87	0.93	0.59	0.89	down
chr1:94779681:94780003:-@chr1:94778716:94779210:-@chr1:94777850:94778512:-	SE	F3	0.28	0.3	0.18	0.2	0.29	0.19	0.3	0.2	0.28	0.18	up
chr1:95472294:95472459:+@chr1:95477921:95478053:+@chr1:95482355:95484801:+	SE	RWDD3	0.62	0.48	0.37	0.33	0.55	0.35	0.62	0.37	0.48	0.33	up
chr1:95482355:95482842:+@chr1:95484686:95484801:+@chr1:95484900:95485474:+	SE	RWDD3	0.92	0.82	0.68	0.65	0.87	0.665	0.92	0.68	0.82	0.65	up
chr1:95482355:95482842|95482795:+@chr1:95484686:95484801:+	A5SS	RWDD3	0.71	0.79	0.7	0.44	0.75	0.57	0.79	0.7	0.71	0.44	up
chr1:97051173:97051250:+@chr1:97051417|97051420:97052937:+	A3SS	PTBP2	0.49	0.4	0.63	0.53	0.445	0.58	0.49	0.63	0.4	0.53	down
chr1:9723739:9723905:-@chr1:9720143:9720199:-@chr1:9718530:9718687:-	SE	CLSTN1	0.6	0.46	0.19	0.22	0.53	0.205	0.6	0.22	0.46	0.19	up
chr1:975969:976080:+@chr1:976275:976286:+@chr1:976496:976612:+	SE	AGRN	0.24	0.1	0.09	0.04	0.17	0.065	0.24	0.09	0.1	0.04	up
chr1:9918137:9918272:-@chr1:9917407:9917505:-@chr1:9908943:9913102:-	SE	LZIC	0.65	0.79	0.88	0.92	0.72	0.9	0.79	0.92	0.65	0.88	down
chr20:17884009:17884119:-@chr20:17882779|17882867:17882640:-	A3SS	SNX5	0.2	0.19	0.42	0.27	0.195	0.345	0.2	0.42	0.19	0.27	down
chr20:17884009:17884119:-@chr20:17882779|17882875:17882640:-	A3SS	SNX5	0.14	0.19	0.24	0.37	0.165	0.305	0.19	0.37	0.14	0.24	down
chr20:17898444:17898773:+@chr20:17904327:17904546:+@chr20:17918582:17919765:+	SE	MGME1	0.71	0.67	0.47	0.49	0.69	0.48	0.71	0.49	0.67	0.47	up
chr20:20340671:20340792:-@chr20:20325339:20325378:-@chr20:20318174:20321897:-	SE	RALGAPA2	0.74	0.83	0.89	0.91	0.785	0.9	0.83	0.91	0.74	0.89	down
chr20:2421345:2421676:-@chr20:2415287:2415409:-@chr20:2410463:2413302:-	SE		0.23	0.11	0.33	0.25	0.17	0.29	0.23	0.33	0.11	0.25	down
chr20:2421345:2421676:-@chr20:2415287:2415409:-@chr20:2410463:2413302:-	SE	ZNF343	0.23	0.11	0.33	0.25	0.17	0.29	0.23	0.33	0.11	0.25	down
chr20:2429302:2429388:-@chr20:2422648|2422690:2422424:-	A3SS		0.88	0.9	0.65	0.85	0.89	0.75	0.9	0.85	0.88	0.65	up
chr20:2429302:2429388:-@chr20:2422648|2422690:2422424:-	A3SS	ZNF343	0.88	0.9	0.65	0.85	0.89	0.75	0.9	0.85	0.88	0.65	up
chr20:2429302:2429388:-@chr20:2424061:2424170:-@chr20:2422266:2422690:-	SE		0.06	0.04	0.25	0.08	0.05	0.165	0.06	0.25	0.04	0.08	down
chr20:2429302:2429388:-@chr20:2424061:2424170:-@chr20:2422266:2422690:-	SE	ZNF343	0.06	0.04	0.25	0.08	0.05	0.165	0.06	0.25	0.04	0.08	down
chr20:24942172:24942298:-@chr20:24941300|24941575:24941237:-	A3SS	ACSS1	0.66	0.63	0.7	0.83	0.645	0.765	0.66	0.83	0.63	0.7	down
chr20:25124328:25124503:+@chr20:25124790:25124890:+@chr20:25135715:25136033:+@chr20:25138485:25138561:+	MXE	ENTPD6	0.74	0.9	0.94	0.95	0.82	0.945	0.9	0.95	0.74	0.94	down
chr20:25124328:25124503:+@chr20:25135158:25135226:+@chr20:25135712:25136158:+	SE	ENTPD6	0.64	0.63	0.57	0.4	0.635	0.485	0.64	0.57	0.63	0.4	up
chr20:25251961:25252069:-@chr20:25248835:25248954:-@chr20:25245684:25245714:-	SE	ABHD12	0.76	0.68	0.86	0.9	0.72	0.88	0.76	0.9	0.68	0.86	down
chr20:25563365:25563463:+@chr20:25574167:25574284:+@chr20:25602488:25606706:+	SE	ZNF337-AS1	0.74	0.78	0.56	0.67	0.76	0.615	0.78	0.67	0.74	0.56	up
chr20:2588714:2588822:-@chr20:2588345:2588439:-	RI	IDH3B	0.31	0.51	0.58	0.56	0.41	0.57	0.51	0.58	0.31	0.56	down
chr20:274926:275786:+@chr20:277880|277893:278007:+	A3SS	NRSN2	0.11	0.1	0.26	0.19	0.105	0.225	0.11	0.26	0.1	0.19	down
chr20:2767238:2767392:-@chr20:2767118|2767124:2766878:-	A3SS	PCED1A	0.67	0.66	0.49	0.38	0.665	0.435	0.67	0.49	0.66	0.38	up
chr20:2768435:2769270:-@chr20:2767912|2767917:2767838:-	A3SS	PCED1A	0.87	0.91	0.73	0.83	0.89	0.78	0.91	0.83	0.87	0.73	up
[truncated: 1,513 more rows]
