# Supplementary material for: Tropomyosin1 isoforms underlie epithelial to mesenchymal plasticity, metastatic dissemination, and resistance to chemotherapy in high-grade serous ovarian cancer
Source: Cell Death Differ. 2024 Feb 16;31(3):360–77. doi: 10.1038/s41418-024-01267-9 (PMC10923901; doi:10.1038/s41418-024-01267-9)
Supplement: Supplementary file 16 — Supplementary Table4 [file 41418_2024_1267_MOESM16_ESM.xlsx]

## Sheet: Sheet1
Supplementary Table 4. List of primer sequences used for RT-PCR analysis
Gene	Primer sequence 5'-3'
ESRP1	Fw: TTGCAGCAAGATGGAACTTATTG
	Rv: TTGATCTGAAGACTGCCATGGT
GAPDH	Fw: ACCCAGAAGACTGTGGATGG
	Rv: TCTAGACGGCAGGTCAGGTC
RBM24	Fw:TTGCCCTTGTGTCATCCCC
	Rv: CATAGTGGGCAGGTATCCCG
TPM1.6/7	Fw:CCATGGACGCCATCAAGAAGAA
	Rv: CTGCAAAGCTGTTGCCAGAC
TPM1.8/9	Fw: GACCACGAGAGGAAGCTGAG
	Rv: CAGAGAAGCTACGTCGGC
ZEB1	Fw: GCACAACCAAGTGCAGAAGA
	Rv: CATTTGCAGATTGAGGCTGA
Vimentin	Fw: GAGAACTTTGCCGTTGAAGC
	Rv: GCTTCCTGTAGGTGGCAATC
Ecadherin	Fw: TGCCCAGAAAATGAAAAAGG
	Rv: GTGTATGTGGCAATGCGTTC
